# Supplementary material for: Pharmacogenetic meta-analysis of genome-wide association studies of LDL cholesterol response to statins
Source: Nat Commun. 2014 Oct 28;5:5068. doi: 10.1038/ncomms6068 (PMC4220464; doi:10.1038/ncomms6068)
Supplement: Supplementary Data 1 — Expression Quantitative trait loci (eQTLs) linked to LDL-C associated SNPS [file ncomms6068-s2.xlsx]

## Sheet: supp data 1
Supplementary data file 1: Expression Quantitative trait loci (eQTLs) linked to LDL-C associated SNPS
eSNP/statins	EqtlTissue	Eqtl.P		Esnp.Probe	Esnp.Transcript	is Cis ?	Best.Esnp	Esnp.Transcript	BestEsnp.P	TissueLabel	r^2 (colGtocolA)	Statin GWAS SNP	chr	position
rs12740374	Liver(UChicago)	<1e-16		A_24_P182620	CELSR2	1	rs12740374	CELSR2	<1e-16	Liver(UChicago)	SameSNP	rs12740374	1	109619113
rs12740374	Liver(UChicago)	<1e-16		NA	SORT1	1	rs12740374	SORT1	<1e-16	Liver(UChicago)	SameSNP	rs12740374	1	109619113
rs12740374	Liver(UWash)	2.86e-22		6900341	SORT1	1	rs12740374	SORT1	2.86e-22	Liver(UWash)	SameSNP	rs12740374	1	109619113
rs12740374	Liver(UWash)	5.31e-11		4390338	CELSR2	1	rs12740374	CELSR2	5.31e-11	Liver(UWash)	SameSNP	rs12740374	1	109619113
rs646776	Blood(Fehrmann et al)	1.8e-30		1070762	PSRC1	1	rs646776	PSRC1	1.8e-30	Blood(Fehrmann et al)	SameSNP	rs646776	1	109620053
rs646776	Blood(Fehrmann et al)	1.7e-06		520609	KIAA1324	1	rs3738780	KIAA1324	9.8e-198	Blood(Fehrmann et al)	0.048	rs646776	1	109620053
rs646776	Cerebellum (Huntington's)	5.19e-05		10023846331	PSRC1	1	rs646776	PSRC1	5.19e-05	Cerebellum (Huntington's)	SameSNP	rs646776	1	109620053
rs646776	Liver(Greenawalt)	5.2e-88		10023814496	SORT1	1	rs646776	SORT1	5.2e-88	Liver(Greenawalt)	SameSNP	rs646776	1	109620053
rs646776	Liver(Greenawalt)	1.04e-86		10026392691	SORT1	1	rs646776	SORT1	5.2e-88	Liver(Greenawalt)	SameSNP	rs646776	1	109620053
rs646776	Liver(Greenawalt)	3.05e-86		10023846331	PSRC1	1	rs646776	PSRC1	3.05e-86	Liver(Greenawalt)	SameSNP	rs646776	1	109620053
rs646776	Liver(Greenawalt)	6.27e-68		10025913212	CELSR2	1	rs646776	CELSR2	6.27e-68	Liver(Greenawalt)	SameSNP	rs646776	1	109620053
rs646776	Liver(Schroder)	2.14e-27			SORT1	1	rs646776	SORT1	2.14e-27	Liver(Schroder)	SameSNP	rs646776	1	109620053
rs646776	Lymph	2.1e-08		GI_29826313-S	PSRC1	1	rs646776	PSRC1	2.1e-08	Lymph	SameSNP	rs646776	1	109620053
rs629301	Monocytes	2.34e-56			PSRC1	1	rs629301	PSRC1	2.34e-56	Monocytes	SameSNP	rs646776	1	109620053
rs7528419	Monocytes (CD14+)	1.09e-17		rXg2T3ceh3pefoiukk	PSRC1	1	rs599839	PSRC1	6.65e-18	Monocytes (CD14+)	0.895	rs646776	1	109620053
rs646776	Monocytes (CD14+)	1.09e-17		rXg2T3ceh3pefoiukk	PSRC1	1	rs599839	PSRC1	6.65e-18	Monocytes (CD14+)	0.895	rs646776	1	109620053
rs646776	Prefrontal cortex (Alzheimer's)	7.93e-08		10023846331	PSRC1	1	rs646776	PSRC1	7.93e-08	Prefrontal cortex (Alzheimer's)	SameSNP	rs646776	1	109620053
rs646776	SchadtLiver	3.09e-24			CELSR2	1	rs646776	CELSR2	3.09e-24	SchadtLiver	SameSNP	rs646776	1	109620053
rs646776	Visual cortex (Alzheimer's)	1.44e-09		10023846331	PSRC1	1	rs646776	PSRC1	1.44e-09	Visual cortex (Alzheimer's)	SameSNP	rs646776	1	109620053
rs9288039	SubCut(Greenawalt)	6.51e-09		10025919387	HSS00303875	0	rs9288039	HSS00303875	6.51e-09	SubCut(Greenawalt)	SameSNP	rs7575586	2	180079084
rs2891833	Cerebellum (all samples)	6.4e-05		10025902398	STK11IP	1	rs2891833	STK11IP	6.4e-05	Cerebellum (all samples)	SameSNP	rs2891833	2	220471528
rs9284814	Blood(Fehrmann et al)	1.3e-13		3370687	CGGBP1	1	rs7653652	CGGBP1	9.7e-23	Blood(Fehrmann et al)	0.66	rs4859003	3	88330335
rs9284814	Blood(Fehrmann et al)	4.4e-12		1300398	CGGBP1	1	rs7653652	CGGBP1	9.7e-23	Blood(Fehrmann et al)	0.66	rs4859003	3	88330335
rs9284814	Blood(Fehrmann et al)	1.9e-05		4070600	ZNF654	1	rs7653652	ZNF654	5.3e-07	Blood(Fehrmann et al)	0.66	rs4859003	3	88330335
rs7432826	CD4+lymph	8.13e-05			ZNF654	1	rs7432838	ZNF654	4.68e-06	CD4+lymph	0.66	rs4859003	3	88330335
rs1006896	LCL (MuTHER)	2e-06		ILMN_1721629	ZNF654	1	rs13098157	ZNF654	1.04e-08	LCL (MuTHER)	0.66	rs4859003	3	88330335
rs2735559	LCL (MuTHER)	1.75e-07		ILMN_1721629	ZNF654	1	rs13098157	ZNF654	1.04e-08	LCL (MuTHER)	0.66	rs4859003	3	88330335
rs4858939	LCL (MuTHER)	1.95e-07		ILMN_1721629	ZNF654	1	rs13098157	ZNF654	1.04e-08	LCL (MuTHER)	0.66	rs4859003	3	88330335
rs4859003	LCL (MuTHER)	2.32e-07		ILMN_1721629	ZNF654	1	rs13098157	ZNF654	1.04e-08	LCL (MuTHER)	0.66	rs4859003	3	88330335
rs6419868	LCL (MuTHER)	2.04e-07		ILMN_1721629	ZNF654	1	rs13098157	ZNF654	1.04e-08	LCL (MuTHER)	0.66	rs4859003	3	88330335
rs6551281	LCL (MuTHER)	1.98e-07		ILMN_1721629	ZNF654	1	rs13098157	ZNF654	1.04e-08	LCL (MuTHER)	0.66	rs4859003	3	88330335
rs7430022	LCL (MuTHER)	2.03e-07		ILMN_1721629	ZNF654	1	rs13098157	ZNF654	1.04e-08	LCL (MuTHER)	0.66	rs4859003	3	88330335
rs7431968	LCL (MuTHER)	1.94e-07		ILMN_1721629	ZNF654	1	rs13098157	ZNF654	1.04e-08	LCL (MuTHER)	0.66	rs4859003	3	88330335
rs7432826	LCL (MuTHER)	1.68e-07		ILMN_1721629	ZNF654	1	rs13098157	ZNF654	1.04e-08	LCL (MuTHER)	0.66	rs4859003	3	88330335
rs9284814	LCL (MuTHER)	1.4e-07		ILMN_1721629	ZNF654	1	rs13098157	ZNF654	1.04e-08	LCL (MuTHER)	0.66	rs4859003	3	88330335
rs9826925	LCL (MuTHER)	2.06e-06		ILMN_1721629	ZNF654	1	rs13098157	ZNF654	1.04e-08	LCL (MuTHER)	0.66	rs4859003	3	88330335
rs1006896	Skin (MuTHER)	7.24e-08		ILMN_2387090	CGGBP1	1	rs1006896	CGGBP1	7.24e-08	Skin (MuTHER)	SameSNP	rs4859003	3	88330335
rs2735559	Skin (MuTHER)	6.52e-07		ILMN_2387090	CGGBP1	1	rs1006896	CGGBP1	7.24e-08	Skin (MuTHER)	1	rs4859003	3	88330335
rs4858939	Skin (MuTHER)	6.01e-07		ILMN_2387090	CGGBP1	1	rs1006896	CGGBP1	7.24e-08	Skin (MuTHER)	1	rs4859003	3	88330335
rs4859003	Skin (MuTHER)	9.43e-07		ILMN_2387090	CGGBP1	1	rs1006896	CGGBP1	7.24e-08	Skin (MuTHER)	1	rs4859003	3	88330335
rs6419868	Skin (MuTHER)	5.56e-07		ILMN_2387090	CGGBP1	1	rs1006896	CGGBP1	7.24e-08	Skin (MuTHER)	1	rs4859003	3	88330335
rs6551281	Skin (MuTHER)	5.56e-07		ILMN_2387090	CGGBP1	1	rs1006896	CGGBP1	7.24e-08	Skin (MuTHER)	1	rs4859003	3	88330335
rs7430022	Skin (MuTHER)	5.54e-07		ILMN_2387090	CGGBP1	1	rs1006896	CGGBP1	7.24e-08	Skin (MuTHER)	1	rs4859003	3	88330335
rs7431968	Skin (MuTHER)	5.55e-07		ILMN_2387090	CGGBP1	1	rs1006896	CGGBP1	7.24e-08	Skin (MuTHER)	1	rs4859003	3	88330335
rs7432826	Skin (MuTHER)	5.52e-07		ILMN_2387090	CGGBP1	1	rs1006896	CGGBP1	7.24e-08	Skin (MuTHER)	1	rs4859003	3	88330335
rs9284814	Skin (MuTHER)	5.33e-07		ILMN_2387090	CGGBP1	1	rs1006896	CGGBP1	7.24e-08	Skin (MuTHER)	1	rs4859003	3	88330335
rs9826925	Skin (MuTHER)	1.74e-06		ILMN_2387090	CGGBP1	1	rs1006896	CGGBP1	7.24e-08	Skin (MuTHER)	1	rs4859003	3	88330335
rs1006896	Subc adipose (MuTHER)	2.28e-05		ILMN_1752631	CGGBP1	1	rs1006896	CGGBP1	2.04e-09	Subc adipose (MuTHER)	SameSNP	rs4859003	3	88330335
rs2735559	Subc adipose (MuTHER)	3.89e-06		ILMN_1752631	CGGBP1	1	rs1006896	CGGBP1	2.04e-09	Subc adipose (MuTHER)	1	rs4859003	3	88330335
rs4858939	Subc adipose (MuTHER)	2.68e-06		ILMN_1752631	CGGBP1	1	rs1006896	CGGBP1	2.04e-09	Subc adipose (MuTHER)	1	rs4859003	3	88330335
rs4859003	Subc adipose (MuTHER)	2.9e-06		ILMN_1752631	CGGBP1	1	rs1006896	CGGBP1	2.04e-09	Subc adipose (MuTHER)	1	rs4859003	3	88330335
rs6419868	Subc adipose (MuTHER)	2.93e-06		ILMN_1752631	CGGBP1	1	rs1006896	CGGBP1	2.04e-09	Subc adipose (MuTHER)	1	rs4859003	3	88330335
rs6551281	Subc adipose (MuTHER)	2.97e-06		ILMN_1752631	CGGBP1	1	rs1006896	CGGBP1	2.04e-09	Subc adipose (MuTHER)	1	rs4859003	3	88330335
rs7430022	Subc adipose (MuTHER)	2.93e-06		ILMN_1752631	CGGBP1	1	rs1006896	CGGBP1	2.04e-09	Subc adipose (MuTHER)	1	rs4859003	3	88330335
rs7431968	Subc adipose (MuTHER)	2.99e-06		ILMN_1752631	CGGBP1	1	rs1006896	CGGBP1	2.04e-09	Subc adipose (MuTHER)	1	rs4859003	3	88330335
rs7432826	Subc adipose (MuTHER)	2.53e-06		ILMN_1752631	CGGBP1	1	rs1006896	CGGBP1	2.04e-09	Subc adipose (MuTHER)	1	rs4859003	3	88330335
rs9284814	Subc adipose (MuTHER)	2.45e-06		ILMN_1752631	CGGBP1	1	rs1006896	CGGBP1	2.04e-09	Subc adipose (MuTHER)	1	rs4859003	3	88330335
rs9826925	Subc adipose (MuTHER)	7.53e-06		ILMN_1752631	CGGBP1	1	rs1006896	CGGBP1	2.04e-09	Subc adipose (MuTHER)	1	rs4859003	3	88330335
rs4858940	ER+ breast tumor cells	1.63e-06			ZNF654	1	rs4414876	ZNF654	3.14e-09	ER+ breast tumor cells	0.561	rs4858940	3	88337510
rs4858940	LCL (MuTHER)	1.29e-06		ILMN_1721629	ZNF654	1	rs13098157	ZNF654	1.04e-08	LCL (MuTHER)	0.561	rs4858940	3	88337510
rs4858940	Skin (MuTHER)	7.31e-07		ILMN_2387090	CGGBP1	1	rs1006896	CGGBP1	7.24e-08	Skin (MuTHER)	0.867	rs4858940	3	88337510
rs4858940	Subc adipose (MuTHER)	1.65e-05		ILMN_1752631	CGGBP1	1	rs1006896	CGGBP1	2.04e-09	Subc adipose (MuTHER)	0.867	rs4858940	3	88337510
rs17236593	LCL (MuTHER)	1.37e-05		ILMN_2325347	B3GALNT1	1	rs9876142	B3GALNT1	8.53e-18	LCL (MuTHER)	0.091	rs17236593	3	161927549
rs12635702	LCL (Degner - DNAse QTLs)	1.04e-05			DNAse QTL from 187659000-187659100	1	rs12635702	DNAse QTL from 187659000-187659100	1.04e-05	LCL (Degner - DNAse QTLs)	SameSNP	rs3935586	3	187657324
rs4689568	Blood(Fehrmann et al)	7.5e-05		7160707	TBC1D14	1	rs6848114	TBC1D14	6.1e-18	Blood(Fehrmann et al)	0.101	rs4689568	4	7012490
rs4689568	LCL (MuTHER)	3.73e-05		ILMN_1670817	GRPEL1	1	rs3796908	GRPEL1	3.43e-09	LCL (MuTHER)	0.437	rs4689568	4	7012490
rs181489	LCL (MuTHER)	1.72e-10		ILMN_1660114	MMRN1	1	rs2301134	MMRN1	1.67e-32	LCL (MuTHER)	0.375	rs181489	4	90854043
rs181489	Skin (MuTHER)	2.81e-07		ILMN_1701933	SNCA	1	rs2572324	SNCA	1.31e-07	Skin (MuTHER)	0.963	rs181489	4	90854043
rs168552	Cerebellum (all samples)	8.91e-08		10023809633	SNCA	1	rs356220	SNCA	4.51e-16	Cerebellum (all samples)	0.632	rs2572324	4	90897821
rs168552	LCL (MuTHER)	3.84e-10		ILMN_1660114	MMRN1	1	rs2301134	MMRN1	1.67e-32	LCL (MuTHER)	0.355	rs2572324	4	90897821
rs2572324	LCL (MuTHER)	6.82e-05		ILMN_2401253	FAM13A	1	rs1965869	FAM13A	1.25e-09	LCL (MuTHER)	SNP not in older HapMap builds AND/OR distance >500kb	rs2572324	4	90897821
rs356222	LCL (MuTHER)	6.08e-05		ILMN_2401253	FAM13A	1	rs1965869	FAM13A	1.25e-09	LCL (MuTHER)	SNP not in older HapMap builds AND/OR distance >500kb	rs2572324	4	90897821
rs2572324	Lung	7.58e-07		100302439_TGI_at	SNCA	1	rs2737001	SNCA	1.59e-13	Lung	0.644	rs2572324	4	90897821
rs168552	Lymph	0.000600709		GI_6806897-A	SNCA	1	rs11931074	SNCA	6.2e-06	Lymph	0.061	rs2572324	4	90897821
rs168552	Skin (MuTHER)	2.09e-07		ILMN_1701933	SNCA	1	rs2572324	SNCA	1.31e-07	Skin (MuTHER)	1	rs2572324	4	90897821
rs2572324	Skin (MuTHER)	1.31e-07		ILMN_1701933	SNCA	1	rs2572324	SNCA	1.31e-07	Skin (MuTHER)	SameSNP	rs2572324	4	90897821
rs356222	Skin (MuTHER)	1.74e-07		ILMN_1701933	SNCA	1	rs2572324	SNCA	1.31e-07	Skin (MuTHER)	1	rs2572324	4	90897821
rs2251997	Blood	0.0001514		HSG00229595	RNF175	1	rs10517581	RNF175	0.0001514	Blood	0.002	rs981844	4	154871478
rs2251900	CD4+lymph	1e-08			RNF175	1	rs1598632	RNF175	2.75e-11	CD4+lymph	0.351	rs981844	4	154871478
rs2251997	CD4+lymph	1e-08			RNF175	1	rs1598632	RNF175	2.75e-11	CD4+lymph	0.351	rs981844	4	154871478
rs2606324	CD4+lymph	1e-08			RNF175	1	rs1598632	RNF175	2.75e-11	CD4+lymph	0.351	rs981844	4	154871478
rs2251900	Lymph	1.13e-05		GI_27734858-S	RNF175	1	rs11099898	RNF175	4.04e-07	Lymph	0.351	rs981844	4	154871478
rs2251997	Lymph	4.86e-06		GI_27734858-S	RNF175	1	rs11099898	RNF175	4.04e-07	Lymph	0.351	rs981844	4	154871478
rs2606324	Lymph	2e-05		GI_27734858-S	RNF175	1	rs11099898	RNF175	4.04e-07	Lymph	0.351	rs981844	4	154871478
rs3822414	Lymph	0.000221658		GI_4758119-S	DAP	1	rs60701	DAP	1.21e-10	Lymph	0.035	rs3822414	5	10755688
rs3776421	Lymph	0.00148564		GI_4758119-S	DAP	1	rs60701	DAP	1.21e-10	Lymph	0.039	rs3797135	5	10782757
rs10516149	Blood	3.59e-12		HSG00238375	ZNF354A	1	rs10516149	ZNF354A	3.59e-12	Blood	SameSNP	rs10516149	5	178386724
rs9380549	Bcells (CD19+)	0.0002478		iiqCgOgQvu.u8k7q44	RANBP9	1	rs17676641	RANBP9	0.0001582	Bcells (CD19+)	0.006	rs4412196	6	11945258
rs9366903	Liver(Greenawalt)	1.28e-12		10025930205	XM_167198	1	rs9366903	XM_167198	1.28e-12	Liver(Greenawalt)	SameSNP	rs4412196	6	11945258
rs9475714	Lung	3.91e-05		100138535_TGI_at	DST	1	rs11758339	DST	2.1e-07	Lung	0.797	rs9296849	6	56482713
rs1933463	Adipose	0.0001405		HSG00244374	C6orf66	1	rs850577	C6orf66	`	Adipose	0.013	rs1933463	6	97624724
rs2048327	Blood(Fehrmann et al)	5e-08		4060121	AL591069.5	1	rs2048327	AL591069.5	5e-08	Blood(Fehrmann et al)	SameSNP	rs2048327	6	160783522
rs2048327	Blood(Fehrmann et al)	0.00018		6450392	LPAL2	1	rs10806731	LPAL2	1.9e-06	Blood(Fehrmann et al)	0.435	rs2048327	6	160783522
rs2048327	Visual cortex (all samples)	6.71e-05		10033668992	SLC22A3	1	rs2048327	SLC22A3	6.71e-05	Visual cortex (all samples)	SameSNP	rs2048327	6	160783522
rs6994000	PrefrontalCortexEurAm(Kleinman)	8.89e-13		9474	CD517544	0	rs6994000	CD517544	8.89e-13	PrefrontalCortexEurAm(Kleinman)	SameSNP	rs6994000	8	13394011
rs10104368	Blood(Fehrmann et al)	7.8e-06		3290187	PCMTD1	1	rs7465225	PCMTD1	4.9e-06	Blood(Fehrmann et al)	0.51	rs13281179	8	52909305
rs10104368	Blood(Fehrmann et al)	7.8e-06		3290187	AC090186.7	1	rs7465225	AC090186.7	4.9e-06	Blood(Fehrmann et al)	0.51	rs13281179	8	52909305
rs10504132	Blood(Fehrmann et al)	1.6e-05		3290187	PCMTD1	1	rs7465225	PCMTD1	4.9e-06	Blood(Fehrmann et al)	0.51	rs13281179	8	52909305
rs10504132	Blood(Fehrmann et al)	1.6e-05		3290187	AC090186.7	1	rs7465225	AC090186.7	4.9e-06	Blood(Fehrmann et al)	0.51	rs13281179	8	52909305
rs10504132	Lymph	3.39e-31		Hs.491713-S	Hs.491713	1	rs4587320	Hs.491713	1.51e-42	Lymph	0.558	rs13281179	8	52909305
rs1585294	BcellsTransformed_HapMapCEU	9.57e-08		GI_31377831-S	PKHD1L1	1	rs1783159	PKHD1L1	1.75e-11	BcellsTransformed_HapMapCEU	0.469	rs2980569	8	110416578
rs2980569	BcellsTransformed_HapMapCEU	3.82e-08		GI_31377831-S	PKHD1L1	1	rs1783159	PKHD1L1	1.75e-11	BcellsTransformed_HapMapCEU	0.501	rs2980569	8	110416578
rs6983646	BcellsTransformed_HapMapCEU	3.82e-08		GI_31377831-S	PKHD1L1	1	rs1783159	PKHD1L1	1.75e-11	BcellsTransformed_HapMapCEU	0.501	rs2980569	8	110416578
rs1585294	BcellsTransformed_HapMapCHB	2.14e-06		GI_31377831-S	PKHD1L1	1	rs7011340	PKHD1L1	3.88e-22	BcellsTransformed_HapMapCHB	0.083	rs2980569	8	110416578
rs2199120	BcellsTransformed_HapMapCHB	7.98e-07		GI_31377831-S	PKHD1L1	1	rs7011340	PKHD1L1	3.88e-22	BcellsTransformed_HapMapCHB	0.08	rs2980569	8	110416578
rs2980569	BcellsTransformed_HapMapCHB	2.14e-06		GI_31377831-S	PKHD1L1	1	rs7011340	PKHD1L1	3.88e-22	BcellsTransformed_HapMapCHB	0.08	rs2980569	8	110416578
rs6983646	BcellsTransformed_HapMapCHB	7.98e-07		GI_31377831-S	PKHD1L1	1	rs7011340	PKHD1L1	3.88e-22	BcellsTransformed_HapMapCHB	0.08	rs2980569	8	110416578
rs1585294	LCL (Mangravita unpubl.)	31.149			PKHD1L1	1	rs6651203	PKHD1L1	30.522	LCL (Mangravita unpubl.)	0.934	rs2980569	8	110416578
rs2199120	LCL (Mangravita unpubl.)	31.26			PKHD1L1	1	rs6651203	PKHD1L1	30.522	LCL (Mangravita unpubl.)	0.967	rs2980569	8	110416578
rs2926228	LCL (Mangravita unpubl.)	31.258			PKHD1L1	1	rs6651203	PKHD1L1	30.522	LCL (Mangravita unpubl.)	0.967	rs2980569	8	110416578
rs2926238	LCL (Mangravita unpubl.)	31.198			PKHD1L1	1	rs6651203	PKHD1L1	30.522	LCL (Mangravita unpubl.)	0.967	rs2980569	8	110416578
rs2980569	LCL (Mangravita unpubl.)	31.138			PKHD1L1	1	rs6651203	PKHD1L1	30.522	LCL (Mangravita unpubl.)	0.967	rs2980569	8	110416578
rs2980583	LCL (Mangravita unpubl.)	31.35			PKHD1L1	1	rs6651203	PKHD1L1	30.522	LCL (Mangravita unpubl.)	0.967	rs2980569	8	110416578
rs1585294	LCL (MuTHER)	2.05e-38		ILMN_1717886	PKHD1L1	1	rs1783162	PKHD1L1	4.55e-88	LCL (MuTHER)	0.447	rs2980569	8	110416578
rs2926228	LCL (MuTHER)	2.12e-40		ILMN_1717886	PKHD1L1	1	rs1783162	PKHD1L1	4.55e-88	LCL (MuTHER)	0.479	rs2980569	8	110416578
rs2980569	LCL (MuTHER)	1.65e-38		ILMN_1717886	PKHD1L1	1	rs1783162	PKHD1L1	4.55e-88	LCL (MuTHER)	0.479	rs2980569	8	110416578
rs1585294	LCL in asthmatics (Liang 1kg)	2.25e-49		230673_at	PKHD1L1	1	rs35211678	PKHD1L1	1.88e-95	LCL in asthmatics (Liang 1kg)	SNP not in older HapMap builds AND/OR distance >500kb	rs2980569	8	110416578
rs2199120	LCL in asthmatics (Liang 1kg)	1.42e-49		230673_at	PKHD1L1	1	rs35211678	PKHD1L1	1.88e-95	LCL in asthmatics (Liang 1kg)	SNP not in older HapMap builds AND/OR distance >500kb	rs2980569	8	110416578
rs2926228	LCL in asthmatics (Liang 1kg)	1.48e-49		230673_at	PKHD1L1	1	rs35211678	PKHD1L1	1.88e-95	LCL in asthmatics (Liang 1kg)	SNP not in older HapMap builds AND/OR distance >500kb	rs2980569	8	110416578
rs2926238	LCL in asthmatics (Liang 1kg)	2.87e-49		230673_at	PKHD1L1	1	rs35211678	PKHD1L1	1.88e-95	LCL in asthmatics (Liang 1kg)	SNP not in older HapMap builds AND/OR distance >500kb	rs2980569	8	110416578
rs2980583	LCL in asthmatics (Liang 1kg)	2.88e-49		230673_at	PKHD1L1	1	rs35211678	PKHD1L1	1.88e-95	LCL in asthmatics (Liang 1kg)	SNP not in older HapMap builds AND/OR distance >500kb	rs2980569	8	110416578
rs1037695	Bcells (CD19+)	1.95e-05		WpTUoRRj3VAsX4HfLg	EBAG9	1	rs1673411	EBAG9	6.24e-09	Bcells (CD19+)	0.573	rs6469257	8	110471632
rs1457286	Bcells (CD19+)	1.95e-05		WpTUoRRj3VAsX4HfLg	EBAG9	1	rs1673411	EBAG9	6.24e-09	Bcells (CD19+)	0.609	rs6469257	8	110471632
rs4735133	Bcells (CD19+)	1.95e-05		WpTUoRRj3VAsX4HfLg	EBAG9	1	rs1673411	EBAG9	6.24e-09	Bcells (CD19+)	0.609	rs6469257	8	110471632
rs10098672	BcellsTransformed_HapMapCEU	1.42e-09		GI_31377831-S	PKHD1L1	1	rs1783159	PKHD1L1	1.75e-11	BcellsTransformed_HapMapCEU	0.609	rs6469257	8	110471632
rs10099126	BcellsTransformed_HapMapCEU	1.42e-09		GI_31377831-S	PKHD1L1	1	rs1783159	PKHD1L1	1.75e-11	BcellsTransformed_HapMapCEU	0.632	rs6469257	8	110471632
rs1037695	BcellsTransformed_HapMapCEU	1.42e-09		GI_31377831-S	PKHD1L1	1	rs1783159	PKHD1L1	1.75e-11	BcellsTransformed_HapMapCEU	0.573	rs6469257	8	110471632
rs13278812	BcellsTransformed_HapMapCEU	1.42e-09		GI_31377831-S	PKHD1L1	1	rs1783159	PKHD1L1	1.75e-11	BcellsTransformed_HapMapCEU	0.632	rs6469257	8	110471632
rs1379369	BcellsTransformed_HapMapCEU	1.42e-09		GI_31377831-S	PKHD1L1	1	rs1783159	PKHD1L1	1.75e-11	BcellsTransformed_HapMapCEU	0.609	rs6469257	8	110471632
rs1379370	BcellsTransformed_HapMapCEU	1.42e-09		GI_31377831-S	PKHD1L1	1	rs1783159	PKHD1L1	1.75e-11	BcellsTransformed_HapMapCEU	0.595	rs6469257	8	110471632
rs1457286	BcellsTransformed_HapMapCEU	1.42e-09		GI_31377831-S	PKHD1L1	1	rs1783159	PKHD1L1	1.75e-11	BcellsTransformed_HapMapCEU	0.609	rs6469257	8	110471632
rs1457287	BcellsTransformed_HapMapCEU	1.42e-09		GI_31377831-S	PKHD1L1	1	rs1783159	PKHD1L1	1.75e-11	BcellsTransformed_HapMapCEU	0.609	rs6469257	8	110471632
rs1457289	BcellsTransformed_HapMapCEU	1.42e-09		GI_31377831-S	PKHD1L1	1	rs1783159	PKHD1L1	1.75e-11	BcellsTransformed_HapMapCEU	0.632	rs6469257	8	110471632
rs1840908	BcellsTransformed_HapMapCEU	1.96e-09		GI_31377831-S	PKHD1L1	1	rs1783159	PKHD1L1	1.75e-11	BcellsTransformed_HapMapCEU	0.573	rs6469257	8	110471632
rs1870107	BcellsTransformed_HapMapCEU	1.42e-09		GI_31377831-S	PKHD1L1	1	rs1783159	PKHD1L1	1.75e-11	BcellsTransformed_HapMapCEU	0.609	rs6469257	8	110471632
rs2061294	BcellsTransformed_HapMapCEU	4.37e-09		GI_31377831-S	PKHD1L1	1	rs1783159	PKHD1L1	1.75e-11	BcellsTransformed_HapMapCEU	0.573	rs6469257	8	110471632
rs2061295	BcellsTransformed_HapMapCEU	7.95e-10		GI_31377831-S	PKHD1L1	1	rs1783159	PKHD1L1	1.75e-11	BcellsTransformed_HapMapCEU	0.573	rs6469257	8	110471632
rs2168679	BcellsTransformed_HapMapCEU	4.31e-09		GI_31377831-S	PKHD1L1	1	rs1783159	PKHD1L1	1.75e-11	BcellsTransformed_HapMapCEU	0.595	rs6469257	8	110471632
rs2349760	BcellsTransformed_HapMapCEU	1.42e-09		GI_31377831-S	PKHD1L1	1	rs1783159	PKHD1L1	1.75e-11	BcellsTransformed_HapMapCEU	0.609	rs6469257	8	110471632
rs4735133	BcellsTransformed_HapMapCEU	1.42e-09		GI_31377831-S	PKHD1L1	1	rs1783159	PKHD1L1	1.75e-11	BcellsTransformed_HapMapCEU	0.609	rs6469257	8	110471632
rs6469260	BcellsTransformed_HapMapCEU	2.35e-09		GI_31377831-S	PKHD1L1	1	rs1783159	PKHD1L1	1.75e-11	BcellsTransformed_HapMapCEU	0.609	rs6469257	8	110471632
rs7819151	BcellsTransformed_HapMapCEU	1.42e-09		GI_31377831-S	PKHD1L1	1	rs1783159	PKHD1L1	1.75e-11	BcellsTransformed_HapMapCEU	0.632	rs6469257	8	110471632
rs7840592	BcellsTransformed_HapMapCEU	1.42e-09		GI_31377831-S	PKHD1L1	1	rs1783159	PKHD1L1	1.75e-11	BcellsTransformed_HapMapCEU	0.573	rs6469257	8	110471632
rs897838	BcellsTransformed_HapMapCEU	1.42e-09		GI_31377831-S	PKHD1L1	1	rs1783159	PKHD1L1	1.75e-11	BcellsTransformed_HapMapCEU	0.609	rs6469257	8	110471632
rs10098672	BcellsTransformed_HapMapCHB	1.04e-08		GI_31377831-S	PKHD1L1	1	rs7011340	PKHD1L1	3.88e-22	BcellsTransformed_HapMapCHB	0.075	rs6469257	8	110471632
rs10099126	BcellsTransformed_HapMapCHB	1.04e-08		GI_31377831-S	PKHD1L1	1	rs7011340	PKHD1L1	3.88e-22	BcellsTransformed_HapMapCHB	0.075	rs6469257	8	110471632
rs1037695	BcellsTransformed_HapMapCHB	1.52e-09		GI_31377831-S	PKHD1L1	1	rs7011340	PKHD1L1	3.88e-22	BcellsTransformed_HapMapCHB	0.078	rs6469257	8	110471632
rs13278812	BcellsTransformed_HapMapCHB	1.04e-08		GI_31377831-S	PKHD1L1	1	rs7011340	PKHD1L1	3.88e-22	BcellsTransformed_HapMapCHB	0.075	rs6469257	8	110471632
rs1379369	BcellsTransformed_HapMapCHB	1.52e-09		GI_31377831-S	PKHD1L1	1	rs7011340	PKHD1L1	3.88e-22	BcellsTransformed_HapMapCHB	0.075	rs6469257	8	110471632
rs1379370	BcellsTransformed_HapMapCHB	1.52e-09		GI_31377831-S	PKHD1L1	1	rs7011340	PKHD1L1	3.88e-22	BcellsTransformed_HapMapCHB	0.051	rs6469257	8	110471632
rs1457286	BcellsTransformed_HapMapCHB	1.52e-09		GI_31377831-S	PKHD1L1	1	rs7011340	PKHD1L1	3.88e-22	BcellsTransformed_HapMapCHB	0.075	rs6469257	8	110471632
rs1457287	BcellsTransformed_HapMapCHB	1.52e-09		GI_31377831-S	PKHD1L1	1	rs7011340	PKHD1L1	3.88e-22	BcellsTransformed_HapMapCHB	0.075	rs6469257	8	110471632
rs1457289	BcellsTransformed_HapMapCHB	1.52e-09		GI_31377831-S	PKHD1L1	1	rs7011340	PKHD1L1	3.88e-22	BcellsTransformed_HapMapCHB	0.075	rs6469257	8	110471632
rs1840908	BcellsTransformed_HapMapCHB	1.2e-08		GI_31377831-S	PKHD1L1	1	rs7011340	PKHD1L1	3.88e-22	BcellsTransformed_HapMapCHB	0.078	rs6469257	8	110471632
rs1870107	BcellsTransformed_HapMapCHB	1.52e-09		GI_31377831-S	PKHD1L1	1	rs7011340	PKHD1L1	3.88e-22	BcellsTransformed_HapMapCHB	0.075	rs6469257	8	110471632
rs2061294	BcellsTransformed_HapMapCHB	5.31e-09		GI_31377831-S	PKHD1L1	1	rs7011340	PKHD1L1	3.88e-22	BcellsTransformed_HapMapCHB	0.078	rs6469257	8	110471632
rs2061295	BcellsTransformed_HapMapCHB	1.04e-08		GI_31377831-S	PKHD1L1	1	rs7011340	PKHD1L1	3.88e-22	BcellsTransformed_HapMapCHB	0.075	rs6469257	8	110471632
rs2168679	BcellsTransformed_HapMapCHB	1.04e-08		GI_31377831-S	PKHD1L1	1	rs7011340	PKHD1L1	3.88e-22	BcellsTransformed_HapMapCHB	0.079	rs6469257	8	110471632
rs2349760	BcellsTransformed_HapMapCHB	1.52e-09		GI_31377831-S	PKHD1L1	1	rs7011340	PKHD1L1	3.88e-22	BcellsTransformed_HapMapCHB	0.075	rs6469257	8	110471632
rs4735133	BcellsTransformed_HapMapCHB	1.52e-09		GI_31377831-S	PKHD1L1	1	rs7011340	PKHD1L1	3.88e-22	BcellsTransformed_HapMapCHB	0.075	rs6469257	8	110471632
rs6469260	BcellsTransformed_HapMapCHB	4.26e-09		GI_31377831-S	PKHD1L1	1	rs7011340	PKHD1L1	3.88e-22	BcellsTransformed_HapMapCHB	0.075	rs6469257	8	110471632
rs7819151	BcellsTransformed_HapMapCHB	1.04e-08		GI_31377831-S	PKHD1L1	1	rs7011340	PKHD1L1	3.88e-22	BcellsTransformed_HapMapCHB	0.075	rs6469257	8	110471632
rs7840592	BcellsTransformed_HapMapCHB	1.04e-08		GI_31377831-S	PKHD1L1	1	rs7011340	PKHD1L1	3.88e-22	BcellsTransformed_HapMapCHB	0.078	rs6469257	8	110471632
rs897838	BcellsTransformed_HapMapCHB	1.04e-08		GI_31377831-S	PKHD1L1	1	rs7011340	PKHD1L1	3.88e-22	BcellsTransformed_HapMapCHB	0.075	rs6469257	8	110471632
rs10098672	BcellsTransformed_HapMapJPT	1.5e-08		GI_31377831-S	PKHD1L1	1	rs7006166	PKHD1L1	9.87e-21	BcellsTransformed_HapMapJPT	0.609	rs6469257	8	110471632
rs10099126	BcellsTransformed_HapMapJPT	6.89e-08		GI_31377831-S	PKHD1L1	1	rs7006166	PKHD1L1	9.87e-21	BcellsTransformed_HapMapJPT	0.632	rs6469257	8	110471632
rs1037695	BcellsTransformed_HapMapJPT	2.47e-08		GI_31377831-S	PKHD1L1	1	rs7006166	PKHD1L1	9.87e-21	BcellsTransformed_HapMapJPT	0.573	rs6469257	8	110471632
rs13278812	BcellsTransformed_HapMapJPT	1.5e-08		GI_31377831-S	PKHD1L1	1	rs7006166	PKHD1L1	9.87e-21	BcellsTransformed_HapMapJPT	0.632	rs6469257	8	110471632
rs1379369	BcellsTransformed_HapMapJPT	2.47e-08		GI_31377831-S	PKHD1L1	1	rs7006166	PKHD1L1	9.87e-21	BcellsTransformed_HapMapJPT	0.609	rs6469257	8	110471632
rs1379370	BcellsTransformed_HapMapJPT	5.03e-08		GI_31377831-S	PKHD1L1	1	rs7006166	PKHD1L1	9.87e-21	BcellsTransformed_HapMapJPT	0.595	rs6469257	8	110471632
rs1457286	BcellsTransformed_HapMapJPT	2.47e-08		GI_31377831-S	PKHD1L1	1	rs7006166	PKHD1L1	9.87e-21	BcellsTransformed_HapMapJPT	0.609	rs6469257	8	110471632
rs1457287	BcellsTransformed_HapMapJPT	2.47e-08		GI_31377831-S	PKHD1L1	1	rs7006166	PKHD1L1	9.87e-21	BcellsTransformed_HapMapJPT	0.609	rs6469257	8	110471632
rs1457289	BcellsTransformed_HapMapJPT	2.47e-08		GI_31377831-S	PKHD1L1	1	rs7006166	PKHD1L1	9.87e-21	BcellsTransformed_HapMapJPT	0.632	rs6469257	8	110471632
rs1840908	BcellsTransformed_HapMapJPT	1.5e-08		GI_31377831-S	PKHD1L1	1	rs7006166	PKHD1L1	9.87e-21	BcellsTransformed_HapMapJPT	0.573	rs6469257	8	110471632
rs1870107	BcellsTransformed_HapMapJPT	2.47e-08		GI_31377831-S	PKHD1L1	1	rs7006166	PKHD1L1	9.87e-21	BcellsTransformed_HapMapJPT	0.609	rs6469257	8	110471632
rs2061294	BcellsTransformed_HapMapJPT	6.02e-08		GI_31377831-S	PKHD1L1	1	rs7006166	PKHD1L1	9.87e-21	BcellsTransformed_HapMapJPT	0.573	rs6469257	8	110471632
rs2061295	BcellsTransformed_HapMapJPT	2.47e-08		GI_31377831-S	PKHD1L1	1	rs7006166	PKHD1L1	9.87e-21	BcellsTransformed_HapMapJPT	0.573	rs6469257	8	110471632
rs2168679	BcellsTransformed_HapMapJPT	2.47e-08		GI_31377831-S	PKHD1L1	1	rs7006166	PKHD1L1	9.87e-21	BcellsTransformed_HapMapJPT	0.595	rs6469257	8	110471632
rs2349760	BcellsTransformed_HapMapJPT	2.47e-08		GI_31377831-S	PKHD1L1	1	rs7006166	PKHD1L1	9.87e-21	BcellsTransformed_HapMapJPT	0.609	rs6469257	8	110471632
rs4735133	BcellsTransformed_HapMapJPT	2.47e-08		GI_31377831-S	PKHD1L1	1	rs7006166	PKHD1L1	9.87e-21	BcellsTransformed_HapMapJPT	0.609	rs6469257	8	110471632
rs6469260	BcellsTransformed_HapMapJPT	3.3e-08		GI_31377831-S	PKHD1L1	1	rs7006166	PKHD1L1	9.87e-21	BcellsTransformed_HapMapJPT	0.609	rs6469257	8	110471632
rs7819151	BcellsTransformed_HapMapJPT	1.5e-08		GI_31377831-S	PKHD1L1	1	rs7006166	PKHD1L1	9.87e-21	BcellsTransformed_HapMapJPT	0.632	rs6469257	8	110471632
rs7840592	BcellsTransformed_HapMapJPT	2.47e-08		GI_31377831-S	PKHD1L1	1	rs7006166	PKHD1L1	9.87e-21	BcellsTransformed_HapMapJPT	0.573	rs6469257	8	110471632
rs897838	BcellsTransformed_HapMapJPT	2.47e-08		GI_31377831-S	PKHD1L1	1	rs7006166	PKHD1L1	9.87e-21	BcellsTransformed_HapMapJPT	0.609	rs6469257	8	110471632
rs1379370	LCL	2.3e-17		230673_at	PKHD1L1	1	rs2844254	PKHD1L1	8.9e-30	LCL	0.573	rs6469257	8	110471632
rs1457287	LCL	5.2e-20		230673_at	PKHD1L1	1	rs2844254	PKHD1L1	8.9e-30	LCL	0.588	rs6469257	8	110471632
rs1870107	LCL	1e-19		230673_at	PKHD1L1	1	rs2844254	PKHD1L1	8.9e-30	LCL	0.588	rs6469257	8	110471632
rs4735133	LCL	2e-17		230673_at	PKHD1L1	1	rs2844254	PKHD1L1	8.9e-30	LCL	0.588	rs6469257	8	110471632
rs6469257	LCL	1e-18		230673_at	PKHD1L1	1	rs2844254	PKHD1L1	8.9e-30	LCL	0.505	rs6469257	8	110471632
rs10098672	LCL (Mangravita unpubl.)	32.499			PKHD1L1	1	rs6651203	PKHD1L1	30.522	LCL (Mangravita unpubl.)	0.811	rs6469257	8	110471632
rs10099126	LCL (Mangravita unpubl.)	32.507			PKHD1L1	1	rs6651203	PKHD1L1	30.522	LCL (Mangravita unpubl.)	0.84	rs6469257	8	110471632
rs1037695	LCL (Mangravita unpubl.)	31.598			PKHD1L1	1	rs6651203	PKHD1L1	30.522	LCL (Mangravita unpubl.)	0.84	rs6469257	8	110471632
rs13278812	LCL (Mangravita unpubl.)	32.45			PKHD1L1	1	rs6651203	PKHD1L1	30.522	LCL (Mangravita unpubl.)	0.84	rs6469257	8	110471632
rs1379369	LCL (Mangravita unpubl.)	32.514			PKHD1L1	1	rs6651203	PKHD1L1	30.522	LCL (Mangravita unpubl.)	0.811	rs6469257	8	110471632
rs1379370	LCL (Mangravita unpubl.)	32.482			PKHD1L1	1	rs6651203	PKHD1L1	30.522	LCL (Mangravita unpubl.)	0.806	rs6469257	8	110471632
rs1457286	LCL (Mangravita unpubl.)	32.463			PKHD1L1	1	rs6651203	PKHD1L1	30.522	LCL (Mangravita unpubl.)	0.811	rs6469257	8	110471632
rs1457287	LCL (Mangravita unpubl.)	32.229			PKHD1L1	1	rs6651203	PKHD1L1	30.522	LCL (Mangravita unpubl.)	0.811	rs6469257	8	110471632
rs1457289	LCL (Mangravita unpubl.)	32.46			PKHD1L1	1	rs6651203	PKHD1L1	30.522	LCL (Mangravita unpubl.)	0.84	rs6469257	8	110471632
rs1840908	LCL (Mangravita unpubl.)	32.524			PKHD1L1	1	rs6651203	PKHD1L1	30.522	LCL (Mangravita unpubl.)	0.776	rs6469257	8	110471632
rs1870107	LCL (Mangravita unpubl.)	33.026			PKHD1L1	1	rs6651203	PKHD1L1	30.522	LCL (Mangravita unpubl.)	0.811	rs6469257	8	110471632
rs2061294	LCL (Mangravita unpubl.)	32.058			PKHD1L1	1	rs6651203	PKHD1L1	30.522	LCL (Mangravita unpubl.)	0.84	rs6469257	8	110471632
rs2061295	LCL (Mangravita unpubl.)	32.146			PKHD1L1	1	rs6651203	PKHD1L1	30.522	LCL (Mangravita unpubl.)	0.776	rs6469257	8	110471632
rs2168679	LCL (Mangravita unpubl.)	30.951			PKHD1L1	1	rs6651203	PKHD1L1	30.522	LCL (Mangravita unpubl.)	0.806	rs6469257	8	110471632
rs2349760	LCL (Mangravita unpubl.)	32.495			PKHD1L1	1	rs6651203	PKHD1L1	30.522	LCL (Mangravita unpubl.)	0.811	rs6469257	8	110471632
rs4735133	LCL (Mangravita unpubl.)	32.433			PKHD1L1	1	rs6651203	PKHD1L1	30.522	LCL (Mangravita unpubl.)	0.811	rs6469257	8	110471632
rs6469260	LCL (Mangravita unpubl.)	32.386			PKHD1L1	1	rs6651203	PKHD1L1	30.522	LCL (Mangravita unpubl.)	0.811	rs6469257	8	110471632
rs7819151	LCL (Mangravita unpubl.)	32.63			PKHD1L1	1	rs6651203	PKHD1L1	30.522	LCL (Mangravita unpubl.)	0.84	rs6469257	8	110471632
rs7840592	LCL (Mangravita unpubl.)	30.667			PKHD1L1	1	rs6651203	PKHD1L1	30.522	LCL (Mangravita unpubl.)	0.776	rs6469257	8	110471632
rs897838	LCL (Mangravita unpubl.)	32.542			PKHD1L1	1	rs6651203	PKHD1L1	30.522	LCL (Mangravita unpubl.)	0.811	rs6469257	8	110471632
rs10098672	LCL (MuTHER)	1.62e-44		ILMN_1717886	PKHD1L1	1	rs1783162	PKHD1L1	4.55e-88	LCL (MuTHER)	0.588	rs6469257	8	110471632
rs10099126	LCL (MuTHER)	2e-44		ILMN_1717886	PKHD1L1	1	rs1783162	PKHD1L1	4.55e-88	LCL (MuTHER)	0.609	rs6469257	8	110471632
rs1037695	LCL (MuTHER)	4.75e-44		ILMN_1717886	PKHD1L1	1	rs1783162	PKHD1L1	4.55e-88	LCL (MuTHER)	0.551	rs6469257	8	110471632
rs13278812	LCL (MuTHER)	1.6e-44		ILMN_1717886	PKHD1L1	1	rs1783162	PKHD1L1	4.55e-88	LCL (MuTHER)	0.609	rs6469257	8	110471632
rs1379369	LCL (MuTHER)	1.42e-44		ILMN_1717886	PKHD1L1	1	rs1783162	PKHD1L1	4.55e-88	LCL (MuTHER)	0.588	rs6469257	8	110471632
rs1379370	LCL (MuTHER)	1.43e-44		ILMN_1717886	PKHD1L1	1	rs1783162	PKHD1L1	4.55e-88	LCL (MuTHER)	0.573	rs6469257	8	110471632
rs1457286	LCL (MuTHER)	1.41e-44		ILMN_1717886	PKHD1L1	1	rs1783162	PKHD1L1	4.55e-88	LCL (MuTHER)	0.588	rs6469257	8	110471632
rs1457287	LCL (MuTHER)	1.33e-44		ILMN_1717886	PKHD1L1	1	rs1783162	PKHD1L1	4.55e-88	LCL (MuTHER)	0.588	rs6469257	8	110471632
rs1457289	LCL (MuTHER)	1.43e-44		ILMN_1717886	PKHD1L1	1	rs1783162	PKHD1L1	4.55e-88	LCL (MuTHER)	0.609	rs6469257	8	110471632
rs1840908	LCL (MuTHER)	4.75e-44		ILMN_1717886	PKHD1L1	1	rs1783162	PKHD1L1	4.55e-88	LCL (MuTHER)	0.552	rs6469257	8	110471632
rs1870107	LCL (MuTHER)	8.02e-45		ILMN_1717886	PKHD1L1	1	rs1783162	PKHD1L1	4.55e-88	LCL (MuTHER)	0.588	rs6469257	8	110471632
rs2061294	LCL (MuTHER)	1.41e-44		ILMN_1717886	PKHD1L1	1	rs1783162	PKHD1L1	4.55e-88	LCL (MuTHER)	0.551	rs6469257	8	110471632
rs2061295	LCL (MuTHER)	1.61e-44		ILMN_1717886	PKHD1L1	1	rs1783162	PKHD1L1	4.55e-88	LCL (MuTHER)	0.551	rs6469257	8	110471632
rs2168679	LCL (MuTHER)	1.71e-44		ILMN_1717886	PKHD1L1	1	rs1783162	PKHD1L1	4.55e-88	LCL (MuTHER)	0.631	rs6469257	8	110471632
rs2349760	LCL (MuTHER)	1.32e-44		ILMN_1717886	PKHD1L1	1	rs1783162	PKHD1L1	4.55e-88	LCL (MuTHER)	0.588	rs6469257	8	110471632
rs4735133	LCL (MuTHER)	1.18e-44		ILMN_1717886	PKHD1L1	1	rs1783162	PKHD1L1	4.55e-88	LCL (MuTHER)	0.588	rs6469257	8	110471632
rs6469257	LCL (MuTHER)	1.44e-44		ILMN_1717886	PKHD1L1	1	rs1783162	PKHD1L1	4.55e-88	LCL (MuTHER)	0.505	rs6469257	8	110471632
rs6469260	LCL (MuTHER)	4.05e-44		ILMN_1717886	PKHD1L1	1	rs1783162	PKHD1L1	4.55e-88	LCL (MuTHER)	0.588	rs6469257	8	110471632
rs7819151	LCL (MuTHER)	1.53e-44		ILMN_1717886	PKHD1L1	1	rs1783162	PKHD1L1	4.55e-88	LCL (MuTHER)	0.609	rs6469257	8	110471632
rs7840592	LCL (MuTHER)	5.33e-44		ILMN_1717886	PKHD1L1	1	rs1783162	PKHD1L1	4.55e-88	LCL (MuTHER)	0.551	rs6469257	8	110471632
rs897838	LCL (MuTHER)	5.37e-44		ILMN_1717886	PKHD1L1	1	rs1783162	PKHD1L1	4.55e-88	LCL (MuTHER)	0.588	rs6469257	8	110471632
rs10098672	LCL in asthmatics (Liang 1kg)	7.36e-52		230673_at	PKHD1L1	1	rs35211678	PKHD1L1	1.88e-95	LCL in asthmatics (Liang 1kg)	SNP not in older HapMap builds AND/OR distance >500kb	rs6469257	8	110471632
rs10099126	LCL in asthmatics (Liang 1kg)	3.17e-52		230673_at	PKHD1L1	1	rs35211678	PKHD1L1	1.88e-95	LCL in asthmatics (Liang 1kg)	SNP not in older HapMap builds AND/OR distance >500kb	rs6469257	8	110471632
rs1037695	LCL in asthmatics (Liang 1kg)	6.91e-52		230673_at	PKHD1L1	1	rs35211678	PKHD1L1	1.88e-95	LCL in asthmatics (Liang 1kg)	SNP not in older HapMap builds AND/OR distance >500kb	rs6469257	8	110471632
rs13278812	LCL in asthmatics (Liang 1kg)	7.4e-52		230673_at	PKHD1L1	1	rs35211678	PKHD1L1	1.88e-95	LCL in asthmatics (Liang 1kg)	SNP not in older HapMap builds AND/OR distance >500kb	rs6469257	8	110471632
rs1379369	LCL in asthmatics (Liang 1kg)	7.06e-52		230673_at	PKHD1L1	1	rs35211678	PKHD1L1	1.88e-95	LCL in asthmatics (Liang 1kg)	SNP not in older HapMap builds AND/OR distance >500kb	rs6469257	8	110471632
rs1379370	LCL in asthmatics (Liang 1kg)	7.46e-52		230673_at	PKHD1L1	1	rs35211678	PKHD1L1	1.88e-95	LCL in asthmatics (Liang 1kg)	SNP not in older HapMap builds AND/OR distance >500kb	rs6469257	8	110471632
rs1457286	LCL in asthmatics (Liang 1kg)	6.94e-52		230673_at	PKHD1L1	1	rs35211678	PKHD1L1	1.88e-95	LCL in asthmatics (Liang 1kg)	SNP not in older HapMap builds AND/OR distance >500kb	rs6469257	8	110471632
rs1457287	LCL in asthmatics (Liang 1kg)	7e-52		230673_at	PKHD1L1	1	rs35211678	PKHD1L1	1.88e-95	LCL in asthmatics (Liang 1kg)	SNP not in older HapMap builds AND/OR distance >500kb	rs6469257	8	110471632
rs1457289	LCL in asthmatics (Liang 1kg)	7.43e-52		230673_at	PKHD1L1	1	rs35211678	PKHD1L1	1.88e-95	LCL in asthmatics (Liang 1kg)	SNP not in older HapMap builds AND/OR distance >500kb	rs6469257	8	110471632
rs1840908	LCL in asthmatics (Liang 1kg)	5.11e-52		230673_at	PKHD1L1	1	rs35211678	PKHD1L1	1.88e-95	LCL in asthmatics (Liang 1kg)	SNP not in older HapMap builds AND/OR distance >500kb	rs6469257	8	110471632
rs1870107	LCL in asthmatics (Liang 1kg)	1.95e-52		230673_at	PKHD1L1	1	rs35211678	PKHD1L1	1.88e-95	LCL in asthmatics (Liang 1kg)	SNP not in older HapMap builds AND/OR distance >500kb	rs6469257	8	110471632
rs2061294	LCL in asthmatics (Liang 1kg)	6.97e-52		230673_at	PKHD1L1	1	rs35211678	PKHD1L1	1.88e-95	LCL in asthmatics (Liang 1kg)	SNP not in older HapMap builds AND/OR distance >500kb	rs6469257	8	110471632
rs2061295	LCL in asthmatics (Liang 1kg)	7.02e-52		230673_at	PKHD1L1	1	rs35211678	PKHD1L1	1.88e-95	LCL in asthmatics (Liang 1kg)	SNP not in older HapMap builds AND/OR distance >500kb	rs6469257	8	110471632
rs2168679	LCL in asthmatics (Liang 1kg)	6.56e-52		230673_at	PKHD1L1	1	rs35211678	PKHD1L1	1.88e-95	LCL in asthmatics (Liang 1kg)	SNP not in older HapMap builds AND/OR distance >500kb	rs6469257	8	110471632
rs2349760	LCL in asthmatics (Liang 1kg)	5.38e-52		230673_at	PKHD1L1	1	rs35211678	PKHD1L1	1.88e-95	LCL in asthmatics (Liang 1kg)	SNP not in older HapMap builds AND/OR distance >500kb	rs6469257	8	110471632
rs4735133	LCL in asthmatics (Liang 1kg)	4.92e-52		230673_at	PKHD1L1	1	rs35211678	PKHD1L1	1.88e-95	LCL in asthmatics (Liang 1kg)	SNP not in older HapMap builds AND/OR distance >500kb	rs6469257	8	110471632
rs6469257	LCL in asthmatics (Liang 1kg)	7.11e-52		230673_at	PKHD1L1	1	rs35211678	PKHD1L1	1.88e-95	LCL in asthmatics (Liang 1kg)	SNP not in older HapMap builds AND/OR distance >500kb	rs6469257	8	110471632
rs6469260	LCL in asthmatics (Liang 1kg)	4.98e-52		230673_at	PKHD1L1	1	rs35211678	PKHD1L1	1.88e-95	LCL in asthmatics (Liang 1kg)	SNP not in older HapMap builds AND/OR distance >500kb	rs6469257	8	110471632
rs7819151	LCL in asthmatics (Liang 1kg)	3.19e-52		230673_at	PKHD1L1	1	rs35211678	PKHD1L1	1.88e-95	LCL in asthmatics (Liang 1kg)	SNP not in older HapMap builds AND/OR distance >500kb	rs6469257	8	110471632
rs7840592	LCL in asthmatics (Liang 1kg)	5.02e-52		230673_at	PKHD1L1	1	rs35211678	PKHD1L1	1.88e-95	LCL in asthmatics (Liang 1kg)	SNP not in older HapMap builds AND/OR distance >500kb	rs6469257	8	110471632
rs4735133	Lymph	3.49e-05		GI_31377831-S	PKHD1L1	1	rs1783159	PKHD1L1	3.76e-12	Lymph	0.609	rs6469257	8	110471632
rs17756884	Monocytes (CD14+)	0.001149		lnelfn.xXUicIrJIt0	THRSP	1	rs17756884	THRSP	0.001149	Monocytes (CD14+)	SameSNP	rs17756848	11	78913670
rs17813281	Monocytes	1.16e-25			LYZ	1	rs11177644	LYZ	8.63e-216	Monocytes	0.114	rs17813281	12	68002012
rs17813281	Monocytes	7.94e-17			YEATS4	1	rs11177644	YEATS4	2.84e-153	Monocytes	0.114	rs17813281	12	68002012
rs17813281	Monocytes	8.34e-17			AFMID	0	rs315113	AFMID	1.54e-92	Monocytes	0.084	rs17813281	12	68002012
rs17813281	Monocytes	6.31e-15			SHCBP1	0	rs317678	SHCBP1	2.91e-109	Monocytes	0.09	rs17813281	12	68002012
rs7330809	Liver(UChicago)	4.66e-05		A_24_P323815	MYCBP2	1	rs7330809	MYCBP2	4.66e-05	Liver(UChicago)	SameSNP	rs3742103	13	76638710
rs851508	Lung	2.06e-05		100156828_TGI_at	MYCBP2	1	rs9544518	MYCBP2	1.29e-05	Lung	0.01	rs3742103	13	76638710
rs1041242	Subc adipose (MuTHER)	2.95e-06		ILMN_1778203	CLN5	1	rs700363	CLN5	1.21e-15	Subc adipose (MuTHER)	0.244	rs3742103	13	76638710
rs12184865	Subc adipose (MuTHER)	3.46e-06		ILMN_1778203	CLN5	1	rs700363	CLN5	1.21e-15	Subc adipose (MuTHER)	0.244	rs3742103	13	76638710
rs2039872	Subc adipose (MuTHER)	3.36e-06		ILMN_1778203	CLN5	1	rs700363	CLN5	1.21e-15	Subc adipose (MuTHER)	0.244	rs3742103	13	76638710
rs3742103	Subc adipose (MuTHER)	2.76e-06		ILMN_1778203	CLN5	1	rs700363	CLN5	1.21e-15	Subc adipose (MuTHER)	0.244	rs3742103	13	76638710
rs696780	Subc adipose (MuTHER)	4.35e-05		ILMN_1778203	CLN5	1	rs700363	CLN5	1.21e-15	Subc adipose (MuTHER)	0.244	rs3742103	13	76638710
rs9593214	Subc adipose (MuTHER)	2.84e-06		ILMN_1778203	CLN5	1	rs700363	CLN5	1.21e-15	Subc adipose (MuTHER)	0.244	rs3742103	13	76638710
rs9593216	Subc adipose (MuTHER)	2.47e-06		ILMN_1778203	CLN5	1	rs700363	CLN5	1.21e-15	Subc adipose (MuTHER)	0.135	rs3742103	13	76638710
rs9600841	Subc adipose (MuTHER)	6.5e-06		ILMN_1778203	CLN5	1	rs700363	CLN5	1.21e-15	Subc adipose (MuTHER)	0.244	rs3742103	13	76638710
rs9600847	Subc adipose (MuTHER)	3.21e-06		ILMN_1778203	CLN5	1	rs700363	CLN5	1.21e-15	Subc adipose (MuTHER)	0.244	rs3742103	13	76638710
rs9600856	Subc adipose (MuTHER)	3.8e-06		ILMN_1778203	CLN5	1	rs700363	CLN5	1.21e-15	Subc adipose (MuTHER)	0.244	rs3742103	13	76638710
rs9600858	Subc adipose (MuTHER)	3.78e-06		ILMN_1778203	CLN5	1	rs700363	CLN5	1.21e-15	Subc adipose (MuTHER)	0.244	rs3742103	13	76638710
rs7330809	Subc adipose (MuTHER)	1.43e-06		ILMN_1778203	CLN5	1	rs700363	CLN5	1.21e-15	Subc adipose (MuTHER)	0.244	rs3742103	13	76638710
rs12428035	Monocytes	6.36e-17			UGCGL2	1	rs9525135	UGCGL2	2.7e-50	Monocytes	SNP not in older HapMap builds AND/OR distance >500kb	rs12428035	13	95098873
rs12428035	Prefrontal cortex (all samples)	4.87e-05		10023826346	DZIP1	1	rs12428035	DZIP1	4.87e-05	Prefrontal cortex (all samples)	SameSNP	rs12428035	13	95098873
rs12428035	Subc adipose (MuTHER)	3.51e-11		ILMN_1788387	UGCGL2	1	rs475882	UGCGL2	5.72e-16	Subc adipose (MuTHER)	0.366	rs12428035	13	95098873
rs12429385	Subc adipose (MuTHER)	3.34e-11		ILMN_1788387	UGCGL2	1	rs475882	UGCGL2	5.72e-16	Subc adipose (MuTHER)	0.366	rs12429385	13	95099937
rs11070148	Subc adipose (MuTHER)	3.08e-11		ILMN_1788387	UGCGL2	1	rs475882	UGCGL2	5.72e-16	Subc adipose (MuTHER)	0.366	rs12429385	13	95099937
rs16951448	Liver(Greenawalt)	5.25e-05		10023809263	UGCGL2	1	rs16951448	UGCGL2	5.25e-05	Liver(Greenawalt)	SameSNP	rs9516621	13	95344378
rs16951448	Lymph	1.35e-10		GI_11386200-S	UGCGL2	1	rs576184	UGCGL2	6.23e-22	Lymph	0.039	rs9516621	13	95344378
rs816142	Lymph	8.37e-11		GI_11386200-S	UGCGL2	1	rs576184	UGCGL2	6.23e-22	Lymph	0.039	rs9516621	13	95344378
rs10508027	Monocytes	4.89e-19			UGCGL2	1	rs9525135	UGCGL2	2.7e-50	Monocytes	0.036	rs9516621	13	95344378
rs672988	Monocytes	8.13e-18			UGCGL2	1	rs9525135	UGCGL2	2.7e-50	Monocytes	0.036	rs9516621	13	95344378
rs816122	Monocytes	5.59e-18			UGCGL2	1	rs9525135	UGCGL2	2.7e-50	Monocytes	0.036	rs9516621	13	95344378
rs816142	Monocytes	4.2e-19			UGCGL2	1	rs9525135	UGCGL2	2.7e-50	Monocytes	0.036	rs9516621	13	95344378
rs9516621	Monocytes	1.25e-18			UGCGL2	1	rs9525135	UGCGL2	2.7e-50	Monocytes	0.036	rs9516621	13	95344378
rs9525134	Monocytes	1.1e-16			UGCGL2	1	rs9525135	UGCGL2	2.7e-50	Monocytes	0.036	rs9516621	13	95344378
rs10508027	Monocytes (CD14+)	0.0002494		fXnqgt6JV54hj_gt28	UGCGL2	1	rs525770	UGCGL2	4.34e-13	Monocytes (CD14+)	0.614	rs9516621	13	95344378
rs565898	Monocytes (CD14+)	0.0001672		fXnqgt6JV54hj_gt28	UGCGL2	1	rs525770	UGCGL2	4.34e-13	Monocytes (CD14+)	0.614	rs9516621	13	95344378
rs816142	omental	1.51e-06		10023809263	UGCGL2	1	rs816142	UGCGL2	1.51e-06	omental	SameSNP	rs9516621	13	95344378
rs816142	Peripheral artery plaque	2.9e-05		100146683_TGI_at	DZIP1	1	rs816142	DZIP1	2.9e-05	Peripheral artery plaque	SameSNP	rs9516621	13	95344378
rs10508027	Skin (MuTHER)	1.09e-05		ILMN_1788387	UGCGL2	1	rs7994626	UGCGL2	7.52e-11	Skin (MuTHER)	0.033	rs9516621	13	95344378
rs1854758	Skin (MuTHER)	7.46e-06		ILMN_1788387	UGCGL2	1	rs7994626	UGCGL2	7.52e-11	Skin (MuTHER)	0.038	rs9516621	13	95344378
rs7999737	Skin (MuTHER)	8.28e-06		ILMN_1788387	UGCGL2	1	rs7994626	UGCGL2	7.52e-11	Skin (MuTHER)	0.038	rs9516621	13	95344378
rs816142	Skin (MuTHER)	1.1e-05		ILMN_1788387	UGCGL2	1	rs7994626	UGCGL2	7.52e-11	Skin (MuTHER)	0.033	rs9516621	13	95344378
rs9516621	Skin (MuTHER)	7.47e-06		ILMN_1788387	UGCGL2	1	rs7994626	UGCGL2	7.52e-11	Skin (MuTHER)	0.033	rs9516621	13	95344378
rs9525079	Skin (MuTHER)	1.33e-05		ILMN_1788387	UGCGL2	1	rs7994626	UGCGL2	7.52e-11	Skin (MuTHER)	0.038	rs9516621	13	95344378
rs12428062	Subc adipose (MuTHER)	4.25e-13		ILMN_1788387	UGCGL2	1	rs475882	UGCGL2	5.72e-16	Subc adipose (MuTHER)	0.358	rs9516621	13	95344378
rs1327640	Subc adipose (MuTHER)	3.35e-12		ILMN_1788387	UGCGL2	1	rs475882	UGCGL2	5.72e-16	Subc adipose (MuTHER)	0.51	rs9516621	13	95344378
rs2170813	Subc adipose (MuTHER)	1.5e-13		ILMN_1788387	UGCGL2	1	rs475882	UGCGL2	5.72e-16	Subc adipose (MuTHER)	0.51	rs9516621	13	95344378
rs2261183	Subc adipose (MuTHER)	2.01e-12		ILMN_1788387	UGCGL2	1	rs475882	UGCGL2	5.72e-16	Subc adipose (MuTHER)	0.51	rs9516621	13	95344378
rs565297	Subc adipose (MuTHER)	4.18e-13		ILMN_1788387	UGCGL2	1	rs475882	UGCGL2	5.72e-16	Subc adipose (MuTHER)	0.51	rs9516621	13	95344378
rs649322	Subc adipose (MuTHER)	2.89e-12		ILMN_1788387	UGCGL2	1	rs475882	UGCGL2	5.72e-16	Subc adipose (MuTHER)	0.312	rs9516621	13	95344378
rs10508027	Subc adipose (MuTHER)	2.43e-15		ILMN_1788387	UGCGL2	1	rs475882	UGCGL2	5.72e-16	Subc adipose (MuTHER)	0.51	rs9516621	13	95344378
rs16951448	Subc adipose (MuTHER)	3.89e-13		ILMN_1788387	UGCGL2	1	rs475882	UGCGL2	5.72e-16	Subc adipose (MuTHER)	0.51	rs9516621	13	95344378
rs1854758	Subc adipose (MuTHER)	2.74e-15		ILMN_1788387	UGCGL2	1	rs475882	UGCGL2	5.72e-16	Subc adipose (MuTHER)	0.427	rs9516621	13	95344378
rs565898	Subc adipose (MuTHER)	4.19e-13		ILMN_1788387	UGCGL2	1	rs475882	UGCGL2	5.72e-16	Subc adipose (MuTHER)	0.51	rs9516621	13	95344378
rs672988	Subc adipose (MuTHER)	8.44e-13		ILMN_1788387	UGCGL2	1	rs475882	UGCGL2	5.72e-16	Subc adipose (MuTHER)	0.51	rs9516621	13	95344378
rs7999737	Subc adipose (MuTHER)	2.64e-15		ILMN_1788387	UGCGL2	1	rs475882	UGCGL2	5.72e-16	Subc adipose (MuTHER)	0.427	rs9516621	13	95344378
rs816122	Subc adipose (MuTHER)	1.81e-13		ILMN_1788387	UGCGL2	1	rs475882	UGCGL2	5.72e-16	Subc adipose (MuTHER)	0.51	rs9516621	13	95344378
rs816142	Subc adipose (MuTHER)	2.43e-15		ILMN_1788387	UGCGL2	1	rs475882	UGCGL2	5.72e-16	Subc adipose (MuTHER)	0.51	rs9516621	13	95344378
rs9516621	Subc adipose (MuTHER)	2.76e-15		ILMN_1788387	UGCGL2	1	rs475882	UGCGL2	5.72e-16	Subc adipose (MuTHER)	0.51	rs9516621	13	95344378
rs9525079	Subc adipose (MuTHER)	2.31e-14		ILMN_1788387	UGCGL2	1	rs475882	UGCGL2	5.72e-16	Subc adipose (MuTHER)	0.427	rs9516621	13	95344378
rs9525134	Subc adipose (MuTHER)	3.42e-12		ILMN_1788387	UGCGL2	1	rs475882	UGCGL2	5.72e-16	Subc adipose (MuTHER)	0.51	rs9516621	13	95344378
rs7339059	Cerebellum (all samples)	9.08e-06		10025932087	AF339770	1	rs565851	AF339770	3.17e-07	Cerebellum (all samples)	0.52	rs7334320	13	95352928
rs7334320	Lymph	1.66e-11		GI_11386200-S	UGCGL2	1	rs576184	UGCGL2	6.23e-22	Lymph	0.044	rs7334320	13	95352928
rs7334320	Skin (MuTHER)	7.24e-06		ILMN_1788387	UGCGL2	1	rs7994626	UGCGL2	7.52e-11	Skin (MuTHER)	0.038	rs7334320	13	95352928
rs7339059	Skin (MuTHER)	6.77e-06		ILMN_1788387	UGCGL2	1	rs7994626	UGCGL2	7.52e-11	Skin (MuTHER)	0.038	rs7334320	13	95352928
rs7334320	Subc adipose (MuTHER)	1e-15		ILMN_1788387	UGCGL2	1	rs475882	UGCGL2	5.72e-16	Subc adipose (MuTHER)	0.427	rs7334320	13	95352928
rs7339059	Subc adipose (MuTHER)	2.17e-15		ILMN_1788387	UGCGL2	1	rs475882	UGCGL2	5.72e-16	Subc adipose (MuTHER)	0.427	rs7334320	13	95352928
rs7334320	SubCutAdipose(Greenawalt)	1.91e-10		10023809263	UGCGL2	1	rs7334320	UGCGL2	1.91e-10	SubCutAdipose(Greenawalt)	SameSNP	rs7334320	13	95352928
rs10149249	Cerebellum	4.42e-12		ILMN_2361695	BAG5	1	rs10149249	BAG5	4.42e-12	Cerebellum	SameSNP	rs2274268	14	103099131
rs2274268	Cerebellum	5.68e-12		ILMN_2361695	BAG5	1	rs10149249	BAG5	4.42e-12	Cerebellum	1	rs2274268	14	103099131
rs10149249	ER+ breast tumor cells	1.04e-05			C14orf73	1	rs10149249	C14orf73	1.04e-05	ER+ breast tumor cells	SameSNP	rs2274268	14	103099131
rs10149249	LCL (Mangravita unpubl.)	52.831			BAG5	1	rs10145755	BAG5	30.658	LCL (Mangravita unpubl.)	0.823	rs2274268	14	103099131
rs2274268	LCL (Mangravita unpubl.)	53.714			BAG5	1	rs10145755	BAG5	30.658	LCL (Mangravita unpubl.)	0.823	rs2274268	14	103099131
rs28513222	LCL (Mangravita unpubl.)	54.054			BAG5	1	rs10145755	BAG5	30.658	LCL (Mangravita unpubl.)	0.823	rs2274268	14	103099131
rs57447494	LCL (Mangravita unpubl.)	53.116			BAG5	1	rs10145755	BAG5	30.658	LCL (Mangravita unpubl.)	0.823	rs2274268	14	103099131
rs61996717	LCL (Mangravita unpubl.)	51.805			BAG5	1	rs10145755	BAG5	30.658	LCL (Mangravita unpubl.)	0.823	rs2274268	14	103099131
rs10149249	LCL (MuTHER)	3.23e-05		ILMN_1704795	MARK3	1	rs2273700	MARK3	1.36e-05	LCL (MuTHER)	0.618	rs2274268	14	103099131
rs2274268	LCL in asthmatics (Liang 1kg)	4.31e-35		202985_s_at	BAG5	1	rs12897511	BAG5	4.92e-38	LCL in asthmatics (Liang 1kg)	SNP not in older HapMap builds AND/OR distance >500kb	rs2274268	14	103099131
rs28513222	LCL in asthmatics (Liang 1kg)	4.23e-35		202985_s_at	BAG5	1	rs12897511	BAG5	4.92e-38	LCL in asthmatics (Liang 1kg)	SNP not in older HapMap builds AND/OR distance >500kb	rs2274268	14	103099131
rs57447494	LCL in asthmatics (Liang 1kg)	3.95e-35		202985_s_at	BAG5	1	rs12897511	BAG5	4.92e-38	LCL in asthmatics (Liang 1kg)	SNP not in older HapMap builds AND/OR distance >500kb	rs2274268	14	103099131
rs61996717	LCL in asthmatics (Liang 1kg)	2.23e-35		202985_s_at	BAG5	1	rs12897511	BAG5	4.92e-38	LCL in asthmatics (Liang 1kg)	SNP not in older HapMap builds AND/OR distance >500kb	rs2274268	14	103099131
rs10149249	Monocytes	2.05e-14			BAG5	1	rs7148456	BAG5	6.02e-23	Monocytes	0.24	rs2274268	14	103099131
rs10149249	Skin (MuTHER)	2.57e-17		ILMN_1671478	CKB	1	rs11622835	CKB	1.48e-31	Skin (MuTHER)	0.497	rs2274268	14	103099131
rs10149249	Temporal cortex	9.92e-08		ILMN_2361695	BAG5	1	rs10149249	BAG5	9.92e-08	Temporal cortex	SameSNP	rs2274268	14	103099131
rs2274268	Temporal cortex	1.18e-07		ILMN_2361695	BAG5	1	rs10149249	BAG5	9.92e-08	Temporal cortex	1	rs2274268	14	103099131
rs10134399	Intestine (normal ileum)	5.53e-07			MARK3	1	rs2273703	MARK3	1.73e-10	Intestine (normal ileum)	0.651	rs10134399	14	103153210
rs10134399	LCL (Mangravita unpubl.)	48.129			BAG5	1	rs10145755	BAG5	30.658	LCL (Mangravita unpubl.)	0.823	rs10134399	14	103153210
rs10134399	LCL (MuTHER)	6.67e-05		ILMN_1704795	MARK3	1	rs2273700	MARK3	1.36e-05	LCL (MuTHER)	0.618	rs10134399	14	103153210
rs10134399	LCL in asthmatics (Liang 1kg)	2.03e-35		202985_s_at	BAG5	1	rs12897511	BAG5	4.92e-38	LCL in asthmatics (Liang 1kg)	SNP not in older HapMap builds AND/OR distance >500kb	rs10134399	14	103153210
rs10134399	Lung	3.27e-08		100140544_TGI_at	KLC1	1	rs752624	KLC1	<2E-16	Lung	0.259	rs10134399	14	103153210
rs10134399	Lymph	5.66e-06		GI_41055203-A	KLC1	1	rs10134399	KLC1	5.66e-06	Lymph	SameSNP	rs10134399	14	103153210
rs10134399	Monocytes (CD14+)	0.001214		ZN6rJtT5e9dObmJbo4	SIVA1	1	rs3759586	SIVA1	0.0002602	Monocytes (CD14+)	0.129	rs10134399	14	103153210
rs10134399	Skin (MuTHER)	7.5e-16		ILMN_1671478	CKB	1	rs11622835	CKB	1.48e-31	Skin (MuTHER)	0.497	rs10134399	14	103153210
rs10134399	Temporal cortex	1.03e-06		ILMN_2361695	BAG5	1	rs10149249	BAG5	9.92e-08	Temporal cortex	1	rs10134399	14	103153210
rs4238534	Bcells (CD19+)	0.0001212		WOVrhIdplp9aZbCIJs	LOC727963	1	rs2277849	LOC727963	7.18e-05	Bcells (CD19+)	SNP not in older HapMap builds AND/OR distance >500kb	rs4238534	15	80351610
rs4238534	Intestine (normal ileum)	1.15e-05			AGSK1	1	rs4238534	AGSK1	1.15e-05	Intestine (normal ileum)	SameSNP	rs4238534	15	80351610
rs11630197	Prefrontal cortex (all samples)	7.09e-08		10033668448	RPS17	1	rs10906984	RPS17	1.12e-18	Prefrontal cortex (all samples)	SNP not in older HapMap builds AND/OR distance >500kb	rs4238534	15	80351610
rs11638418	Skin (MuTHER)	1.06e-05		ILMN_2189406	C15orf38	1	rs3803534	C15orf38	2.92e-19	Skin (MuTHER)	0.332	rs11638418	15	88170179
rs11638418	Subc adipose (MuTHER)	6.13e-07		ILMN_2189406	C15orf38	1	rs3803534	C15orf38	1.94e-28	Subc adipose (MuTHER)	0.332	rs11638418	15	88170179
rs12591948	Blood(Fehrmann et al)	3.4e-86		5810612	ANPEP	1	rs12591948	ANPEP	3.4e-86	Blood(Fehrmann et al)	SameSNP	rs17240471	15	88172175
rs12591948	Blood(Fehrmann et al)	6.9e-10		2340240	C15orf38	1	rs1256854	C15orf38	5.6e-78	Blood(Fehrmann et al)	0.033	rs17240471	15	88172175
rs12591948	Blood(Fehrmann et al)	6.2e-05		2750286	AC027176.22	1	rs12594808	AC027176.22	3.6e-11	Blood(Fehrmann et al)	0.332	rs17240471	15	88172175
rs11639336	Cerebellum (Alzheimer's)	5.94e-18		10025910272	AP3S2	1	rs11639336	AP3S2	5.94e-18	Cerebellum (Alzheimer's)	SameSNP	rs17240471	15	88172175
rs12591948	Cerebellum (Huntington's)	2.7e-13		10025910272	AP3S2	1	rs12591948	AP3S2	2.7e-13	Cerebellum (Huntington's)	SameSNP	rs17240471	15	88172175
rs11639336	Intestine (normal ileum)	1.88e-09			AP3S2	1	rs9920421	AP3S2	1.79e-13	Intestine (normal ileum)	0.346	rs17240471	15	88172175
rs12591948	LCL	5e-15		202399_s_at	AP3S2	1	rs986505	AP3S2	3e-25	LCL	0.332	rs17240471	15	88172175
rs11639336	Lymph	2.93e-15		GI_4502094-S	ANPEP	1	rs11073891	ANPEP	7.37e-46	Lymph	0.479	rs17240471	15	88172175
rs11635652	Monocytes	4.49e-126			ANPEP	1	rs12197	ANPEP	7.42e-131	Monocytes	0.967	rs17240471	15	88172175
rs12197	Monocytes	7.42e-131			ANPEP	1	rs12197	ANPEP	7.42e-131	Monocytes	SameSNP	rs17240471	15	88172175
rs12914541	Monocytes	9.85e-127			ANPEP	1	rs12197	ANPEP	7.42e-131	Monocytes	1	rs17240471	15	88172175
rs11639336	Monocytes (CD14+)	1.01e-33		BdSVG93eXuJS3L144U	ANPEP	1	rs11073891	ANPEP	1.2e-69	Monocytes (CD14+)	0.479	rs17240471	15	88172175
rs11639336	omental	7.99e-06		10023834527	MESP2	1	rs11639336	MESP2	7.99e-06	omental	SameSNP	rs17240471	15	88172175
rs11639336	Prefrontal cortex (Huntington's)	5.15e-10		10025910272	AP3S2	1	rs11639336	AP3S2	5.15e-10	Prefrontal cortex (Huntington's)	SameSNP	rs17240471	15	88172175
rs11635652	Skin (MuTHER)	6.61e-06		ILMN_2189406	C15orf38	1	rs3803534	C15orf38	2.92e-19	Skin (MuTHER)	0.321	rs17240471	15	88172175
rs11639214	Skin (MuTHER)	3.24e-06		ILMN_2189406	C15orf38	1	rs3803534	C15orf38	2.92e-19	Skin (MuTHER)	0.332	rs17240471	15	88172175
rs11639336	Skin (MuTHER)	2.91e-06		ILMN_2189406	C15orf38	1	rs3803534	C15orf38	2.92e-19	Skin (MuTHER)	0.332	rs17240471	15	88172175
rs12197	Skin (MuTHER)	6.02e-06		ILMN_2189406	C15orf38	1	rs3803534	C15orf38	2.92e-19	Skin (MuTHER)	0.332	rs17240471	15	88172175
rs12591948	Skin (MuTHER)	4.66e-06		ILMN_2189406	C15orf38	1	rs3803534	C15orf38	2.92e-19	Skin (MuTHER)	0.332	rs17240471	15	88172175
rs12914541	Skin (MuTHER)	6.73e-06		ILMN_2189406	C15orf38	1	rs3803534	C15orf38	2.92e-19	Skin (MuTHER)	0.332	rs17240471	15	88172175
rs17240471	Skin (MuTHER)	1.02e-05		ILMN_2189406	C15orf38	1	rs3803534	C15orf38	2.92e-19	Skin (MuTHER)	0.332	rs17240471	15	88172175
rs11635652	Subc adipose (MuTHER)	2.52e-07		ILMN_2189406	C15orf38	1	rs3803534	C15orf38	1.94e-28	Subc adipose (MuTHER)	0.321	rs17240471	15	88172175
rs11639214	Subc adipose (MuTHER)	2.01e-07		ILMN_2189406	C15orf38	1	rs3803534	C15orf38	1.94e-28	Subc adipose (MuTHER)	0.332	rs17240471	15	88172175
rs11639336	Subc adipose (MuTHER)	1.34e-07		ILMN_2189406	C15orf38	1	rs3803534	C15orf38	1.94e-28	Subc adipose (MuTHER)	0.332	rs17240471	15	88172175
rs12197	Subc adipose (MuTHER)	2.71e-07		ILMN_2189406	C15orf38	1	rs3803534	C15orf38	1.94e-28	Subc adipose (MuTHER)	0.332	rs17240471	15	88172175
rs12591948	Subc adipose (MuTHER)	1.37e-07		ILMN_2189406	C15orf38	1	rs3803534	C15orf38	1.94e-28	Subc adipose (MuTHER)	0.332	rs17240471	15	88172175
rs12914541	Subc adipose (MuTHER)	2.49e-07		ILMN_2189406	C15orf38	1	rs3803534	C15orf38	1.94e-28	Subc adipose (MuTHER)	0.332	rs17240471	15	88172175
rs17240471	Subc adipose (MuTHER)	4.04e-07		ILMN_2189406	C15orf38	1	rs3803534	C15orf38	1.94e-28	Subc adipose (MuTHER)	0.332	rs17240471	15	88172175
rs11639336	SubCutAdipose(Greenawalt)	1.58e-08		10023834527	MESP2	1	rs11639336	MESP2	1.58e-08	SubCutAdipose(Greenawalt)	SameSNP	rs17240471	15	88172175
rs11639336	Visual cortex (all samples)	4.2e-31		10025910272	AP3S2	1	rs11639336	AP3S2	4.2e-31	Visual cortex (all samples)	SameSNP	rs17240471	15	88172175
rs12591948	Visual cortex (Huntington's)	1.56e-10		10025910272	AP3S2	1	rs12591948	AP3S2	1.56e-10	Visual cortex (Huntington's)	SameSNP	rs17240471	15	88172175
rs4986850	LCL (MuTHER)	6e-13		ILMN_1738027	BRCA1	1	rs3765640	BRCA1	1.97e-73	LCL (MuTHER)	0.144	rs4986850	17	38498997
rs4986850	Skin (MuTHER)	1.58e-05		ILMN_2311089	BRCA1	1	rs9912203	BRCA1	8.82e-29	Skin (MuTHER)	0.179	rs4986850	17	38498997
rs4986850	Subc adipose (MuTHER)	3.37e-07		ILMN_2311089	BRCA1	1	rs8176193	BRCA1	3.41e-19	Subc adipose (MuTHER)	0.199	rs4986850	17	38498997
rs17247149	Lung	3.05e-05		100128842_TGI_at	FLJ37644	1	rs17247149	FLJ37644	3.05e-05	Lung	SameSNP	rs17247149	17	68135016
rs9905685	LCL (MuTHER)	3.92e-06		ILMN_2410783	GAA	1	rs12452616	GAA	5.26e-27	LCL (MuTHER)	0.212	rs9905685	17	75678998
rs9905685	Skin (MuTHER)	1.38e-06		ILMN_2410783	GAA	1	rs12450199	GAA	1.7e-10	Skin (MuTHER)	0.277	rs9905685	17	75678998
rs9905685	Subc adipose (MuTHER)	3.78e-07		ILMN_1765801	GAA	1	rs4889830	GAA	4.63e-17	Subc adipose (MuTHER)	0.165	rs9905685	17	75678998
rs4889954	Blood(Fehrmann et al)	1.3e-97		1190634	GAA	1	rs4889954	GAA	1.3e-97	Blood(Fehrmann et al)	SameSNP	rs4889954	17	75680189
rs4889954	Blood(Fehrmann et al)	3.4e-63		2490452	GAA	1	rs4889954	GAA	1.3e-97	Blood(Fehrmann et al)	SameSNP	rs4889954	17	75680189
rs4889954	Blood(Fehrmann et al)	0.00048		1340538	CARD14	1	rs7503034	CARD14	9.4e-46	Blood(Fehrmann et al)	0.001	rs4889954	17	75680189
rs4889954	Cerebellum (all samples)	5.37e-09		10023821365	GAA	1	rs11150846	GAA	1.2e-28	Cerebellum (all samples)	0.167	rs4889954	17	75680189
rs4889954	Intestine (normal ileum)	1.97e-08			GAA	1	rs12450199	GAA	1.47e-10	Intestine (normal ileum)	0.289	rs4889954	17	75680189
rs4889954	LCL (MuTHER)	3.86e-06		ILMN_2410783	GAA	1	rs12452616	GAA	5.26e-27	LCL (MuTHER)	0.184	rs4889954	17	75680189
rs4889954	Liver(Greenawalt)	1.7e-06		10025907756	EIF4A3	1	rs4889954	EIF4A3	1.7e-06	Liver(Greenawalt)	SameSNP	rs4889954	17	75680189
rs4889954	Lymph	6.7e-22		GI_11496988-S	GAA	1	rs12952612	GAA	9.63e-26	Lymph	0.74	rs4889954	17	75680189
rs4889954	omental	9.34e-05		10025907756	EIF4A3	1	rs4889954	EIF4A3	9.34e-05	omental	SameSNP	rs4889954	17	75680189
rs4889954	Prefrontal cortex (Huntington's)	4.52e-05		10023821365	GAA	1	rs4889954	GAA	4.52e-05	Prefrontal cortex (Huntington's)	SameSNP	rs4889954	17	75680189
rs4889954	SchadtLiver	9.96e-10			GAA	1	rs4889954	GAA	9.96e-10	SchadtLiver	SameSNP	rs4889954	17	75680189
rs4889954	Skin (MuTHER)	1.28e-06		ILMN_2410783	GAA	1	rs12450199	GAA	1.7e-10	Skin (MuTHER)	0.289	rs4889954	17	75680189
rs4889954	Subc adipose (MuTHER)	4.06e-07		ILMN_1765801	GAA	1	rs4889830	GAA	4.63e-17	Subc adipose (MuTHER)	0.182	rs4889954	17	75680189
rs10402271	Blood(Fehrmann et al)	1.1e-08		4890707	PVRL2	1	rs11667640	PVRL2	1.4e-66	Blood(Fehrmann et al)	0.058	rs10402271	19	50021054
rs10402271	Cerebellum	9.78e-07		ILMN_2320280	BCAM	1	rs10402271	BCAM	9.78e-07	Cerebellum	SameSNP	rs10402271	19	50021054
rs10402271	Subc adipose (MuTHER)	3.54e-09		ILMN_1718303	PVRL2	1	rs2075642	PVRL2	1.88e-16	Subc adipose (MuTHER)	0.347	rs10402271	19	50021054
rs7359852	Cerebellum	1.03e-05		ILMN_2320280	BCAM	1	rs10402271	BCAM	9.78e-07	Cerebellum	0.86	rs7359852	19	50027875
rs7359852	Subc adipose (MuTHER)	1.39e-10		ILMN_1718303	PVRL2	1	rs2075642	PVRL2	1.88e-16	Subc adipose (MuTHER)	0.215	rs7359852	19	50027875
rs2927480	Cerebellum	1.03e-05		ILMN_2320280	BCAM	1	rs10402271	BCAM	9.78e-07	Cerebellum	0.827	rs2927480	19	50029225
rs2927480	Subc adipose (MuTHER)	1.11e-10		ILMN_1718303	PVRL2	1	rs2075642	PVRL2	1.88e-16	Subc adipose (MuTHER)	0.227	rs2927480	19	50029225
rs1985096	Lung	4.82e-07		100148510_TGI_at	BCAM	1	rs1985096	BCAM	1.72e-08	Lung	SameSNP	rs1985096	19	50038391
rs6857	Liver(UChicago)	5.73e-06		A_32_P93036	APOE	1	rs6857	APOE	5.73e-06	Liver(UChicago)	SameSNP	rs6857	19	50084094
rs2075650	Liver(Greenawalt)	8.58e-11		10025905247	ZFYVE20	0	rs2075650	ZFYVE20	8.58e-11	Liver(Greenawalt)	SameSNP	rs2075650	19	50087459
rs2075650	omental	4.58e-08		10023810709	TOMM40	1	rs2075650	TOMM40	4.58e-08	omental	SameSNP	rs2075650	19	50087459
rs2075650	SubCutAdipose(Greenawalt)	3.13e-05		10023810709	TOMM40	1	rs2075650	TOMM40	3.13e-05	SubCutAdipose(Greenawalt)	SameSNP	rs2075650	19	50087459
rs445925	Subc adipose (MuTHER)	3.85e-06		ILMN_1740938	APOE	1	rs439401	APOE	2.38e-09	Subc adipose (MuTHER)	0.02	rs445925	19	50107480
rs4420638	Liver(UChicago)	0.0285961		A_23_P4662	BCL3	1	rs4420638	BCL3	0.0285961	Liver(UChicago)	SameSNP	rs4420638	19	50114786
rs8123349	LCL in asthmatics (Liang 1kg)	2.55e-22		201360_at	CST3	1	rs35782710	CST3	1.87e-31	LCL in asthmatics (Liang 1kg)	SNP not in older HapMap builds AND/OR distance >500kb	rs8123349	20	23584830
rs8123349	Lung	3.09e-05		100306088_TGI_at	CST3	1	rs2405392	CST3	<2E-16	Lung	0.051	rs8123349	20	23584830
rs8123349	Subc adipose (MuTHER)	4.82e-07		ILMN_1800354	CST3	1	rs8122922	CST3	3.17e-07	Subc adipose (MuTHER)	0.251	rs8123349	20	23584830
rs8115833	LCL in asthmatics (Liang 1kg)	9.6e-22		201360_at	CST3	1	rs35782710	CST3	1.87e-31	LCL in asthmatics (Liang 1kg)	SNP not in older HapMap builds AND/OR distance >500kb	rs8117359	20	23593826
rs16985615	Subc adipose (MuTHER)	3.5e-07		ILMN_1800354	CST3	1	rs8122922	CST3	3.17e-07	Subc adipose (MuTHER)	0.217	rs8117359	20	23593826
rs8117359	Subc adipose (MuTHER)	3.78e-07		ILMN_1800354	CST3	1	rs8122922	CST3	3.17e-07	Subc adipose (MuTHER)	0.217	rs8117359	20	23593826

## Sheet: supp data 1 references
EqtlTissue	Study Reference (pubmed ID)
Adipose	18344981
Bcells (CD19+)	22446964
BcellsTransformed_HapMapCEU	17873874
BcellsTransformed_HapMapCHB	17873874
BcellsTransformed_HapMapJPT	17873874
Blood	18344981
Blood(Fehrmann et al)	21829388
CD4+lymph	20833654
Cerebellum	20485568
Cerebellum (all samples)	23622250
Cerebellum (Alzheimer's)	23622250
Cerebellum (Huntington's)	unpublished (Emilsson)
ER+ breast tumor cells	23374354
Intestine (normal ileum)	23474282
LCL	17873877
LCL (Degner - DNAse QTLs)	22307276
LCL (Mangravita unpubl.)	unpublished (http://eQTL.uchicago.edu)
LCL (MuTHER)	22941192
LCL in asthmatics (Liang 1kg)	23345460
Liver(Greenawalt)	21602305
Liver(Schroder)	22006096
Liver(UChicago)	21637794
Liver(UWash)	21637794
Lung	23209423
Lymph	17873875
Monocytes	20502693
Monocytes (CD14+)	22446964
omental	21602305
Peripheral artery plaque	unpublished/in review (Emilsson)
Prefrontal cortex (all samples)	23622250
Prefrontal cortex (Alzheimer's)	23622250
Prefrontal cortex (Huntington's)	unpublished (Emilsson)
PrefrontalCortexEurAmerican(Kleinman)	22031444
SchadtLiver	18462017
Skin (MuTHER)	22941192
Subc adipose (MuTHER)	22941192
SubCut(Greenawalt)	21602305
SubCutAdipose(Greenawalt)	21602305
Temporal cortex	20485568
Visual cortex (all samples)	23622250
Visual cortex (Alzheimer's)	23622250
Visual cortex (Huntington's)	unpublished (Emilsson)
