# Supplementary material for: Pharmacogenetic meta-analysis of genome-wide association studies of LDL cholesterol response to statins
Source: Nat Commun. 2014 Oct 28;5:5068. doi: 10.1038/ncomms6068 (PMC4220464; doi:10.1038/ncomms6068)
Supplement: Supplementary Data 2 — Functional characterization of all variants showing LD with with LDL-C associated SNPs [file ncomms6068-s3.xlsx]

## Sheet: Supp data file 2
Supplementary data file 2: Functional characterization of all variants showing LD with LDL-C associated SNPs
chr	pos	locus number	ref	alt	rsID	r2	D'	is query snp	Freq AFR	Freq AMR	Freq ASN	Freq EUR	Scoring	regulome db score	coding score	eQTL score	max score	meta analysis p value	Haploreg	GERP cons	SiPhy cons	Promoter ENCODE	Enhancer ENCODE	Promoter Roadmap	Enhancer Roadmap	DNAse	Proteins	Motifs	RefSeq id	rsID	RefSeq gene	Nearest gene	RefSeq direction	RefSeq distance	dbSNP functional annotation	Regulomedb	regulomedb annotation	regulome db score	Annovar	Gene	AAChange	AVSIFT	LJB PhyloP	LJB PhyloP Pred	LJB SIFT	LJB SIFT Pred	LJB PolyPhen2	LJB PolyPhen2 Pred	LJB LRT
1	30106230	1A	C	G	rs9286950	0.87	0.97	0	0.02	0.15	0.25	0.2		5			5	.		0	0	.	.	.	IMR90,12_EnhWk2;H1.DMSC,11_EnhWk1;BN.MFL,12_EnhWk2;ESO,12_EnhWk2	Duke,PanIslets,None;UW,Adult_CD4_Th0,None	.	CCNT2_disc2;INSM1;RXRA_disc1;RXRA_known6;TR4_disc2	NM_001195001	rs9286950		PTPRU	3	452904	.		Chromatin_Structure|DNase-seq	5
1	30106438	1A	C	T	rs61760674	0.87	0.97	0	0.03	0.15	0.25	0.2		6			6	.		0	0	.	.	.	H1.DMSC,11_EnhWk1;ESO,12_EnhWk2	Duke,HSMM_emb,None	.	MIF-1;RFX5_known3	NM_001195001	rs61760674		PTPRU	3	453112	.		Motifs|PWM|RFX1	6
1	30111858	1A	C	T	rs9442466	0.94	0.98	0	0.02	0.15	0.2	0.21		6			6	.		0	0	.	NHEK,7_Weak_Enhancer;HMEC,5_Strong_Enhancer	.	H1.DMSC,11_EnhWk1;BR.H35,11_EnhWk1;PFK.2,12_EnhWk2;PFK.3,12_EnhWk2	.	.	Irf_known10;Irf_known11;Irf_known6;Irf_known7;Irf_known8;PU.1_disc2;PU.1_disc3;STAT_disc3;p300_disc5	NM_001195001	rs9442466		PTPRU	3	458532	.		Motifs|PWM|Isgf3g	6
1	30113436	1A	A	G	rs9439756	0.99	1	0	0.19	0.19	0.22	0.22		5			5	.		0	0	.	HMEC,5_Strong_Enhancer;NHEK,5_Strong_Enhancer;HSMM,5_Strong_Enhancer	.	BR.H35,11_EnhWk1;PFK.2,12_EnhWk2;PFK.3,12_EnhWk2;H1.DMSC,13_EnhA;IMR90,12_EnhWk2;MUS.SC,12_EnhWk2;BM.MSC,12_EnhWk2	.	.	Pax-6_2;TCF12_disc6;TR4_disc1	NM_001195001	rs9439756		PTPRU	3	460110	.		Chromatin_Structure|DNase-seq	5
1	30113789	1A	T	C	rs9439755	1	1	1	0.04	0.15	0.22	0.22		7			7	0.0001546		0	0	.	HMEC,7_Weak_Enhancer;HSMM,7_Weak_Enhancer;NHEK,7_Weak_Enhancer	.	BR.H35,11_EnhWk1;PFK.2,12_EnhWk2;H1.DMSC,13_EnhA;MUS.SC,12_EnhWk2	.	.	Nkx3_4;SRF_known2;SRF_known6	NM_001195001	rs9439755		PTPRU	3	460463	.		No data	7
1	30113843	1A	T	G	rs9286954	1	1	0	0.04	0.15	0.22	0.22		6			6	.		0	0	.	HMEC,7_Weak_Enhancer;HSMM,7_Weak_Enhancer;NHEK,7_Weak_Enhancer	.	H1.DMSC,13_EnhA	.	.	.	NM_001195001	rs9286954		PTPRU	3	460517	.		Motifs|PWM|Mtf1	6
1	30113848	1A	C	T	rs9439754	1	1	0	0.04	0.15	0.22	0.22		7			7	.		0	0	.	HMEC,7_Weak_Enhancer;HSMM,7_Weak_Enhancer;NHEK,7_Weak_Enhancer	.	H1.DMSC,13_EnhA	.	.	ZID	NM_001195001	rs9439754		PTPRU	3	460522	.		No data	7
1	30114164	1A	T	G	rs9439752	0.98	0.99	0	0.08	0.16	0.22	0.22		7			7	.		0	0	.	.	.	H1.DMSC,11_EnhWk1	.	.	p300_disc2	NM_001195001	rs9439752		PTPRU	3	460838	.		No data	7
1	30114769	1A	AG	A	rs138600708	0.96	0.98	0	0.04	0.16	0.22	0.22		6			6	.		0	0	.	.	.	.	.	.	BDP1_disc3;Bbx;CACD_1;EBF_disc1;EBF_known1;EBF_known2;EBF_known3;Egr-1_known4;GR_disc6;Maf_known3;NF-E2_disc4;RFX5_disc3;p300_known1	NM_001195001	rs138600708		PTPRU	3	461443	.		Motifs|PWM|HOXD3, Motifs|Footprinting|EBF1, Motifs|PWM|EBF, Motifs|PWM|EBF1, Motifs|PWM|Hoxd3, Motifs|PWM|Dlx3, Motifs|PWM|Meox1, Motifs|PWM|Dlx2	6
1	30115238	1A	G	C	rs271330	0.88	0.98	0	0.37	0.21	0.22	0.23		5			5	.		0	0	.	.	.	BN.FE2,12_EnhWk2	UW,AG09309,None;UW,BJ,None	.	ERalpha-a_disc1;ERalpha-a_known4;Esr2;Pax-6_2;Smad3_1	NM_001195001	rs271330		PTPRU	3	461912	.		Motifs|PWM|SMAD3, Chromatin_Structure|DNase-seq	5
1	30120947	1A	G	A	rs1372372	0.92	0.96	0	0.08	0.18	0.22	0.22		5			5	.		0	0	.	HMEC,7_Weak_Enhancer	.	BR.H35,11_EnhWk1;ADI.MSC,12_EnhWk2	Duke,HPDE6-E6E7,None	.	Hdx;STAT_known2;STAT_known8	NM_001195001	rs1372372		PTPRU	3	467621	.		Protein_Binding|ChIP-seq|RFX3	5
1	30121209	1A	G	A	rs1372371	0.92	0.96	0	0.1	0.18	0.22	0.22		7			7	.		0	0	.	HMEC,7_Weak_Enhancer	.	BR.H35,11_EnhWk1	Duke,Osteobl,None;UW,NT2-D1,None	.	NF-I_1	NM_001195001	rs1372371		PTPRU	3	467883	.		No data	7
1	32438515	1B	T	C	rs6687920	1	1	1	0.32	0.08	0	0.04		5			5	8.317e-05		0	0	.	.	.	.	.	.	SIX5_disc2;Znf143_disc1	NM_080391	rs6687920	PTP4A2	PTP4A2	5	34526	.		Chromatin_Structure|DNase-seq	5
1	67944943	1C	T	C	rs4655715	0.84	1	0	0.71	0.96	0.9	0.96		2b			2	.		0	0	.	K562,4_Strong_Enhancer;HSMM,7_Weak_Enhancer;NHEK,7_Weak_Enhancer;HMEC,6_Weak_Enhancer	CD34.MBP1562,6_TssD2	CHON.BMMSC,12_EnhWk2;CD34.MBP1536,12_EnhWk2;CD34.MBP1549,12_EnhWk2;CD34.P,12_EnhWk2;CD34.MBP1480,12_EnhWk2;CD34.C,12_EnhWk2;ADI.MSC,12_EnhWk2;CD8.MP,14_Enh;BR.H35,12_EnhWk2;PFK.3,12_EnhWk2;ST.MUC,12_EnhWk2;BR.MYO,11_EnhWk1;LIV.A,12_EnhWk2;CD34.MBP1508,12_EnhWk2;PFK.2,12_EnhWk2;ESO,11_EnhWk1;MSC.ADIPC,12_EnhWk2;PANC,12_EnhWk2;LNG.FE,12_EnhWk2;PFF.1,12_EnhWk2;SK.MUS63,12_EnhWk2;LV,12_EnhWk2	AWG,HMEC,None;AWG,HUVEC,None;AWG,K562,None;AWG,LNCaP,None;AWG,NHEK,None;AWG,Th1,None;Duke,FibroP,None;Duke,Fibrobl,None;Duke,Gliobla,None;Duke,HeLa-S3,IFNa4h;Duke,Ishikawa,4OHTAM_20nM_72hr;Duke,Ishikawa,Estradiol_100nM_1hr;Duke,LNCaP,androgen;Duke,Melano,None;Duke,PanIslets,None;Duke,ProgFib,None;Duke,RWPE1,None;Duke,T-47D,None;Duke,Urothelia,None;Duke,Urothelia,UT189;Duke,pHTE,None;NA,HTR8svn,No…	HUVEC,MAX,Stanford,None;HeLa-S3,STAT1,Stanford,IFNg30;HeLa-S3,STAT3,Stanford,None;HeLa-S3,USF2,Stanford,None;K562,CMYC,Stanford,IFNa30;K562,CMYC,Stanford,IFNa6h;K562,CMYC,Stanford,IFNg30;K562,CMYC,Stanford,IFNg6h;K562,CMYC,Stanford,None;K562,CMYC,UT-A,None;K562,E2F6,HudsonAlpha,None;K562,HEY1,HudsonAlpha,None;K562,JUND,UChicago,None;K562,MAX,HudsonAlpha,None;K562,MAX,Stanford,None;K562,MXI1,Stanf…	CTCF_disc2;CTCF_known1;TAL1_known1;TAL1_known2	NM_015640	rs4655715	SERBP1	SERBP1	5	48819	.		Motifs|PWM|TAL1, Motifs|Footprinting|TAL1, Chromatin_Structure|FAIRE, Chromatin_Structure|DNase-seq, Protein_Binding|ChIP-seq|HEY1, Protein_Binding|ChIP-seq|STAT1, Protein_Binding|ChIP-seq|TBP, Protein_Binding|ChIP-seq|MXI1, Protein_Binding|ChIP-seq|MAX, Protein_Binding|ChIP-seq|USF1, Protein_Binding|ChIP-seq|STAT3, Protein_Binding|ChIP-seq|GATA1, Protein_Binding|ChIP-seq|MYC, Protein_Binding|ChI…	2b
1	67945184	1C	G	A	rs10789233	1	1	1	0.71	0.96	0.9	0.96		4			4	0.0001274		0	0	.	K562,4_Strong_Enhancer;HMEC,6_Weak_Enhancer;NHEK,6_Weak_Enhancer	CD34.MBP1562,6_TssD2;LIV.A,6_TssD2;CD34.MBP1508,4_TssWk	CHON.BMMSC,12_EnhWk2;CD34.MBP1536,12_EnhWk2;CD34.MBP1549,12_EnhWk2;CD34.P,12_EnhWk2;CD34.MBP1480,12_EnhWk2;CD34.C,12_EnhWk2;ADI.MSC,12_EnhWk2;CD8.MP,14_Enh;BR.H35,12_EnhWk2;PFK.3,12_EnhWk2;ST.MUC,12_EnhWk2;BR.MYO,11_EnhWk1;PFK.2,12_EnhWk2;ESO,11_EnhWk1;MSC.ADIPC,12_EnhWk2;PANC,12_EnhWk2;LNG.FE,12_EnhWk2;PFF.1,12_EnhWk2;SK.MUS63,12_EnhWk2;LV,12_EnhWk2;COL.SMUS,12_EnhWk2	AWG,HSMMtube,None;AWG,HeLa-S3,None;AWG,K562,None;AWG,LNCaP,None;AWG,MCF-7,None;Duke,HPDE6-E6E7,None;Duke,HeLa-S3,IFNa4h;Duke,Ishikawa,4OHTAM_20nM_72hr;Duke,Ishikawa,Estradiol_100nM_1hr;Duke,LNCaP,androgen;Duke,Osteobl,None;UW,CMK,None;UW,HRCEpiC,None;UW,WERI-Rb-1,None	K562,CEBPB,Stanford,None;K562,GABP,HudsonAlpha,None;K562,GATA2,HudsonAlpha,None;K562,GATA2,UChicago,None;K562,NRSF,HudsonAlpha,None;K562,P300,Stanford,None;K562,POL2,Stanford,None;K562,POL24H8,HudsonAlpha,None;K562,POL2B,Broad,None;K562,TAL1,Stanford,None;K562b,GATA2,UCD,None	INSM1;SETDB1_disc1	NM_015640	rs10789233	SERBP1	SERBP1	5	49060	.		Chromatin_Structure|FAIRE, Chromatin_Structure|DNase-seq, Protein_Binding|ChIP-seq|CEBPB, Protein_Binding|ChIP-seq|EP300, Protein_Binding|ChIP-seq|GABPA, Protein_Binding|ChIP-seq|REST, Protein_Binding|ChIP-seq|GATA1, Protein_Binding|ChIP-seq|TAL1, Protein_Binding|ChIP-seq|POLR2A, Protein_Binding|ChIP-seq|GATA2	4
1	67945876	1C	A	T	rs7539286	1	1	0	0.71	0.96	0.9	0.96		6			6	.		0	0	.	K562,5_Strong_Enhancer	.	CHON.BMMSC,12_EnhWk2;CD34.C,12_EnhWk2;BR.MYO,11_EnhWk1	.	.	NF-I_2;RFX5_known2;RFX5_known4;TATA_disc1;TLX1::NFIC;YY1_disc2;YY1_known3	NM_015640	rs7539286	SERBP1	SERBP1	5	49752	.		Motifs|Footprinting|CTF1, Motifs|PWM|TLX1::NFIC, Motifs|PWM|RFX1, Motifs|PWM|YY1, Motifs|Footprinting|TLX1::NFIC, Motifs|PWM|CTF1	6
1	67945956	1C	C	T	rs7516789	1	1	0	0.71	0.96	0.9	0.96		7			7	.		0	0	.	K562,5_Strong_Enhancer	.	CHON.BMMSC,12_EnhWk2;CD34.C,12_EnhWk2;BR.MYO,11_EnhWk1	.	.	HNF4_disc2	NM_015640	rs7516789	SERBP1	SERBP1	5	49832	.		No data	7
1	67946402	1C	T	C	rs4655544	1	1	1	0.71	0.96	0.9	0.96		3a			3	0.0001671		0	0	.	K562,7_Weak_Enhancer	.	SK.MUS62,12_EnhWk2	UW,AoAF,None	.	BDP1_disc3;HNF4_known4;Ncx_1;Nkx3_3;VDR_3;VDR_4	NM_015640	rs4655544		SERBP1	5	50278	.		Motifs|PWM|VDR=CAR=PXR, Chromatin_Structure|DNase-seq, Protein_Binding|ChIP-seq|RFX3	3a
1	67946900	1C	T	TTC	rs199819135	1	-1	0	0.08	0.04	0.1	0.04		5			5	.		0	0	.	.	.	.	.	.	EWSR1-FLI1;Irf_known9	NM_015640	rs199819135		SERBP1	5	50776	.		Motifs|PWM|Mtf1, Motifs|PWM|Nanog, Motifs|PWM|Zfp105, Motifs|PWM|IRF, Motifs|PWM|FOXP1, Motifs|PWM|Srf, Chromatin_Structure|DNase-seq	5
1	67946901	1C	T	TC	rs201013438	1	-1	0	0.09	0.04	0.1	0.04		5			5	.		0	0	.	.	.	.	.	.	EWSR1-FLI1;GATA_known12;GATA_known3;Irf_known9;Lmo2-complex_2	NM_015640	rs201013438		SERBP1	5	50777	.		Motifs|PWM|Mtf1, Motifs|PWM|Nanog, Motifs|PWM|Zfp105, Motifs|PWM|IRF, Motifs|PWM|FOXP1, Motifs|PWM|Srf, Chromatin_Structure|DNase-seq	5
1	67947183	1C	A	T	rs78360872	1	-1	0	0.06	0.04	0.1	0.04		7			7	.		0	0	.	.	.	.	.	.	AP-1_disc7	NM_015640	rs78360872		SERBP1	5	51059	.		No data	7
1	67950705	1C	T	C	rs113376177	0.92	-1	0	0.06	0.04	0.1	0.03		7			7	.		0	0	.	.	.	HUES64,12_EnhWk2;NCC.COR2,12_EnhWk2;NCC.GED2,12_EnhWk2;ES.I3,12_EnhWk2;IPS.15,12_EnhWk2;IPS.18,12_EnhWk2;HUES6,12_EnhWk2;ST.MUC,12_EnhWk2	.	.	.	NM_015640	rs113376177		SERBP1	5	54581	.		No data	7
1	67952922	1C	G	A	rs75574793	1	-1	0	0.06	0.04	0.1	0.04		6			6	.		0	0	.	.	.	.	.	.	Mef2_disc1;Mef2_known2;Mef2_known3;Mef2_known5;PLZF;Pou2f2_known8;STAT_known1	NM_015640	rs75574793		SERBP1	5	56798	.		Motifs|PWM|RSRFC4, Motifs|PWM|MEF-2	6
1	70601890	1D	A	G	rs55970826	0.81	0.96	0	0.13	0.11	0.09	0.07		7			7	.		0	0	.	.	.	.	.	.	AP-1_disc4;Nkx2_4;Nkx2_5;Nkx3_4	NM_017768	rs55970826	LRRC40	LRRC40	3	8593	.		No data	7
1	70602734	1D	G	C	rs61784319	0.81	0.96	0	0.12	0.11	0.09	0.07		5			5	.		0	0	.	.	.	.	.	.	.	NM_017768	rs61784319	LRRC40	LRRC40	3	7749	.		Chromatin_Structure|DNase-seq	5
1	70604891	1D	T	G	rs61784320	0.81	0.96	0	0.13	0.11	0.09	0.07		5			5	.		0	0	.	.	.	BN.FE0,14_Enh;BN.FE1,11_EnhWk1;BN.FE2,11_EnhWk1;SK.MUS,14_Enh;HD.CD184EC,11_EnhWk1	.	.	Ets_known8;GR_known9;Nkx2_9;p300_disc5	NM_017768	rs61784320	LRRC40	LRRC40	3	5592	.		Motifs|PWM|PR=GR, Chromatin_Structure|DNase-seq	5
1	70605061	1D	A	G	rs55634563	0.8	0.94	0	0.12	0.11	0.09	0.08		6			6	.		0	0	.	.	CD19.P,4_TssWk	BN.FE1,11_EnhWk1;BN.FE2,11_EnhWk1;SK.MUS,14_Enh;HD.CD184EC,11_EnhWk1;BN.CC,14_Enh;LNG.FE,12_EnhWk2;BN.AG,14_Enh;BN.AC,14_Enh;BN.FE0,13_EnhA	.	.	EWSR1-FLI1;Foxc1_1;Foxk1;Foxo_1;Foxo_2;HDAC2_disc2;HDAC2_disc6;HNF4_disc4;Nanog_disc2;p300_disc3	NM_017768	rs55634563	LRRC40	LRRC40	3	5422	.		Motifs|PWM|FOXO1, Motifs|PWM|FOXO3	6
1	70605737	1D	G	T	rs74586623	0.83	0.98	0	0.13	0.11	0.09	0.07		6			6	.		0	0	.	.	.	BN.FE2,11_EnhWk1;HD.CD184EC,11_EnhWk1;LNG.FE,12_EnhWk2;BN.AG,14_Enh;BN.AC,14_Enh;BN.FE0,13_EnhA;BN.GM2,11_EnhWk1;HUES48,11_EnhWk1;SK.MUS62,11_EnhWk1;CHON.BMMSC,11_EnhWk1;BN.MFL,14_Enh;SK.MUS63,13_EnhA;SK.MUS,13_EnhA;ADI.MSC,11_EnhWk1;BN.FE1,13_EnhA;MSC.ADIPC,11_EnhWk1;COL.SMUS,12_EnhWk2;IPS.15,12_EnhWk2	.	.	Foxp1;HDAC2_disc6;Irf_disc3;RREB-1_1;RREB-1_2;Zfp105	NM_017768	rs74586623	LRRC40	LRRC40	3	4746	.		Motifs|PWM|FOXP1	6
1	70605922	1D	A	G	rs74346722	0.83	0.98	0	0.13	0.12	0.09	0.07		6			6	.		0	0	.	NHLF,7_Weak_Enhancer	SK.MUS62,6_TssD2	BN.FE2,11_EnhWk1;HD.CD184EC,11_EnhWk1;LNG.FE,12_EnhWk2;BN.AG,14_Enh;BN.AC,14_Enh;BN.FE0,13_EnhA;BN.GM2,11_EnhWk1;HUES48,11_EnhWk1;CHON.BMMSC,11_EnhWk1;BN.MFL,14_Enh;SK.MUS63,13_EnhA;SK.MUS,13_EnhA;ADI.MSC,11_EnhWk1;BN.FE1,13_EnhA;MSC.ADIPC,11_EnhWk1;COL.SMUS,12_EnhWk2;IPS.15,12_EnhWk2;ADI.NUC,11_EnhWk1;H1.BMP4DM,11_EnhWk1;BM.MSC,12_EnhWk2;H9,12_EnhWk2;BN.ITL,11_EnhWk1;KID.FE,12_EnhWk2	.	.	Mef2_known2;Mef2_known4;Mef2_known6	NM_017768	rs74346722	LRRC40	LRRC40	3	4561	.		Motifs|PWM|MEF-2	6
1	70617415	1D	TA	T,TAT	rs76382461	0.85	0.93	0	0.11	0.12	0.08	0.08		6			6	.		0	0	.	.	.	.	.	.	.	NM_017768	rs76382461	LRRC40	LRRC40	0	0	INT		Motifs|PWM|Elf3, Motifs|PWM|Zfp105, Motifs|PWM|Srf, Motifs|PWM|Sox14, Chromatin_Structure|FAIRE	6
1	70617416	1D	A	T	rs482094	0.82	0.96	0	0.12	0.13	0.09	0.09		6			6	.		0	0	.	.	.	.	.	.	Evi-1_4;Foxa_known2;Foxp1;HDAC2_disc6;Irf_disc3;Zfp105;p300_disc5	NM_017768	rs482094	LRRC40	LRRC40	0	0	INT		Motifs|PWM|Elf3, Motifs|PWM|Zfp105, Motifs|PWM|Srf, Motifs|PWM|Sox14, Chromatin_Structure|FAIRE	6
1	70617989	1D	T	C	rs487613	0.95	0.98	0	0.13	0.12	0.08	0.08		6			6	.		0	0	.	.	.	.	.	.	Dbx1;HNF1_6;HNF1_7;Hoxb8;Hoxd8;Ncx_2;Osr;Pou3f2_1;Sox_10;Sox_14;Sox_15;Sox_18;Sox_19;Sox_2;Sox_7;Sox_9;Zfp105	NM_017768	rs487613	LRRC40	LRRC40	0	0	INT		Motifs|PWM|Sox13, Motifs|PWM|Glis2, Motifs|PWM|Dbx1, Motifs|PWM|SOX5, Motifs|PWM|SRY, Motifs|PWM|Sox8, Motifs|PWM|Sox7, Motifs|PWM|HNF1, Motifs|PWM|Sox15	6
1	70623163	1D	G	A	rs3767211	0.97	0.98	0	0.13	0.12	0.1	0.08		7			7	.		0	0	.	.	.	ADI.MSC,11_EnhWk1;PFM.3,11_EnhWk1	.	.	COMP1	NM_017768	rs3767211	LRRC40	LRRC40	0	0	INT		No data	7
1	70623530	1D	T	C	rs56200611	0.97	0.98	0	0.12	0.12	0.1	0.08		6			6	.		0	0	.	.	.	PFM.3,11_EnhWk1;PFF.1,11_EnhWk1;PFM.1,12_EnhWk2	.	.	Pitx2	NM_017768	rs56200611	LRRC40	LRRC40	0	0	INT		Motifs|PWM|Pitx2	6
1	70626062	1D	T	C	rs17357463	0.97	0.98	0	0.1	0.12	0.1	0.08		7			7	.		0	0	.	.	.	.	.	.	Foxj2_2;HNF1_7;Hoxd8	NM_017768	rs17357463	LRRC40	LRRC40	0	0	INT		No data	7
1	70645450	1D	T	G	rs55782523	1	1	0	0.1	0.12	0.1	0.08		5			5	.		0	0	.	.	.	.	.	.	Irx;Pou2f2_known2	NM_017768	rs55782523	LRRC40	LRRC40	0	0	INT		Protein_Binding|ChIP-seq|RUNX1	5
1	70651979	1D	A	G	rs3767210	1	1	0	0.12	0.12	0.1	0.08		6			6	.		0	0	.	.	.	.	.	.	AP-1_disc5;AhR::Arnt_2;Arnt_2	NM_017768	rs3767210	LRRC40	LRRC40	0	0	INT		Motifs|PWM|PU.1	6
1	70656195	1D	C	A	rs61785271	1	1	0	0.1	0.12	0.08	0.08		6			6	.		0	0	.	.	H1.DNP,4_TssWk	PFK.3,11_EnhWk1;PFM.3,11_EnhWk1	.	.	Hltf;Mef2_known5	NM_017768	rs61785271	LRRC40	LRRC40	0	0	INT		Motifs|PWM|Tcfap2e, Motifs|PWM|Elf3, Motifs|PWM|HOXC13	6
1	70666496	1D	A	C	rs77902159	1	1	0	0.1	0.12	0.08	0.08		7			7	.		0	0	.	GM12878,6_Weak_Enhancer;K562,7_Weak_Enhancer	.	BN.FE0,14_Enh	.	.	HDAC2_disc6;p300_disc5	NM_017768	rs77902159	LRRC40	LRRC40	0	0	INT		No data	7
1	70670312	1D	T	C	rs6696040	1	1	1	0.1	0.12	0.08	0.08		7			7	0.0002822		0	0	GM12878,2_Weak_Promoter;K562,1_Active_Promoter;HMEC,2_Weak_Promoter;NHLF,2_Weak_Promoter;Huvec,2_Weak_Promoter;NHEK,2_Weak_Promoter;HepG2,1_Active_Promoter;HSMM,2_Weak_Promoter;H1,2_Weak_Promoter	.	HD.CD184EC,4_TssWk;PFK.3,4_TssWk;HUES64,4_TssWk;IPS.20,4_TssWk;NCC.GED2,2_TssF;CHON.BMMSC,6_TssD2;HUES6,4_TssWk;PANC.I,6_TssD2;CD34.MBP1562,2_TssF;PFF.1,2_TssF;LIV.A,6_TssD2;R.MUC29,4_TssWk;BN.AG,6_TssD2;BN.CC,6_TssD2;BN.ITL,6_TssD2;CCIP.LSMPTP,6_TssD2;DUO.SMUS,6_TssD2;HUES48,4_TssWk;CD34.P,2_TssF;SK.MUS,2_TssF;DUO.MUC61,6_TssD2;IPS.18,4_TssWk;PFM.3,4_TssWk;SK.MUS62,6_TssD2;ST.SMUS28,4_TssWk;BN.F…	CCC.TREGP,11_EnhWk1;CD8.NP,11_EnhWk1;CD34.MBP1536,14_Enh;CD4.NP,11_EnhWk1;CCCRO.MP,11_EnhWk1;CC.TPC,13_EnhA;ST.MUC,14_Enh;CD19.P,13_EnhA;CD4.MP,13_EnhA;CCIP.LSTP,11_EnhWk1;CD8.MP,11_EnhWk1;R.MUC31,14_Enh;PFM.1,14_Enh;BN.SN,13_EnhA;CCCRA.NP,13_EnhA	.	.	Ets_disc8;Ik-2_3;Irf_disc3;Sox_4;TATA_disc7;YY1_known2;p300_disc5	NM_017768	rs6696040	LRRC40	LRRC40	0	0	INT		No data	7
1	70680213	1D	A	G	rs3767209	0.97	1	0	0.1	0.12	0.08	0.09		7			7	.		0	0	.	.	.	SK.MUS,14_Enh;ADI.NUC,11_EnhWk1;MSC.ADIPC,11_EnhWk1;LIV.A,13_EnhA	Duke,Osteobl,None	.	.	NM_004768	rs3767209	SRSF11	SRSF11	0	0	INT		No data	7
1	70706274	1D	CTATTT	C	rs201633361	0.9	0.98	0	0.1	0.11	0.08	0.08		5			5	.		0	0	.	.	.	.	.	.	HMG-IY_1;HNF1_5;Irf_known7	NM_004768	rs201633361	SRSF11	SRSF11	0	0	INT		Motifs|PWM|HNF1, Chromatin_Structure|FAIRE, Chromatin_Structure|DNase-seq	5
1	70714013	1D	A	G	rs76757906	0.97	0.98	0	0.1	0.12	0.08	0.08		6			6	.		0	0	.	.	.	MSC.ADIPC,9_TxEnhG1;ADI.NUC,9_TxEnhG1;LIV.A,9_TxEnhG1;PANC.I,9_TxEnhG1	.	.	DMRT3	NM_004768	rs76757906	SRSF11	SRSF11	0	0	INT		Motifs|PWM|FOXP3	6
1	70719583	1D	T	C	rs61785280	0.97	0.98	0	0.15	0.13	0.08	0.08		5			5	.		0	0	.	.	.	.	.	GM12891,POL2,HudsonAlpha,None	Foxd1_1;LRH1;SF1	NM_004768	rs61785280	SRSF11	SRSF11	3	1881	.		Motifs|PWM|Bbx, Protein_Binding|ChIP-seq|POLR2A	5
1	70719809	1D	C	G	rs76707372	0.97	0.98	0	0.15	0.13	0.08	0.08		5			5	.		0	0	.	.	.	.	UW,WI-38,4OHTAM_20nM_72hr	.	HNF1_5	NM_004768	rs76707372	SRSF11	SRSF11	3	2107	.		Chromatin_Structure|DNase-seq	5
1	70721258	1D	A	G	rs61785281	0.88	0.95	0	0.1	0.14	0.09	0.08		7			7	.		0	0	.	.	.	.	.	.	.	NM_030816	rs61785281	ANKRD13C	ANKRD13C	3	3425	.		No data	7
1	70723863	1D	A	G	rs75897998	0.95	0.98	0	0.1	0.13	0.08	0.08		6			6	.		0	0	.	.	.	SK.MUS,14_Enh	.	.	SRF_known2;SRF_known3;SRF_known4;SRF_known6	NM_030816	rs75897998	ANKRD13C	ANKRD13C	3	820	.		Motifs|PWM|SRF	6
1	70724150	1D	G	A	rs7553993	0.95	0.98	0	0.1	0.13	0.08	0.08		6			6	.		0	0	.	.	.	SK.MUS,14_Enh	.	.	LUN-1	NM_030816	rs7553993	ANKRD13C	ANKRD13C	3	533	.		Motifs|PWM|LUN-1	6
1	70735174	1D	G	A	rs56297507	0.92	0.98	0	0.16	0.14	0.09	0.09		5			5	.		0	0	.	.	.	.	.	SH-SY5Y,GATA2,UCD,None	Arid5a;Pax-4_5	NM_030816	rs56297507	ANKRD13C	ANKRD13C	0	0	INT		Protein_Binding|ChIP-seq|GATA2	5
1	70737024	1D	A	C	rs61785283	0.92	0.98	0	0.1	0.13	0.08	0.09		2c			2	.		0	0	.	Huvec,7_Weak_Enhancer	.	.	Duke,Myometr,None;Duke,PanIsletD,None;UW,HAEpiC,None;UW,HCFaa,None;UW,HIPEpiC,None;UW,HNPCEpiC,None	HUVEC,CFOS,UCD,None	AP-1_known2;BATF_disc1;Bach1;HMG-IY_2;Hoxa13;Hoxa9;Hoxb13;Hoxd10;KAP1_disc1;RXRA_known5;RXRA_known7;TATA_known5	NM_030816	rs61785283	ANKRD13C	ANKRD13C	0	0	INT		Motifs|PWM|Fos, Chromatin_Structure|DNase-seq, Protein_Binding|ChIP-seq|FOS	2c
1	70737659	1D	C	T	rs61785284	0.92	0.98	0	0.1	0.13	0.08	0.09		7			7	.		0	0	.	Huvec,7_Weak_Enhancer	.	.	.	.	DMRT1;HNF6	NM_030816	rs61785284	ANKRD13C	ANKRD13C	0	0	INT		No data	7
1	70738526	1D	C	T	rs61785285	0.88	0.95	0	0.1	0.13	0.08	0.08		7			7	.		0	0	.	.	.	.	.	.	Pax-4_4	NM_030816	rs61785285	ANKRD13C	ANKRD13C	0	0	INT		No data	7
1	70741370	1D	C	A	rs7552694	0.87	0.93	0	0.1	0.13	0.09	0.08		6			6	.		0	0	.	NHLF,7_Weak_Enhancer	.	PFF.1,11_EnhWk1;ADI.MSC,9_TxEnhG1;BM.MSC,11_EnhWk1;MUS.SC,11_EnhWk1	.	.	.	NM_030816	rs7552694	ANKRD13C	ANKRD13C	0	0	INT		Motifs|PWM|Dax1	6
1	70745071	1D	T	C	rs61785288	0.83	0.91	0	0.1	0.13	0.08	0.08		6			6	.		0	0	.	.	.	.	.	.	EWSR1-FLI1;Ets_known1;GATA_disc3;LRH1;PRDM1_known1;Sin3Ak-20_disc3;T3R	NM_030816	rs61785288	ANKRD13C	ANKRD13C	0	0	INT		Motifs|Footprinting|T3R, Motifs|PWM|T3R	6
1	70749204	1D	G	GA	rs200281653	0.81	0.91	0	0.11	0.14	0.09	0.09		6			6	.		0	0	.	.	.	.	.	.	Foxd3;HDAC2_disc6;HMG-IY_2;YY1_disc4;Znf143_disc3	NM_030816	rs200281653	ANKRD13C	ANKRD13C	0	0	INT		Motifs|PWM|Mtf1, Motifs|PWM|Tcfap2e, Motifs|PWM|Tbp, Motifs|PWM|Nanog, Motifs|PWM|Srf, Motifs|PWM|Arid3a	6
1	109817192	1E	A	G	rs7528419	1	-1	0	0.32	0.19	0.05	0.21		3a		2	2	.		0	1	.	HMEC,4_Strong_Enhancer;NHEK,4_Strong_Enhancer;H1,7_Weak_Enhancer;HepG2,4_Strong_Enhancer;HSMM,7_Weak_Enhancer;K562,5_Strong_Enhancer	PFM.1,2_TssF;PFK.3,2_TssF;PFK.2,2_TssF;PFM.2,2_TssF;ES.I3,2_TssF;BR.H35,2_TssF;BR.MYO,2_TssF;HUES6,2_TssF	SK.MUS62,14_Enh;H1.DMSC,11_EnhWk1;GAS,11_EnhWk1;ESO,13_EnhA;CD34.C,13_EnhA;IPS.DF19,11_EnhWk1;H1.BMP4DT,13_EnhA;PANC,11_EnhWk1;BN.HM150,13_EnhA;BN.ITL,13_EnhA;BN.SN,13_EnhA;HD.CD56MESC,11_EnhWk1;PFM.3,13_EnhA;HUES64,13_EnhA;H1,11_EnhWk1;LNG.FE,13_EnhA;BN.AG,13_EnhA;BN.CC,13_EnhA;HUES48,11_EnhWk1;CD34.MBP1480,12_EnhWk2;IPS.20,9_TxEnhG1;R.MUC31,14_Enh;BN.MFL,14_Enh;PFF.1,15_EnhP;CHON.BMMSC,13_EnhA;…	AWG,A549,None;AWG,H1-hESC,None;AWG,HMEC,None;AWG,HeLa-S3,None;AWG,HepG2,None;AWG,MCF-7,None;Duke,Chorion,None;Duke,GM12891,None;Duke,HPDE6-E6E7,None;Duke,HeLa-S3,IFNa4h;Duke,Ishikawa,4OHTAM_20nM_72hr;Duke,Ishikawa,Estradiol_100nM_1hr;Duke,MCF-7,Hypoxia_LacAcid;Duke,Melano,None;Duke,RWPE1,None;Duke,T-47D,None;Duke,Urothelia,None;Duke,iPS,None;Duke,pHTE,None	HeLa-S3,E2F6,UCD,None;K562,POL2,Stanford,None	Eomes;HEY1_disc2;Hic1_1;Hic1_2	NM_001408	rs7528419	CELSR2	CELSR2	0	0	U3		Motifs|PWM|Eomes, Chromatin_Structure|FAIRE, Chromatin_Structure|DNase-seq, Protein_Binding|ChIP-seq|E2F6, Protein_Binding|ChIP-seq|POLR2A	3a
1	109817590	1E	G	T	rs12740374	1	1	1	0.3	0.19	0.05	0.21		4		1	1	9.407e-07		1	0	HepG2,1_Active_Promoter	HMEC,4_Strong_Enhancer;NHEK,4_Strong_Enhancer;HSMM,5_Strong_Enhancer;K562,4_Strong_Enhancer;H1,7_Weak_Enhancer	PFM.1,2_TssF;PFK.3,2_TssF;PFK.2,2_TssF;PFM.2,2_TssF;HUES6,2_TssF;COL.MUC32,6_TssD2;PFM.3,2_TssF;ST.SMUS28,6_TssD2;BR.H35,4_TssWk;PFF.1,6_TssD2;LIV.A,6_TssD2;ES.I3,3_TssA	H1.DMSC,11_EnhWk1;GAS,11_EnhWk1;ESO,13_EnhA;CD34.C,13_EnhA;IPS.DF19,11_EnhWk1;BN.HM150,13_EnhA;BN.ITL,13_EnhA;BN.SN,13_EnhA;HD.CD56MESC,11_EnhWk1;H1,11_EnhWk1;LNG.FE,13_EnhA;BN.AG,13_EnhA;BN.CC,13_EnhA;HUES48,11_EnhWk1;CHON.BMMSC,13_EnhA;BM.MSC,11_EnhWk1;IPS.DF6,11_EnhWk1;ST.MUC,13_EnhA;ADI.NUC,11_EnhWk1;IPS.15,13_EnhA;IMR90,13_EnhA;DUO.SMUS,11_EnhWk1;HD.CD184EC,11_EnhWk1;BN.AC,13_EnhA;CD34.MBP15…	AWG,A549,None;AWG,H1-hESC,None;AWG,HMEC,None;AWG,HSMM,None;AWG,HSMMtube,None;AWG,HeLa-S3,None;AWG,HepG2,None;AWG,MCF-7,None;AWG,NHEK,None;Duke,8988T,None;Duke,Chorion,None;Duke,FibroP,None;Duke,Fibrobl,None;Duke,GM12891,None;Duke,GM18507,None;Duke,Gliobla,None;Duke,HPDE6-E6E7,None;Duke,HSMM_emb,None;Duke,Hepatocytes,None;Duke,Huh-7,None;Duke,Ishikawa,4OHTAM_20nM_72hr;Duke,Ishikawa,Estradiol_100nM…	A549,GR,HudsonAlpha,DEX_50nM;A549,USF1,HudsonAlpha,EtOH_0.02pct;ECC-1,FOXA1,HudsonAlpha,DMSO_0.02pct;HeLa-S3,AP2ALPHA,UCD,None;HeLa-S3,AP2GAMMA,UCD,None;HeLa-S3,CEBPB,Stanford,None;HeLa-S3,MAX,Stanford,None;HeLa-S3,POL2S2,Stanford,None;HepG2,FOXA1,HudsonAlpha,None;HepG2,FOXA1,HudsonAlpha,None;HepG2,FOXA2,HudsonAlpha,None;HepG2,HDAC2,HudsonAlpha,None;HepG2,HNF4G,HudsonAlpha,None;HepG2,JUND,HudsonA…	AP-2_disc2;CEBPA_1;CEBPB_known1;CEBPB_known5;Duxl;Pbx-1_2	NM_001408	rs12740374	CELSR2	CELSR2	0	0	U3		Chromatin_Structure|FAIRE, Chromatin_Structure|DNase-seq, Protein_Binding|ChIP-seq|JUN, Protein_Binding|ChIP-seq|TFAP2C, Protein_Binding|ChIP-seq|CEBPB, Protein_Binding|ChIP-seq|FOXA2, Protein_Binding|ChIP-seq|FOXA1, Protein_Binding|ChIP-seq|EP300, Protein_Binding|ChIP-seq|MAX, Protein_Binding|ChIP-seq|USF1, Protein_Binding|ChIP-seq|E2F1, Protein_Binding|ChIP-seq|HMGN3, Protein_Binding|ChIP-seq|E…	4
1	109817838	1E	T	C	rs660240	0.94	1	0	0.61	0.81	0.95	0.8		4			4	.		0	1	HepG2,1_Active_Promoter	HMEC,4_Strong_Enhancer;NHEK,4_Strong_Enhancer;HSMM,5_Strong_Enhancer;K562,4_Strong_Enhancer;H1,7_Weak_Enhancer;NHLF,7_Weak_Enhancer	PFM.1,2_TssF;PFK.3,2_TssF;PFK.2,2_TssF;PFM.2,2_TssF;HUES6,2_TssF;ST.SMUS28,6_TssD2;ES.WA7,4_TssWk;BR.H35,2_TssF;PANC.I,4_TssWk;LIV.A,2_TssF;ES.I3,2_TssF;CHON.BMMSC,2_TssF	GAS,11_EnhWk1;ESO,13_EnhA;CD34.C,13_EnhA;IPS.DF19,11_EnhWk1;BN.HM150,13_EnhA;BN.ITL,13_EnhA;BN.SN,13_EnhA;HD.CD56MESC,11_EnhWk1;LNG.FE,13_EnhA;BN.AG,13_EnhA;BN.CC,13_EnhA;HUES48,11_EnhWk1;BM.MSC,11_EnhWk1;IPS.DF6,11_EnhWk1;ST.MUC,13_EnhA;IPS.15,13_EnhA;IMR90,13_EnhA;DUO.SMUS,11_EnhWk1;HD.CD184EC,11_EnhWk1;BN.AC,13_EnhA;SK.MUS62,13_EnhA;PANC,13_EnhA;CD4.MP,14_Enh;R.MUC31,13_EnhA;BN.MFL,13_EnhA;BR.…	AWG,HMEC,None	GM12878,PU1,HudsonAlpha,None;HepG2b,TCF4,UCD,None;K562,CJUN,Stanford,IFNg30;K562,PU1,HudsonAlpha,None	BRCA1_known2;RREB-1_1;RREB-1_2;Zfp410	NM_001408	rs660240	CELSR2	CELSR2	0	0	U3		Chromatin_Structure|FAIRE, Chromatin_Structure|DNase-seq, Protein_Binding|ChIP-seq|JUN, Protein_Binding|ChIP-seq|SPI1, Protein_Binding|ChIP-seq|TCF4	4
1	109818158	1E	C	CT	rs3832016	0.94	1	0	0.61	0.8	0.95	0.8		5			5	.		1	0	.	HMEC,4_Strong_Enhancer;NHEK,4_Strong_Enhancer;K562,4_Strong_Enhancer;NHLF,7_Weak_Enhancer;HSMM,4_Strong_Enhancer;HepG2,4_Strong_Enhancer	PFK.2,2_TssF;HUES6,2_TssF;BR.H35,2_TssF;LIV.A,2_TssF;ES.I3,2_TssF;CHON.BMMSC,2_TssF;PFK.3,6_TssD2;BM.MSC,6_TssD2	GAS,11_EnhWk1;CD34.C,13_EnhA;IPS.DF19,11_EnhWk1;BN.HM150,13_EnhA;BN.ITL,13_EnhA;BN.SN,13_EnhA;HD.CD56MESC,11_EnhWk1;LNG.FE,13_EnhA;BN.AG,13_EnhA;BN.CC,13_EnhA;HUES48,11_EnhWk1;IPS.DF6,11_EnhWk1;ST.MUC,13_EnhA;IMR90,13_EnhA;DUO.SMUS,11_EnhWk1;HD.CD184EC,11_EnhWk1;BN.AC,13_EnhA;CD4.MP,14_Enh;R.MUC31,13_EnhA;BN.MFL,13_EnhA;H1.BMP4DT,14_Enh;NCC.GED2,11_EnhWk1;SK.MUS63,13_EnhA;R.MUC29,14_Enh;MSC.ADIPC…	.	.	CTCFL_disc1;Maf_disc2;SP1_disc3;TATA_disc7;ZBTB33_known1	NM_001408	rs3832016	CELSR2	CELSR2	0	0	U3		Chromatin_Structure|FAIRE, Chromatin_Structure|DNase-seq	5
1	109818306	1E	G	T	rs629301	1	1	0	0.6	0.8	0.94	0.79		1f		2	2	.		1	1	.	HMEC,4_Strong_Enhancer;NHEK,4_Strong_Enhancer;K562,4_Strong_Enhancer;NHLF,7_Weak_Enhancer;HSMM,4_Strong_Enhancer;HepG2,4_Strong_Enhancer	HUES6,2_TssF;BR.H35,2_TssF;ES.I3,2_TssF;CHON.BMMSC,2_TssF	GAS,11_EnhWk1;IPS.DF19,11_EnhWk1;BN.HM150,13_EnhA;BN.ITL,13_EnhA;BN.SN,13_EnhA;HD.CD56MESC,11_EnhWk1;LNG.FE,13_EnhA;BN.AG,13_EnhA;BN.CC,13_EnhA;HUES48,11_EnhWk1;IPS.DF6,11_EnhWk1;ST.MUC,13_EnhA;IMR90,13_EnhA;DUO.SMUS,11_EnhWk1;HD.CD184EC,11_EnhWk1;BN.AC,13_EnhA;BN.MFL,13_EnhA;NCC.GED2,11_EnhWk1;R.MUC29,14_Enh;MSC.ADIPC,12_EnhWk2;HUES64,13_EnhA;ADI.MSC,11_EnhWk1;KID.FE,11_EnhWk1;H1.DMSC,13_EnhA;PF…	.	K562,CTCF,Broad,None	Mef2_known5;Rhox11	NM_001408	rs629301	CELSR2	CELSR2	0	0	U3		Single_Nucleotides|PSRC1|eQTL, Chromatin_Structure|FAIRE, Chromatin_Structure|DNase-seq, Protein_Binding|ChIP-seq|CTCF	1f
1	109818530	1E	C	T	rs646776	1	1	1	0.6	0.8	0.95	0.79		1f		1	1	6.698e-07		0	0	.	HMEC,4_Strong_Enhancer;NHEK,4_Strong_Enhancer;K562,4_Strong_Enhancer;NHLF,7_Weak_Enhancer;HSMM,4_Strong_Enhancer;HepG2,4_Strong_Enhancer	ES.I3,2_TssF;CHON.BMMSC,2_TssF;BR.H35,6_TssD2;PFM.2,2_TssF	BN.HM150,13_EnhA;BN.ITL,13_EnhA;BN.SN,13_EnhA;HD.CD56MESC,11_EnhWk1;LNG.FE,13_EnhA;BN.AG,13_EnhA;BN.CC,13_EnhA;HUES48,11_EnhWk1;IPS.DF6,11_EnhWk1;ST.MUC,13_EnhA;IMR90,13_EnhA;DUO.SMUS,11_EnhWk1;HD.CD184EC,11_EnhWk1;BN.AC,13_EnhA;BN.MFL,13_EnhA;NCC.GED2,11_EnhWk1;R.MUC29,14_Enh;MSC.ADIPC,12_EnhWk2;HUES64,13_EnhA;ADI.MSC,11_EnhWk1;KID.FE,11_EnhWk1;H1.DMSC,13_EnhA;PFF.2,11_EnhWk1;PFM.3,13_EnhA;H1.BM…	AWG,HepG2,None;AWG,K562,None;Duke,Osteobl,None;UW,BE2_C,None;UW,H7-hESC,None;UW,NT2-D1,None	K562,CTCF,Broad,None;K562,HEY1,HudsonAlpha,None;K562,NRSF,HudsonAlpha,None;K562,POL2,HudsonAlpha,None;K562,ZBTB7A,HudsonAlpha,None	NRSF_known2;PU.1_disc3;TR4_disc2	NM_001408	rs646776	CELSR2	CELSR2	3	151	.		Single_Nucleotides|PSMA5|eQTL, Chromatin_Structure|FAIRE, Chromatin_Structure|DNase-seq, Protein_Binding|ChIP-seq|HEY1, Protein_Binding|ChIP-seq|ZBTB7A, Protein_Binding|ChIP-seq|REST, Protein_Binding|ChIP-seq|CTCF, Protein_Binding|ChIP-seq|POLR2A	1f
1	109821307	1E	G	T	rs583104	0.95	1	0	0.2	0.76	0.94	0.78		7			7	.		0	0	.	HepG2,5_Strong_Enhancer	.	BN.AG,13_EnhA;PFK.2,9_TxEnhG1;BN.SN,13_EnhA;BN.AC,13_EnhA;BN.MFL,13_EnhA;NCC.COR2,9_TxEnhG1;H1.BMP4DT,9_TxEnhG1;PFM.1,9_TxEnhG1;PFM.3,9_TxEnhG1;PFF.2,9_TxEnhG1;BN.HM150,9_TxEnhG1;NCC.GED2,9_TxEnhG1;SK.MUS,14_Enh;PFM.2,9_TxEnhG1;BN.ITL,9_TxEnhG1;BN.CC,9_TxEnhG1	.	.	Arid3a_2;Esx1;Hoxa3_2;Hoxb4;Hoxc6;Msx-1_2;Nobox_2;Pou2f2_known4;Pou3f1;Pou3f2_4;Prrx2_1;Vax2	NM_032636	rs583104	PSRC1	PSRC1	3	867	.		No data	7
1	109821511	1E	T	G	rs602633	0.9	0.96	0	0.2	0.77	0.94	0.79		7			7	.		0	0	.	HepG2,7_Weak_Enhancer	.	BN.AG,13_EnhA;BN.SN,13_EnhA;BN.AC,13_EnhA;BN.MFL,13_EnhA;H1.BMP4DT,9_TxEnhG1;PFM.1,9_TxEnhG1;PFM.3,9_TxEnhG1;PFF.2,9_TxEnhG1;BN.HM150,9_TxEnhG1;NCC.GED2,9_TxEnhG1;SK.MUS,14_Enh;PFM.2,9_TxEnhG1;BN.ITL,9_TxEnhG1;BN.CC,9_TxEnhG1	.	.	.	NM_032636	rs602633	PSRC1	PSRC1	3	663	.		No data	7
1	109821797	1E	G	A	rs4970836	0.81	0.99	0	0.2	0.74	0.9	0.75		7			7	.		0	0	.	.	.	PFM.3,9_TxEnhG1;NCC.GED2,9_TxEnhG1;SK.MUS,14_Enh;PFM.2,9_TxEnhG1;BN.CC,9_TxEnhG1;BN.HM150,14_Enh;BN.AG,14_Enh;BN.AC,14_Enh;BN.MFL,14_Enh;BN.SN,14_Enh	.	.	Foxo_1;GR_known10;GR_known2;Irf_known11;Irf_known3;Mef2_known5;Sin3Ak-20_disc3;Sox_6;Sox_7	NM_032636	rs4970836	PSRC1	PSRC1	3	377	.		No data	7
1	109822143	1E	G	A	rs1277930	0.95	0.99	0	0.2	0.77	0.94	0.78		6			6	.		0	0	.	K562,7_Weak_Enhancer	.	PFM.3,9_TxEnhG1;NCC.GED2,9_TxEnhG1;SK.MUS,14_Enh;PFM.2,9_TxEnhG1;BN.CC,9_TxEnhG1;BN.HM150,14_Enh;BN.AG,14_Enh;BN.AC,14_Enh;BN.MFL,14_Enh;BN.SN,14_Enh;NCC.COR2,9_TxEnhG1	.	.	Foxp1;HDAC2_disc6;Irf_disc3;Nanog_disc2;Pax-5_disc3;RXRA_disc4;STAT_disc3;TATA_disc7;Zfp105;p300_disc5	NM_032636	rs1277930	PSRC1	PSRC1	3	31	.		Motifs|PWM|Sox12, Motifs|PWM|IRF, Motifs|Footprinting|	6
1	109822166	1E	G	A	rs599839	0.95	0.99	0	0.2	0.77	0.93	0.78		6			6	.		0	0	.	K562,7_Weak_Enhancer	.	PFM.3,9_TxEnhG1;NCC.GED2,9_TxEnhG1;SK.MUS,14_Enh;PFM.2,9_TxEnhG1;BN.CC,9_TxEnhG1;BN.HM150,14_Enh;BN.AG,14_Enh;BN.AC,14_Enh;BN.MFL,14_Enh;BN.SN,14_Enh;NCC.COR2,9_TxEnhG1	.	.	.	NM_032636	rs599839	PSRC1	PSRC1	3	8	.		Single_Nucleotides|PSRC1|eQTL	6
1	111074689	1F	T	C	rs1538609	0.8	0.96	0	0.32	0.39	0.19	0.31		7			7	.		0	0	.	.	.	.	.	.	.	NM_005549	rs1538609	KCNA10	KCNA10	5	12891	.		No data	7
1	111075489	1F	T	C	rs6703337	0.81	0.96	0	0.5	0.4	0.19	0.31		6			6	.		0	0	.	.	.	.	.	.	Evi-1_3;Foxf2;Foxk1;Foxl1_1;Foxo_2;Foxp1;GATA_known6;Irf_known9;Nanog_disc2;p300_disc3	NM_005549	rs6703337	KCNA10	KCNA10	5	13691	.		Motifs|PWM|Foxl1, Motifs|PWM|FOXO4, Motifs|PWM|Evi1, Motifs|PWM|Foxk1, Motifs|PWM|Foxj3, Motifs|PWM|Freac-7, Motifs|PWM|FOXO3	6
1	111076781	1F	C	T	rs6537665	0.8	0.95	0	0.27	0.38	0.26	0.3		6			6	.		0	0	.	.	.	.	Duke,Osteobl,None	.	RFX5_known3	NM_005549	rs6537665	KCNA10	KCNA10	5	14983	.		Motifs|Footprinting|Cdx-2, Motifs|PWM|Cdx-2	6
1	111078572	1F	T	C	rs1419293	0.8	0.96	0	0.39	0.38	0.27	0.3		6			6	.		0	0	.	.	.	BN.GM2,14_Enh;HD.CD56MESC,12_EnhWk2	.	.	Irx	NM_005549	rs1419293	KCNA10	KCNA10	5	16774	.		Motifs|PWM|Irx6, Motifs|PWM|Irx2, Motifs|PWM|Irx5	6
1	111078748	1F	G	T	rs1419292	0.8	0.95	0	0.39	0.37	0.26	0.3		4			4	.		0	0	.	.	.	BN.GM2,14_Enh;HD.CD56MESC,12_EnhWk2	AWG,HSMM,None;AWG,HSMMtube,None;AWG,LNCaP,None;UW,HFF-Myc,None	SH-SY5Y,GATA2,UCD,None	GCNF;Gm397;Mtf1_1	NM_005549	rs1419292	KCNA10	KCNA10	5	16950	.		Chromatin_Structure|DNase-seq, Protein_Binding|ChIP-seq|GATA2	4
1	111078760	1F	C	T	rs1419291	0.8	0.95	0	0.39	0.37	0.26	0.3		4			4	.		0	0	.	.	.	BN.GM2,14_Enh;HD.CD56MESC,12_EnhWk2	AWG,HSMM,None;AWG,HSMMtube,None;AWG,LNCaP,None;UW,HFF-Myc,None	SH-SY5Y,GATA2,UCD,None	GCNF;Zfp740	NM_005549	rs1419291	KCNA10	KCNA10	5	16962	.		Chromatin_Structure|DNase-seq, Protein_Binding|ChIP-seq|GATA2	4
1	111078854	1F	C	T	rs12752509	0.8	0.95	0	0.39	0.37	0.26	0.3		2b			2	.		0	0	.	.	.	BN.GM2,14_Enh;HD.CD56MESC,12_EnhWk2	AWG,HSMM,None;AWG,HSMMtube,None;AWG,MCF-7,None;UW,BE2_C,None;UW,HFF-Myc,None	SH-SY5Y,GATA2,UCD,None	Ik-1_2;NF-kappaB_disc1;NF-kappaB_known4;NF-kappaB_known5	NM_005549	rs12752509	KCNA10	KCNA10	5	17056	.		Motifs|PWM|Lyf-1, Motifs|Footprinting|Lyf-1, Chromatin_Structure|DNase-seq, Protein_Binding|ChIP-seq|GATA2	2b
1	111079148	1F	G	C	rs7528459	0.8	0.95	0	0.39	0.37	0.26	0.3		5			5	.		0	0	.	.	.	BN.GM2,14_Enh;HD.CD56MESC,12_EnhWk2	UW,HL-60,None	.	BRCA1_known1;DMRT7	NM_005549	rs7528459	KCNA10	KCNA10	5	17350	.		Motifs|PWM|DMRT7, Chromatin_Structure|DNase-seq	5
1	111079788	1F	C	T	rs11579598	0.82	0.97	0	0.32	0.37	0.26	0.31		5			5	.		0	0	.	.	.	BN.AG,12_EnhWk2;BN.GM2,11_EnhWk1;NCC.COR2,12_EnhWk2	.	.	Zfp410	NM_005549	rs11579598	KCNA10	KCNA10	5	17990	.		Motifs|PWM|Zfp410, Chromatin_Structure|DNase-seq	5
1	111080461	1F	T	C	rs12748132	0.82	0.97	0	0.4	0.38	0.27	0.31		7			7	.		0	0	.	.	BN.AG,6_TssD2;BN.ITL,6_TssD2	BN.CC,13_EnhA;BN.SN,12_EnhWk2;NCC.COR2,13_EnhA;BN.GM2,13_EnhA;IPS.DF19,12_EnhWk2;BN.MFL,12_EnhWk2;BN.FE2,11_EnhWk1;NCC.GED2,12_EnhWk2;BN.AC,12_EnhWk2;BN.FE0,12_EnhWk2;BN.HM150,12_EnhWk2;BN.FE1,12_EnhWk2	.	.	Ets_known9	NM_005549	rs12748132	KCNA10	KCNA10	5	18663	.		No data	7
1	111080468	1F	T	C	rs12748140	0.82	0.97	0	0.39	0.38	0.27	0.31		7			7	.		0	0	.	.	BN.AG,6_TssD2;BN.ITL,6_TssD2	BN.CC,13_EnhA;BN.SN,12_EnhWk2;NCC.COR2,13_EnhA;BN.GM2,13_EnhA;IPS.DF19,12_EnhWk2;BN.MFL,12_EnhWk2;BN.FE2,11_EnhWk1;NCC.GED2,12_EnhWk2;BN.AC,12_EnhWk2;BN.FE0,12_EnhWk2;BN.HM150,12_EnhWk2;BN.FE1,12_EnhWk2	.	.	Ets_known9	NM_005549	rs12748140	KCNA10	KCNA10	5	18670	.		No data	7
1	111080950	1F	G	A	rs7534743	0.95	0.99	0	0.28	0.35	0.26	0.27		4			4	.		0	0	.	.	BN.HM150,6_TssD2	NCC.COR2,13_EnhA;BN.GM2,13_EnhA;IPS.DF19,12_EnhWk2;BN.MFL,12_EnhWk2;BN.FE2,11_EnhWk1;NCC.GED2,12_EnhWk2;BN.AC,12_EnhWk2;BN.FE0,12_EnhWk2;BN.FE1,12_EnhWk2;PFM.1,15_EnhP;BN.AG,11_EnhWk1;BN.CC,12_EnhWk2;BN.ITL,12_EnhWk2;BN.SN,12_EnhWk2	.	GM06990,CTCF,UW,None;H1-hESC,CTCF,Broad,None;K562,CTCF,Broad,None	Brachyury_1	NM_005549	rs7534743	KCNA10	KCNA10	5	19152	.		Chromatin_Structure|DNase-seq, Protein_Binding|ChIP-seq|CTCF	4
1	111081007	1F	G	A	rs1857517	0.94	0.99	0	0.13	0.35	0.26	0.27		4			4	.		1	1	.	.	BN.HM150,6_TssD2	NCC.COR2,13_EnhA;BN.GM2,13_EnhA;IPS.DF19,12_EnhWk2;BN.MFL,12_EnhWk2;BN.FE2,11_EnhWk1;NCC.GED2,12_EnhWk2;BN.AC,12_EnhWk2;BN.FE0,12_EnhWk2;BN.FE1,12_EnhWk2;BN.AG,11_EnhWk1;BN.CC,12_EnhWk2;BN.ITL,12_EnhWk2;BN.SN,12_EnhWk2	Duke,iPS,None	GM06990,CTCF,UW,None;H1-hESC,CTCF,Broad,None;K562,CTCF,Broad,None	CTCF_disc8;Myc_disc10;Rad21_disc10;SMC3_disc3;ZNF263_disc1	NM_005549	rs1857517	KCNA10	KCNA10	5	19209	.		Chromatin_Structure|DNase-seq, Protein_Binding|ChIP-seq|CTCF	4
1	111081157	1F	G	C	rs7534940	0.82	0.97	0	0.54	0.4	0.27	0.31		5			5	.		1	1	.	.	BN.HM150,6_TssD2	NCC.COR2,13_EnhA;BN.GM2,13_EnhA;IPS.DF19,12_EnhWk2;BN.MFL,12_EnhWk2;BN.FE2,11_EnhWk1;NCC.GED2,12_EnhWk2;BN.AC,12_EnhWk2;BN.FE0,12_EnhWk2;BN.FE1,12_EnhWk2;BN.AG,11_EnhWk1;BN.CC,12_EnhWk2;BN.ITL,12_EnhWk2;BN.SN,12_EnhWk2	.	K562,CTCF,Broad,None	NF-Y_known2	NM_005549	rs7534940	KCNA10	KCNA10	5	19359	.		Protein_Binding|ChIP-seq|CTCF	5
1	111081762	1F	G	C	rs7537700	0.85	1	0	0.43	0.39	0.27	0.31		5			5	.		1	1	.	.	.	BN.GM2,13_EnhA;BN.AC,12_EnhWk2;BN.FE0,12_EnhWk2;BN.HM150,12_EnhWk2;NCC.COR2,11_EnhWk1	AWG,HMEC,None;Duke,PanIsletD,None;Duke,PanIslets,None;Duke,RWPE1,None;Duke,iPS,None;UW,Adult_CD4_Th0,None;UW,HAc,None	.	LBP-1_3	NM_005549	rs7537700	KCNA10	KCNA10	5	19964	.		Chromatin_Structure|DNase-seq	5
1	111082521	1F	A	G	rs6537666	1	1	1	0.43	0.37	0.26	0.28		5			5	1.182e-05		0	0	.	.	.	BN.GM2,11_EnhWk1	Duke,GM12891,None;Duke,Osteobl,None	.	Foxa_known2;Sox_1	NM_005549	rs6537666	KCNA10	KCNA10	5	20723	.		Chromatin_Structure|DNase-seq	5
1	111082724	1F	T	A	rs6537667	0.99	1	0	0.53	0.39	0.26	0.28		5			5	.		0	0	.	.	.	.	.	.	CDP_2;CEBPA_1;CEBPB_known6;CEBPG;HNF6;Hlx1;Maf_known3	NM_005549	rs6537667	KCNA10	KCNA10	5	20926	.		Motifs|Footprinting|C/EBPalpha, Motifs|Footprinting|C/EBPbeta, Motifs|PWM|C/EBPalpha, Motifs|PWM|C/EBPbeta, Chromatin_Structure|DNase-seq	5
1	111083951	1F	CGCA	C	rs200485567	0.92	0.99	0	0.23	0.34	0.26	0.26		5			5	.		0	0	.	.	.	BN.FE2,14_Enh	Duke,Melano,None	.	AIRE_2	NM_005549	rs200485567	KCNA10	KCNA10	5	22153	.		Chromatin_Structure|DNase-seq	5
1	111084003	1F	G	A	rs11102125	0.94	0.97	0	0.23	0.35	0.26	0.28		5			5	.		0	0	.	.	.	BN.FE2,14_Enh	AWG,MCF-7,None;Duke,Melano,None	.	.	NM_005549	rs11102125	KCNA10	KCNA10	5	22205	.		Chromatin_Structure|DNase-seq	5
1	111084256	1F	G	A	rs11102126	0.99	0.99	0	0.13	0.35	0.26	0.28		5			5	.		0	0	.	.	.	BN.FE2,14_Enh	.	.	HNF4_known3;HNF4_known8;PPAR_3	NM_005549	rs11102126	KCNA10	KCNA10	5	22458	.		Chromatin_Structure|DNase-seq	5
1	111084462	1F	C	T	rs7553144	1	1	0	0.42	0.37	0.26	0.28		7			7	.		0	0	.	.	.	H1.BMP4DT,12_EnhWk2;NCC.COR2,11_EnhWk1;BN.FE2,12_EnhWk2	.	.	.	NM_005549	rs7553144	KCNA10	KCNA10	5	22664	.		No data	7
1	111084809	1F	G	A	rs7530454	1	1	0	0.42	0.37	0.26	0.28		7			7	.		0	0	.	.	.	BN.FE2,12_EnhWk2	.	.	.	NM_005549	rs7530454	KCNA10	KCNA10	5	23011	.		No data	7
1	111084964	1F	A	G	rs6665309	0.99	1	0	0.38	0.36	0.26	0.28		7			7	.		0	0	.	.	.	BN.FE2,12_EnhWk2	.	.	.	NM_005549	rs6665309	KCNA10	KCNA10	5	23166	.		No data	7
1	111085609	1F	A	T	rs7523223	0.99	1	0	0.38	0.35	0.26	0.28		4			4	.		0	0	.	.	.	.	AWG,GM12878,None;AWG,HUVEC,None;AWG,HeLa-S3,None;AWG,MCF-7,None;AWG,NHEK,None;Duke,CLL,None;Duke,GM12892,None;Duke,GM19240,None;Duke,Gliobla,None;Duke,HeLa-S3,IFNa4h;Duke,Ishikawa,Estradiol_100nM_1hr;Duke,LNCaP,androgen;Duke,MCF-7,Hypoxia_LacAcid;Duke,Osteobl,None;Duke,ProgFib,None;Duke,T-47D,None;Duke,Urothelia,None;Duke,Urothelia,UT189;Duke,pHTE,None;UW,AoAF,None;UW,GM12864,None;UW,HA-h,None;UW…	GM12878,NRSF,HudsonAlpha,None;GM12878,PU1,HudsonAlpha,None;H1-hESC,BCL3,HudsonAlpha,None;H1-hESC,NRSF,HudsonAlpha,None;H1-hESC,NRSF,HudsonAlpha,None;HTB-11,NRSF,HudsonAlpha,None;HeLa-S3,NRSF,HudsonAlpha,None;HepG2,ELF1,HudsonAlpha,None;HepG2,NRSF,HudsonAlpha,None;K562,CEBPB,Stanford,None;K562,NRSF,HudsonAlpha,None;K562,PU1,HudsonAlpha,None;PANC-1,NRSF,HudsonAlpha,None;PFSK-1,NRSF,HudsonAlpha,None…	CIZ;GCNF;Gfi1_2;HNF6;Sox_10	NM_005549	rs7523223	KCNA10	KCNA10	5	23811	.		Chromatin_Structure|DNase-seq, Protein_Binding|ChIP-seq|CEBPB, Protein_Binding|ChIP-seq|BCL3, Protein_Binding|ChIP-seq|SPI1, Protein_Binding|ChIP-seq|REST, Protein_Binding|ChIP-seq|ELF1	4
1	111085698	1F	A	G	rs7523313	0.99	1	0	0.38	0.36	0.26	0.28		5			5	.		0	0	.	.	.	.	.	.	Cdx;Dbx1;Mrg1::Hoxa9_1;Pou2f2_known2;Pou2f2_known8;Sox_10;Sox_14;Sox_15;Sox_16;Sox_19;Sox_2;Sox_7;Sox_9	NM_005549	rs7523313	KCNA10	KCNA10	5	23900	.		Motifs|Footprinting|SRY, Motifs|PWM|SOX5, Motifs|Footprinting|SOX5, Motifs|PWM|SRY, Motifs|PWM|Sox7, Motifs|PWM|Sox5, Motifs|PWM|Sox15, Motifs|PWM|SOX9, Motifs|PWM|Oct-1, Chromatin_Structure|FAIRE, Chromatin_Structure|DNase-seq	5
1	111086376	1F	T	C	rs6674076	1	1	0	0.42	0.37	0.26	0.28		7			7	.		0	0	.	.	.	.	.	.	DMRT4;GATA_disc2	NM_005549	rs6674076	KCNA10	KCNA10	5	24578	.		No data	7
1	111086807	1F	C	T	rs3904955	0.99	1	0	0.37	0.35	0.26	0.28		7			7	.		0	0	.	.	.	.	.	.	.	NM_005549	rs3904955	KCNA10	KCNA10	5	25009	.		No data	7
1	111087058	1F	A	G	rs7526729	0.99	1	0	0.47	0.36	0.26	0.28		7			7	.		0	0	.	.	.	.	Duke,Melano,None	.	.	NM_005549	rs7526729	KCNA10	KCNA10	5	25260	.		No data	7
1	111087169	1F	T	A	rs7529267	1	1	0	0.42	0.37	0.26	0.28		6			6	.		1	0	.	.	.	.	.	.	AIRE_1;GATA_disc6;Gm397;Smad_2;TCF12_disc1;TR4_disc1;ZEB1_known3	NM_005549	rs7529267	KCNA10	KCNA10	5	25371	.		Motifs|Footprinting|AIRE, Motifs|PWM|AIRE	6
1	111087845	1F	C	T	rs12734109	0.99	0.99	0	0.24	0.35	0.26	0.28		6			6	.		0	0	.	.	.	.	.	.	HDAC2_disc3;TR4_disc2	NM_005549	rs12734109	KCNA10	KCNA10	5	26047	.		Motifs|PWM|PPARalpha:RXRalpha	6
1	111087944	1F	C	T	rs7518061	0.99	1	0	0.38	0.35	0.26	0.28		7			7	.		0	0	.	.	.	.	.	.	ERalpha-a_disc1;Maf_known4;NRSF_disc4;NRSF_disc9;Sin3Ak-20_disc7	NM_005549	rs7518061	KCNA10	KCNA10	5	26146	.		No data	7
1	111089767	1F	T	G	rs11102127	1	1	1	0.4	0.36	0.26	0.28		5			5	5.95e-06		0	0	.	.	.	.	Duke,pHTE,None	K562,USF1,HudsonAlpha,None	STAT_known7;Smad_1	NM_005549	rs11102127	KCNA10	KCNA10	5	27969	.		Protein_Binding|ChIP-seq|USF1	5
1	111089837	1F	T	C	rs11102128	1	1	0	0.4	0.35	0.26	0.28		5			5	.		0	0	.	.	.	.	AWG,HSMMtube,None;Duke,pHTE,None	K562,USF1,HudsonAlpha,None	.	NM_005549	rs11102128	KCNA10	KCNA10	5	28039	.		Chromatin_Structure|FAIRE, Protein_Binding|ChIP-seq|USF1	5
1	111090920	1F	C	T	rs882274	1	1	0	0.38	0.35	0.27	0.28		5			5	.		0	0	.	H1,7_Weak_Enhancer	.	ST.MUC,12_EnhWk2;GAS,11_EnhWk1	.	.	Roaz_2	NM_005549	rs882274	KCNA10	KCNA10	5	29122	.		Chromatin_Structure|FAIRE, Chromatin_Structure|DNase-seq	5
1	167642992	1G	C	T	rs1229351	1	1	1	0.09	0.12	0.06	0.24		7			7	3.683e-05		0	0	.	GM12878,5_Strong_Enhancer	.	CD19.P,9_TxEnhG1;CD8.NP,11_EnhWk1;CCIP.LSMPTP,9_TxEnhG1;CD15.P,9_TxEnhG1;CD4.MP,9_TxEnhG1;HRT.FE,9_TxEnhG1;SK.MUS,9_TxEnhG1	Duke,Hepatocytes,None	.	Egr-1_disc4;p53_1	NM_052862	rs1229351	RCSD1	RCSD1	0	0	INT		No data	7
1	215031614	1H	G	A	rs1244983	1	1	1	0.12	0.39	0.21	0.48		5			5	1.018e-05		0	0	.	.	MSC.ADIPC,2_TssF;BM.MSC,4_TssWk	MUS.SC,11_EnhWk1;ADI.MSC,11_EnhWk1;CHON.BMMSC,13_EnhA	.	.	Irf_disc3;Mef2_known5;Nkx3_3;Sox_3	NM_001017424	rs1244983		KCNK2	5	147269	.		Chromatin_Structure|DNase-seq	5
1	232314327	1J	G	C	rs1105810	0.99	1	0	0.49	0.33	0.15	0.34		6			6	.		0	0	.	.	.	ESO,12_EnhWk2;BR.MYO,12_EnhWk2	Duke,Medullo,None	.	Arid3a_2;ERalpha-a_disc2;LRH1;OTX;Pitx2;Pou3f2_2;RXRA_disc1;SF1	NM_018662	rs1105810		DISC1	3	137307	.		Motifs|PWM|Pitx2, Motifs|PWM|LRH1	6
1	232314452	1J	C	T	rs1105812	1	1	0	0.49	0.32	0.15	0.34		7			7	.		0	0	.	.	.	ESO,12_EnhWk2;BR.MYO,12_EnhWk2;PFK.3,12_EnhWk2;HUES6,9_TxEnhG1;IPS.20,11_EnhWk1	.	.	.	NM_018662	rs1105812		DISC1	3	137432	.		No data	7
1	232314505	1J	C	T	rs1571755	1	1	1	0.49	0.32	0.15	0.34		7			7	0.0003009		0	0	.	.	.	ESO,12_EnhWk2;BR.MYO,12_EnhWk2;PFK.3,12_EnhWk2;HUES6,9_TxEnhG1;IPS.20,11_EnhWk1	.	.	.	NM_018662	rs1571755		DISC1	3	137485	.		No data	7
1	232314586	1J	A	C	rs1571754	1	1	0	0.49	0.32	0.16	0.34		4			4	.		0	0	.	.	.	ESO,12_EnhWk2;BR.MYO,12_EnhWk2;PFK.3,12_EnhWk2;HUES6,9_TxEnhG1;IPS.20,11_EnhWk1	.	.	.	NM_018662	rs1571754		DISC1	3	137566	.		Chromatin_Structure|DNase-seq, Protein_Binding|ChIP-seq|SPI1	4
1	240031396	1K	C	T	rs1106504	0.89	0.97	0	0.29	0.06	0.06	0.09		6			6	.		0	0	.	.	PANC.I,4_TssWk;BN.HM150,4_TssWk;BN.AG,6_TssD2;BN.AC,4_TssWk;BN.CC,6_TssD2;BN.SN,4_TssWk	NCC.COR2,11_EnhWk1;BN.FE2,12_EnhWk2;BN.ITL,12_EnhWk2;NCC.GED2,12_EnhWk2;PANC,11_EnhWk1	.	.	Nanog_disc4	NM_000740	rs1106504	CHRM3	CHRM3	0	0	INT		Motifs|PWM|Gm397	6
1	240032489	1K	C	A	rs61413371	0.92	0.98	0	0.27	0.06	0.05	0.09		6			6	.		0	0	.	.	.	PANC,11_EnhWk1;BN.FE2,12_EnhWk2;DUO.MUC61,12_EnhWk2	.	.	E2A_2;E2A_5;HEN1_2;Lmo2-complex_1;MAZ;Mtf1_1;NRSF_disc3;Pax-5_disc1;TCF12_disc3;TCF12_disc5;ZEB1_disc1;ZEB1_known3;Zfp161_3	NM_000740	rs61413371	CHRM3	CHRM3	0	0	INT		Motifs|PWM|AREB6	6
1	240038984	1K	G	A	rs78321785	0.94	1	0	0.1	0.06	0.05	0.09		7			7	.		0	0	.	.	.	.	.	.	RFX5_known2	NM_000740	rs78321785	CHRM3	CHRM3	0	0	INT		No data	7
1	240042944	1K	T	C	rs663148	0.94	-1	0	0.56	0.9	0.95	0.91		4			4	.		0	0	.	.	.	R.SMUS,12_EnhWk2;BN.MFL,12_EnhWk2;ST.SMUS28,12_EnhWk2;ESO,12_EnhWk2;BN.AG,14_Enh;PFK.2,12_EnhWk2;H1.BMP4DT,12_EnhWk2;DUO.SMUS,12_EnhWk2;COL.SMUS,13_EnhA;PFK.3,12_EnhWk2;PFM.2,12_EnhWk2	Duke,Chorion,None;Duke,HeLa-S3,IFNa4h;Duke,Huh-7,None;Duke,LNCaP,androgen;Duke,MCF-7,Hypoxia_LacAcid;Duke,T-47D,None;NA,HTR8svn,None;UW,SK-N-SH_RA,None	HeLa-S3,AP2GAMMA,UCD,None;MCF-7,HAE2F1,UCD,None;T-47D,GATA3,HudsonAlpha,DMSO_0.02pct	BCL_disc8;BDP1_disc1;BHLHE40_disc2;ELF1_disc2;HEY1_disc2;Rad21_disc6;Rad21_disc7;TATA_disc10;YY1_disc5;Znf143_disc3	NM_000740	rs663148	CHRM3	CHRM3	0	0	INT		Chromatin_Structure|DNase-seq, Protein_Binding|ChIP-seq|TFAP2C, Protein_Binding|ChIP-seq|AR, Protein_Binding|ChIP-seq|GATA3, Protein_Binding|ChIP-seq|E2F1	4
1	240044440	1K	G	C	rs112547545	0.94	1	0	0.09	0.05	0.05	0.09		7			7	.		0	0	.	.	.	.	.	.	BDP1_disc1;CACD_2;NRSF_disc9	NM_000740	rs112547545	CHRM3	CHRM3	0	0	INT		No data	7
1	240046475	1K	T	C	rs72760713	0.97	1	0	0.09	0.06	0.05	0.09		5			5	.		0	0	.	.	.	.	.	.	.	NM_000740	rs72760713	CHRM3	CHRM3	0	0	INT		Chromatin_Structure|DNase-seq	5
1	240048298	1K	A	G	rs2217533	1	1	1	0.1	0.06	0.05	0.09		5			5	7.476e-05		0	0	.	.	.	BN.AG,14_Enh;R.SMUS,12_EnhWk2;COL.SMUS,11_EnhWk1	AWG,LNCaP,None;Duke,Myometr,None;Duke,Stellate,None;UW,AG09309,None;UW,HA-h,None;UW,NH-A,None;UW,NHLF,None	.	.	NM_000740	rs2217533	CHRM3	CHRM3	0	0	INT		Chromatin_Structure|DNase-seq	5
1	240049330	1K	C	T	rs672548	1	-1	0	0.64	0.91	0.95	0.91		5			5	.		0	0	.	.	.	BN.FE0,11_EnhWk1	.	.	Dobox4;Nkx6-2	NM_000740	rs672548	CHRM3	CHRM3	0	0	INT		Protein_Binding|ChIP-seq|RFX3	5
1	240050486	1K	T	C	rs72760716	1	1	0	0.1	0.06	0.05	0.09		6			6	.		0	0	.	.	.	.	.	.	Nkx2_4;Nkx2_5;Nkx2_6;Nkx3_4;RFX5_disc3;Zfp691	NM_000740	rs72760716	CHRM3	CHRM3	0	0	INT		Motifs|PWM|Nkx2-9	6
1	240053444	1K	G	A	rs530296	1	-1	0	0.63	0.9	0.95	0.91		7			7	.		0	0	.	.	.	.	.	.	AIRE_1;Mef2_disc1	NM_000740	rs530296	CHRM3	CHRM3	0	0	INT		No data	7
1	240054746	1K	C	T	rs12080657	0.92	1	0	0.47	0.09	0.05	0.1		6			6	.		0	0	.	.	.	.	.	.	Hoxa13;SETDB1_disc1;STAT_known12;STAT_known7	NM_000740	rs12080657	CHRM3	CHRM3	0	0	INT		Motifs|PWM|STAT1:STAT1, Motifs|PWM|STATx, Chromatin_Structure|FAIRE	6
1	240055089	1K	A	C	rs476756	0.92	-1	0	0.46	0.9	0.95	0.9		3a			3	.		0	0	.	.	GAS,4_TssWk	PFM.2,12_EnhWk2;PFM.3,12_EnhWk2	UW,BE2_C,None;UW,CMK,None;UW,H7-hESC,None;UW,SK-N-SH_RA,None;UW,WERI-Rb-1,None	HTB-11,NRSF,HudsonAlpha,None;SH-SY5Y,GATA2,UCD,None;SK-N-SH_RA,P300,HudsonAlpha,None;SK-N-SH_RA,RAD21,HudsonAlpha,None;SK-N-SH_RA,YY1,HudsonAlpha,None	Klf4;NERF1a;Rad21_disc7;TAL1_known2;YY1_known5;p300_known1	NM_000740	rs476756	CHRM3	CHRM3	0	0	INT		Motifs|PWM|Tcfe2a, Chromatin_Structure|FAIRE, Chromatin_Structure|DNase-seq, Protein_Binding|ChIP-seq|EP300, Protein_Binding|ChIP-seq|YY1, Protein_Binding|ChIP-seq|REST, Protein_Binding|ChIP-seq|GATA1, Protein_Binding|ChIP-seq|RAD21, Protein_Binding|ChIP-seq|TAL1, Protein_Binding|ChIP-seq|GATA2	3a
1	240057802	1K	A	G	rs112859166	0.98	1	0	0.1	0.06	0.05	0.09		7			7	.		0	0	.	.	.	.	.	.	ERalpha-a_known3	NM_000740	rs112859166	CHRM3	CHRM3	0	0	INT		No data	7
1	244101789	1L	T	C	rs579388	0.87	0.99	0	0.42	0.64	0.32	0.64		4			4	.		0	0	.	Huvec,7_Weak_Enhancer	.	.	UW,HMVEC-LBl,None;UW,HMVEC-dBl-Ad,None;UW,HMVEC-dLy-Ad,None;UW,HMVEC-dLy-Neo,None	HUVEC,CFOS,UCD,None;HUVEC,GATA2,UCD,None;SK-N-SH_RA,P300,HudsonAlpha,None	Nrf-2_2;p300_disc7	NR_033883	rs579388	LOC339529	LOC339529	0	0	INT		Chromatin_Structure|DNase-seq, Protein_Binding|ChIP-seq|EP300, Protein_Binding|ChIP-seq|FOS, Protein_Binding|ChIP-seq|GATA2	4
1	244102151	1L	C	T	rs543626	0.8	0.99	0	0.41	0.65	0.32	0.66		7			7	.		0	0	.	Huvec,5_Strong_Enhancer	.	.	.	.	BDP1_disc1;Maf_known2;PRDM1_disc1;Pax-4_3;SETDB1_disc1;THAP1_disc1	NR_033883	rs543626	LOC339529	LOC339529	0	0	INT		No data	7
1	244102322	1L	T	C	rs544739	0.8	0.99	0	0.45	0.65	0.32	0.66		7			7	.		0	0	.	Huvec,5_Strong_Enhancer;K562,7_Weak_Enhancer	.	CD34.MBP1480,12_EnhWk2;CD34.MBP1562,12_EnhWk2;ADI.MSC,12_EnhWk2;CD34.C,12_EnhWk2	.	.	BDP1_disc2	NR_033883	rs544739	LOC339529	LOC339529	0	0	INT		No data	7
1	244102417	1L	G	A	rs545639	0.8	0.99	0	0.09	0.63	0.32	0.66		7			7	.		0	0	.	Huvec,5_Strong_Enhancer;K562,5_Strong_Enhancer	.	CD34.MBP1480,12_EnhWk2;CD34.MBP1562,12_EnhWk2;ADI.MSC,12_EnhWk2;CD34.C,12_EnhWk2;MUS.SC,11_EnhWk1;CD34.MBP1536,12_EnhWk2;CD34.MBP1549,12_EnhWk2;PFF.1,12_EnhWk2;PFF.2,12_EnhWk2;HD.CD56MESC,11_EnhWk1	.	.	Foxj2_2;Hoxd8;Ncx_2;Pax-4_4;Pax-4_5;Sox_19;Sox_2	NR_033883	rs545639	LOC339529	LOC339529	0	0	INT		No data	7
1	244104549	1L	G	T	rs552372	0.8	0.99	0	0.29	0.64	0.32	0.66		7			7	.		0	0	.	.	.	.	.	.	AP-1_disc3;GATA_disc2;PRDM1_disc2;RXRA_known4	NR_033883	rs552372	LOC339529	LOC339529	0	0	INT		No data	7
1	244104594	1L	C	G	rs552510	0.8	0.99	0	0.07	0.62	0.32	0.66		7			7	.		0	0	.	.	.	.	.	.	.	NR_033883	rs552510	LOC339529	LOC339529	0	0	INT		No data	7
1	244104634	1L	T	C	rs571592	1	1	1	0.07	0.59	0.32	0.61		7			7	0.0003154		0	0	.	.	.	.	.	.	Mxi1_disc2;Mxi1_known1;Myc_known3;Myc_known4;Myc_known6;Myc_known9	NR_033883	rs571592	LOC339529	LOC339529	0	0	INT		No data	7
2	6960371	2A	G	A	rs771165	0.88	0.98	0	0.09	0.51	0.2	0.52		7			7	.		0	0	.	.	.	ADI.MSC,12_EnhWk2;LV,11_EnhWk1	.	.	.	NM_207315	rs771165	CMPK2	CMPK2	3	28078	.		No data	7
2	6960697	2A	C	T	rs771166	0.89	0.99	0	0.3	0.56	0.2	0.56		6			6	.		0	0	.	.	.	ADI.MSC,12_EnhWk2;LV,11_EnhWk1	.	.	ERalpha-a_known1;Nanog_disc2;RORalpha1_1;YY1_disc1;YY1_known2	NM_207315	rs771166	CMPK2	CMPK2	3	27752	.		Motifs|PWM|YY1	6
2	6960928	2A	C	T	rs700940	1	1	1	0.13	0.52	0.2	0.54		7			7	0.0002425		0	0	.	.	.	LV,11_EnhWk1;ADI.NUC,12_EnhWk2	AWG,Th1,None	.	AP-1_disc7;Sin3Ak-20_disc5	NM_207315	rs700940	CMPK2	CMPK2	3	27521	.		No data	7
2	6961142	2A	G	A	rs771167	0.87	0.98	0	0.45	0.55	0.21	0.56		7			7	.		0	0	.	.	ADI.NUC,6_TssD2	LV,13_EnhA	.	.	Zfx	NM_207315	rs771167	CMPK2	CMPK2	3	27307	.		No data	7
2	6962318	2A	A	G	rs771168	0.88	0.95	0	0.25	0.57	0.27	0.54		6			6	.		0	0	.	NHLF,5_Strong_Enhancer	.	SK.MUS63,12_EnhWk2;ADI.NUC,11_EnhWk1;IMR90,12_EnhWk2	.	.	Foxo_1;Ik-2_2;Pax-4_4;STAT_disc6;p53_3	NM_207315	rs771168	CMPK2	CMPK2	3	26131	.		Motifs|PWM|FOXO4, Motifs|PWM|HeliosA	6
2	11550067	2B	A	T	rs141546878	0.84	1	0	0.002	0.01	0	0.01		6			6	.		0	0	.	K562,7_Weak_Enhancer	.	PFF.1,14_Enh;MSC.ADIPC,13_EnhA;ADI.MSC,11_EnhWk1;MUS.SC,11_EnhWk1;BM.MSC,11_EnhWk1	.	.	Mef2_known2;TATA_known1;TATA_known4	NR_003095	rs141546878	E2F6	E2F6	3	34432	.		Motifs|PWM|Tbp, Motifs|PWM|Hbp1	6
2	11554194	2B	T	G	rs150545290	0.92	1	0	0.002	0.01	0	0.02		7			7	.		0	0	.	.	.	.	.	.	GATA_known1;HDAC2_disc6;Nkx6-2;STAT_known1;STAT_known2;TCF4_known1	NR_003095	rs150545290	E2F6	E2F6	3	30305	.		No data	7
2	11554218	2B	C	T	rs139498608	0.92	1	0	0.002	0.01	0	0.02		7			7	.		0	0	.	.	.	.	.	.	Bach1	NR_003095	rs139498608	E2F6	E2F6	3	30281	.		No data	7
2	11556817	2B	C	T	rs190737071	0.86	1	0	0.02	0.02	0.01	0.02		7			7	.		0	0	.	.	.	.	.	.	BDP1_disc1;CTCF_disc8;Ets_disc7;Irf_disc4;Irf_disc5;Myf_1;NRSF_disc5;RXRA_disc2;RXRA_known3;Rad21_disc1;Rad21_disc7;SMC3_disc1;SP1_disc3;Znf143_disc4	NR_003095	rs190737071	E2F6	E2F6	3	27682	.		No data	7
2	11557479	2B	G	A	rs115586180	1	1	0	0.002	0.01	0	0.02		7			7	.		0	0	.	.	.	.	.	.	NR4A_known1;Nkx2_2	NR_003095	rs115586180	E2F6	E2F6	3	27020	.		No data	7
2	11559652	2B	A	T	rs145680468	1	1	0	0.002	0.01	0	0.02		6			6	.		0	0	.	.	MSC.ADIPC,2_TssF	HRT.FE,14_Enh;SK.MUS63,14_Enh;ADI.MSC,14_Enh;ADI.NUC,14_Enh;LV,14_Enh	.	.	Arid5a;Dbx1;Evi-1_4;FAC1;Foxp1;HNF1_6;HNF1_7;Hoxd8;Ncx_2;Nkx6-1_1;Pax-6_3;Pou2f2_known8;Sox_2;TATA_known1;Zfp105	NR_003095	rs145680468	E2F6	E2F6	3	24847	.		Motifs|PWM|Tbp, Motifs|PWM|FOXP1	6
2	11560514	2B	A	G	rs145091348	1	1	0	0.01	0.01	0	0.02		5			5	.		0	0	.	.	PFF.1,4_TssWk;SK.MUS,6_TssD2;SK.MUS63,2_TssF;CHON.BMMSC,6_TssD2;ADI.MSC,3_TssA;MSC.ADIPC,2_TssF	LV,14_Enh;SPL,14_Enh;BN.AG,14_Enh;BN.MFL,14_Enh;HRT.FE,13_EnhA;SK.MUS62,13_EnhA;ADI.NUC,14_Enh;BN.ITL,14_Enh	Duke,Melano,None;UW,HMF,None	.	GR_known8	NR_003095	rs145091348	E2F6	E2F6	3	23985	.		Motifs|Footprinting|AR, Motifs|PWM|AR, Chromatin_Structure|DNase-seq	5
2	11561010	2B	G	A	rs150091112	1	1	0	0.01	0.01	0	0.02		4			4	.		0	0	.	.	.	SPL,14_Enh;BN.AG,14_Enh;BN.MFL,14_Enh;ADI.NUC,14_Enh;BN.ITL,14_Enh;HRT.FE,11_EnhWk1;SK.MUS63,13_EnhA;ADI.MSC,11_EnhWk1;SK.MUS62,13_EnhA;LV,13_EnhA;MSC.ADIPC,13_EnhA	AWG,GM12878,None	.	.	NR_003095	rs150091112	E2F6	E2F6	3	23489	.		Chromatin_Structure|DNase-seq, Protein_Binding|ChIP-seq|RFX3	4
2	11561083	2B	G	A	rs114354294	1	1	0	0.01	0.01	0	0.02		5			5	.		0	0	.	.	.	SPL,14_Enh;BN.AG,14_Enh;BN.MFL,14_Enh;ADI.NUC,14_Enh;BN.ITL,14_Enh;HRT.FE,11_EnhWk1;SK.MUS63,13_EnhA;ADI.MSC,11_EnhWk1;SK.MUS62,13_EnhA;LV,13_EnhA;MSC.ADIPC,13_EnhA	.	.	.	NR_003095	rs114354294	E2F6	E2F6	3	23416	.		Protein_Binding|ChIP-seq|RFX3	5
2	11561145	2B	C	A	rs138413133	1	1	0	0.002	0.01	0	0.02		5			5	.		0	0	.	.	.	SPL,14_Enh;BN.AG,14_Enh;BN.MFL,14_Enh;ADI.NUC,14_Enh;BN.ITL,14_Enh;HRT.FE,11_EnhWk1;SK.MUS63,13_EnhA;ADI.MSC,11_EnhWk1;SK.MUS62,13_EnhA;LV,13_EnhA;MSC.ADIPC,13_EnhA	.	.	Arid5b;Crx_2;Pitx2;Pou3f1	NR_003095	rs138413133	E2F6	E2F6	3	23354	.		Motifs|PWM|Pitx2, Protein_Binding|ChIP-seq|RFX3	5
2	11561147	2B	C	A	rs149243577	1	1	0	0.002	0.01	0	0.02		5			5	.		0	0	.	.	.	SPL,14_Enh;BN.AG,14_Enh;BN.MFL,14_Enh;ADI.NUC,14_Enh;BN.ITL,14_Enh;HRT.FE,11_EnhWk1;SK.MUS63,13_EnhA;ADI.MSC,11_EnhWk1;SK.MUS62,13_EnhA;LV,13_EnhA;MSC.ADIPC,13_EnhA	.	.	Crx_2;NRSF_disc6;Pitx2	NR_003095	rs149243577	E2F6	E2F6	3	23352	.		Motifs|PWM|Pitx2, Protein_Binding|ChIP-seq|RFX3	5
2	11562306	2B	G	C	rs114847499	1	1	0	0.002	0.01	0	0.02		4			4	.		0	0	.	HepG2,4_Strong_Enhancer	MSC.ADIPC,2_TssF	SK.MUS63,13_EnhA;LV,14_Enh;ADI.NUC,13_EnhA	AWG,HepG2,None	HepG2,FOXA1,HudsonAlpha,None	E2A_3;Myc_known1;RFX5_known3	NR_003095	rs114847499	E2F6	E2F6	3	22193	.		Chromatin_Structure|FAIRE, Chromatin_Structure|DNase-seq, Protein_Binding|ChIP-seq|FOXA1	4
2	11563247	2B	T	C	rs151109788	1	1	0	0.002	0.01	0	0.02		4			4	.		0	0	.	HepG2,4_Strong_Enhancer	.	ADI.NUC,14_Enh;MSC.ADIPC,14_Enh	AWG,HepG2,None	HepG2,CEBPB,Stanford,None;HepG2,HDAC2,HudsonAlpha,None;HepG2,HNF4G,HudsonAlpha,None;HepG2,JUND,HudsonAlpha,None;HepG2,P300,HudsonAlpha,None;HepG2,P300,HudsonAlpha,None;HepG2,RXRA,HudsonAlpha,None;HepG2,SP1,HudsonAlpha,None;HepG2b,TCF4,UCD,None	.	NR_003095	rs151109788	E2F6	E2F6	3	21252	.		Chromatin_Structure|FAIRE, Chromatin_Structure|DNase-seq, Protein_Binding|ChIP-seq|CEBPB, Protein_Binding|ChIP-seq|EP300, Protein_Binding|ChIP-seq|TCF4, Protein_Binding|ChIP-seq|RXRA, Protein_Binding|ChIP-seq|HDAC2, Protein_Binding|ChIP-seq|SP1, Protein_Binding|ChIP-seq|JUND, Protein_Binding|ChIP-seq|HNF4G	4
2	11563301	2B	C	T	rs140125736	1	1	0	0.002	0.01	0.0017	0.02		3a			3	.		0	0	.	HepG2,4_Strong_Enhancer	.	ADI.NUC,14_Enh;MSC.ADIPC,14_Enh	AWG,HepG2,None	HepG2,CEBPB,Stanford,None;HepG2,CEBPB,Stanford,forskolin;HepG2,HDAC2,HudsonAlpha,None;HepG2,HNF4A,HudsonAlpha,None;HepG2,HNF4G,HudsonAlpha,None;HepG2,JUND,HudsonAlpha,None;HepG2,P300,HudsonAlpha,None;HepG2,P300,HudsonAlpha,None;HepG2,RXRA,HudsonAlpha,None;HepG2,SP1,HudsonAlpha,None;HepG2b,TCF4,UCD,None	GCNF;LRH1;Zbtb3	NR_003095	rs140125736	E2F6	E2F6	3	21198	.		Motifs|PWM|LRH1, Chromatin_Structure|FAIRE, Chromatin_Structure|DNase-seq, Protein_Binding|ChIP-seq|CEBPB, Protein_Binding|ChIP-seq|EP300, Protein_Binding|ChIP-seq|HNF4A, Protein_Binding|ChIP-seq|TCF4, Protein_Binding|ChIP-seq|RXRA, Protein_Binding|ChIP-seq|HDAC2, Protein_Binding|ChIP-seq|SP1, Protein_Binding|ChIP-seq|JUND, Protein_Binding|ChIP-seq|HNF4G	3a
2	11563440	2B	G	A	rs150287524	1	1	0	0.002	0.01	0	0.02		4			4	.		0	0	.	HepG2,4_Strong_Enhancer	.	MSC.ADIPC,11_EnhWk1	.	HepG2,RXRA,HudsonAlpha,None;HepG2b,TCF4,UCD,None	Gcm1	NR_003095	rs150287524	E2F6	E2F6	3	21059	.		Chromatin_Structure|FAIRE, Chromatin_Structure|DNase-seq, Protein_Binding|ChIP-seq|TCF4, Protein_Binding|ChIP-seq|RXRA	4
2	11563813	2B	T	TAG	rs200966153	1	1	0	0.002	0.01	0	0.02		4			4	.		0	0	.	HepG2,4_Strong_Enhancer	.	.	AWG,HMEC,None;AWG,HepG2,None	HepG2,FOXA1,HudsonAlpha,None;HepG2,FOXA1,HudsonAlpha,None;HepG2,FOXA2,HudsonAlpha,None	BDP1_disc3;CACD_2;CCNT2_disc2;Klf4;Klf7;Pax-4_3;Pax-4_5;RREB-1_1;RREB-1_2;SP1_known4;SREBP_known2;TBX5_1;Zfp281	NR_003095	rs200966153	E2F6	E2F6	3	20686	.		Motifs|Footprinting|, Chromatin_Structure|DNase-seq, Protein_Binding|ChIP-seq|FOXA2, Protein_Binding|ChIP-seq|FOXA1	4
2	11564639	2B	C	T	rs138868924	1	1	0	0.002	0.01	0	0.02		7			7	.		0	0	.	.	.	.	.	.	ERalpha-a_known3;GR_disc4;STAT_disc6;TLX1::NFIC	NR_003095	rs138868924	E2F6	E2F6	3	19860	.		No data	7
2	11564727	2B	A	G	rs190682953	1	1	0	0.002	0.01	0	0.02		6			6	.		0	0	.	.	.	.	.	.	Hand1_1	NR_003095	rs190682953	E2F6	E2F6	3	19772	.		Motifs|PWM|IRC900814	6
2	11564728	2B	A	C	rs192158251	1	1	0	0.002	0.01	0	0.02		6			6	.		0	0	.	.	.	.	.	.	.	NR_003095	rs192158251	E2F6	E2F6	3	19771	.		Motifs|PWM|IRC900814	6
2	11564977	2B	T	C	rs148051811	1	1	0	0.002	0.01	0	0.02		7			7	.		0	0	.	.	BR.H35,4_TssWk	.	.	.	AP-1_disc5;PTF1-beta	NR_003095	rs148051811	E2F6	E2F6	3	19522	.		No data	7
2	11565357	2B	C	T	rs115458278	1	1	0	0.002	0.01	0	0.02		7			7	.		0	0	.	.	.	.	.	.	GR_known8	NR_003095	rs115458278	E2F6	E2F6	3	19142	.		No data	7
2	11566909	2B	CAA	C	rs202026869	0.93	1	0	0.002	0.01	0	0.02		6			6	.		0	0	.	.	.	.	.	.	CEBPB_known6;CHOP::CEBPalpha;p300_disc2	NR_003095	rs202026869	E2F6	E2F6	3	17590	.		Motifs|PWM|Osf2	6
2	11566977	2B	C	T	rs145414978	1	1	0	0.002	0.01	0	0.02		7			7	.		0	0	.	.	.	.	.	.	.	NR_003095	rs145414978	E2F6	E2F6	3	17522	.		No data	7
2	11567770	2B	C	T	rs185058182	1	1	0	0.01	0.01	0	0.02		6			6	.		0	0	.	.	.	.	.	.	CACD_1;CACD_2;Klf4;Rad21_disc7	NR_003095	rs185058182	E2F6	E2F6	3	16729	.		Motifs|PWM|Klf4, Motifs|PWM|CACD	6
2	11568287	2B	T	C	rs147551615	1	1	0	0.002	0.01	0	0.02		6			6	.		0	0	.	.	.	.	.	.	Crx_1;GATA_known3;Hoxc9;Nkx6-1_2;Nr2f2;PRDM1_disc1;RXRA_known1	NR_003095	rs147551615	E2F6	E2F6	3	16212	.		Motifs|PWM|ARP-1(COUP-TF2)	6
2	11568721	2B	G	A	rs141950999	1	1	0	0.01	0.01	0	0.02		7			7	.		0	0	.	.	.	.	.	.	Pax-6_3;Pou2f2_known8;Pou3f2_2;Pou3f3	NR_003095	rs141950999	E2F6	E2F6	3	15778	.		No data	7
2	11569044	2B	C	T	rs145897104	1	1	0	0.002	0.01	0	0.02		6			6	.		0	0	.	.	.	.	.	.	.	NR_003095	rs145897104	E2F6	E2F6	3	15455	.		Motifs|PWM|AML, Motifs|PWM|Sox14	6
2	11569202	2B	C	T	rs150343021	1	1	0	0.01	0.01	0	0.02		7			7	.		0	0	.	.	.	.	.	.	GR_known1;GR_known4	NR_003095	rs150343021	E2F6	E2F6	3	15297	.		No data	7
2	11569520	2B	T	C	rs138840126	1	1	0	0.01	0.01	0	0.02		6			6	.		0	0	.	.	.	.	.	.	THAP1_disc1;TLX1::NFIC	NR_003095	rs138840126	E2F6	E2F6	3	14979	.		Motifs|PWM|TLX1::NFIC, Motifs|PWM|CTF1	6
2	11569649	2B	A	G	rs139995584	1	1	0	0.01	0.01	0	0.02		7			7	.		0	0	.	.	.	.	.	.	.	NR_003095	rs139995584	E2F6	E2F6	3	14850	.		No data	7
2	11569654	2B	C	T	rs144966016	1	1	0	0.002	0.01	0	0.02		7			7	.		0	0	.	.	.	.	.	.	ERalpha-a_known2;GCNF;RXRA_known1;RXRA_known3;SF1	NR_003095	rs144966016	E2F6	E2F6	3	14845	.		No data	7
2	11569718	2B	C	A	rs147955979	1	1	0	0.01	0.01	0	0.02		6			6	.		0	0	.	.	.	.	.	.	E2A_2;Ets_disc7;TBX5_3;ZEB1_known3;ZEB1_known4	NR_003095	rs147955979	E2F6	E2F6	3	14781	.		Motifs|PWM|AREB6	6
2	11569739	2B	A	C	rs141995711	1	1	0	0.01	0.01	0.0017	0.02		7			7	.		0	0	.	.	.	.	.	.	Hbp1;Pou2f2_disc2	NR_003095	rs141995711	E2F6	E2F6	3	14760	.		No data	7
2	11570141	2B	G	A	rs145524779	1	1	0	0.01	0.01	0	0.02		7			7	.		0	0	.	.	.	.	.	.	.	NR_003095	rs145524779	E2F6	E2F6	3	14358	.		No data	7
2	11570382	2B	C	G	rs143556633	1	1	0	0.01	0.01	0	0.02		6			6	.		0	0	.	HMEC,5_Strong_Enhancer;NHEK,7_Weak_Enhancer	.	COL.MUC32,12_EnhWk2;BR.H35,11_EnhWk1;PFK.2,11_EnhWk1;PFK.3,12_EnhWk2	.	.	Arnt_2;BHLHE40_known2;E2A_4;Mrg_1;Mrg_2;Myc_known3;Myc_known6;Myc_known9;Tgif1_2;ZEB1_disc1;ZEB1_known5	NR_003095	rs143556633	E2F6	E2F6	3	14117	.		Motifs|PWM|Tgif1, Motifs|PWM|Mrg2, Motifs|PWM|TGIF1, Motifs|PWM|Pknox1, Motifs|PWM|Mrg1	6
2	11570569	2B	A	G	rs141007945	1	1	0	0.01	0.01	0	0.02		7			7	.		0	0	.	NHEK,7_Weak_Enhancer;HMEC,7_Weak_Enhancer	.	BR.H35,11_EnhWk1;PFK.2,11_EnhWk1;PFK.3,12_EnhWk2	.	.	CTCF_disc7;MOVO-B;Nanog_disc3;SMC3_disc3	NR_003095	rs141007945	E2F6	E2F6	3	13930	.		No data	7
2	11570575	2B	A	G	rs144915684	1	1	0	0.002	0.01	0	0.02		7			7	.		0	0	.	NHEK,7_Weak_Enhancer;HMEC,7_Weak_Enhancer	.	BR.H35,11_EnhWk1;PFK.2,11_EnhWk1;PFK.3,12_EnhWk2	.	.	AP-4_1	NR_003095	rs144915684	E2F6	E2F6	3	13924	.		No data	7
2	11570957	2B	G	A	rs141970545	1	1	0	0.002	0.01	0	0.02		5			5	.		0	0	.	NHEK,6_Weak_Enhancer;HMEC,5_Strong_Enhancer	.	BR.H35,11_EnhWk1;PFK.2,11_EnhWk1;PFK.3,12_EnhWk2;CHON.BMMSC,11_EnhWk1	AWG,HMEC,None;Duke,Ishikawa,4OHTAM_20nM_72hr;Duke,Ishikawa,Estradiol_100nM_1hr;Duke,RWPE1,None;Duke,pHTE,None;UW,HRCEpiC,None;UW,RPTEC,None	.	BDP1_disc1;CEBPB_disc2;Ets_disc4;Ets_known6;Ets_known7;NF-I_1;NF-I_2;NF-Y_disc1;Nrf1_disc2;Pax-5_disc1;Rad21_disc5;Smad4;TATA_disc3;TR4_disc1	NR_003095	rs141970545	E2F6	E2F6	3	13542	.		Motifs|PWM|myogenin/NF-1, Motifs|Footprinting|ELK1, Motifs|Footprinting|SMAD4, Motifs|PWM|SMAD4, Motifs|PWM|Elk-1, Motifs|Footprinting|Elk-1, Motifs|PWM|ELK1, Motifs|Footprinting|myogenin/NF-1, Chromatin_Structure|FAIRE, Chromatin_Structure|DNase-seq	5
2	11571102	2B	C	T	rs138217591	1	1	0	0.01	0.01	0	0.02		5			5	.		0	0	.	NHEK,6_Weak_Enhancer;HMEC,5_Strong_Enhancer	.	BR.H35,11_EnhWk1;PFK.2,11_EnhWk1;PFK.3,12_EnhWk2;CHON.BMMSC,11_EnhWk1;R.MUC29,12_EnhWk2;H1.BMP4DM,12_EnhWk2;R.MUC31,12_EnhWk2	AWG,HSMM,None;AWG,HSMMtube,None;AWG,NHEK,None;Duke,GM19240,None;UW,HA-h,None;UW,HEEpiC,None;UW,HRPEpiC,None;UW,PrEC,None;UW,SAEC,None	.	DMRT7;EWSR1-FLI1;RORalpha1_2	NR_003095	rs138217591	E2F6	E2F6	3	13397	.		Chromatin_Structure|FAIRE, Chromatin_Structure|DNase-seq	5
2	11571764	2B	T	C	rs56837745	0.93	1	0	0.14	0.01	0	0.02		7			7	.		0	0	.	NHEK,7_Weak_Enhancer;HMEC,7_Weak_Enhancer	.	BR.H35,11_EnhWk1;PFK.2,11_EnhWk1;PFK.3,12_EnhWk2	.	.	Pitx2	NR_003095	rs56837745	E2F6	E2F6	3	12735	.		No data	7
2	11572074	2B	G	A	rs117784200	1	1	0	0.01	0.01	0.01	0.02		5			5	.		0	0	.	HMEC,7_Weak_Enhancer	.	.	UW,Caco-2,None	.	AP-1_disc8;Dbx1;STAT_known1	NR_003095	rs117784200	E2F6	E2F6	3	12425	.		Chromatin_Structure|DNase-seq	5
2	11572269	2B	A	G	rs144205952	1	1	0	0.01	0.01	0	0.02		7			7	.		0	0	.	.	.	.	.	.	NRSF_disc9;Rad21_disc6;Zfx	NR_003095	rs144205952	E2F6	E2F6	3	12230	.		No data	7
2	11573131	2B	A	C	rs114630786	1	1	0	0.01	0.01	0	0.02		7			7	.		0	0	.	.	.	.	.	.	CTCF_disc3;Eomes;Evi-1_1;PRDM1_disc1	NR_003095	rs114630786	E2F6	E2F6	3	11368	.		No data	7
2	11574097	2B	T	C	rs11896096	1	1	1	0.03	0.01	0	0.02		5			5	3.386e-05		0	0	.	.	.	.	Duke,GM19240,None;UW,WI-38,4OHTAM_20nM_72hr	.	Nanog_disc2;p300_disc5	NR_003095	rs11896096	E2F6	E2F6	3	10402	.		Chromatin_Structure|DNase-seq	5
2	11574700	2B	C	T	rs148097553	1	1	0	0.002	0.01	0	0.02		5			5	.		0	0	.	.	.	BN.AC,14_Enh	.	HeLa-S3,CEBPB,Stanford,None;HepG2,JUND,Stanford,None;K562,CEBPB,Stanford,None	Gmeb1;Maf_known2	NR_003095	rs148097553	E2F6	E2F6	3	9799	.		Protein_Binding|ChIP-seq|CEBPB, Protein_Binding|ChIP-seq|JUND	5
2	11574864	2B	A	T	rs150226568	1	1	0	0.01	0.01	0	0.02		5			5	.		0	0	.	.	.	BN.AC,14_Enh;BR.MYO,11_EnhWk1	.	HeLa-S3,CEBPB,Stanford,None;HepG2,JUND,Stanford,None;K562,CEBPB,Stanford,None	.	NR_003095	rs150226568	E2F6	E2F6	3	9635	.		Protein_Binding|ChIP-seq|CEBPB, Protein_Binding|ChIP-seq|JUND	5
2	11574873	2B	C	T	rs139106206	1	1	0	0.01	0.01	0	0.02		5			5	.		0	0	.	.	.	BN.AC,14_Enh;BR.MYO,11_EnhWk1	.	HeLa-S3,CEBPB,Stanford,None;HepG2,JUND,Stanford,None;K562,CEBPB,Stanford,None	ATF3_known4	NR_003095	rs139106206	E2F6	E2F6	3	9626	.		Protein_Binding|ChIP-seq|CEBPB, Protein_Binding|ChIP-seq|JUND	5
2	11575155	2B	C	T	rs143236785	1	1	0	0.002	0.01	0.0017	0.02		7			7	.		0	0	.	.	.	BN.AC,14_Enh;BR.MYO,11_EnhWk1	.	.	SRF_known4	NR_003095	rs143236785	E2F6	E2F6	3	9344	.		No data	7
2	11575304	2B	A	G	rs147497519	1	1	0	0.01	0.01	0	0.02		7			7	.		0	0	.	.	.	BN.AC,14_Enh;BR.MYO,11_EnhWk1	AWG,HMEC,None;Duke,Medullo,None	.	Egr-1_known5;Mrg_1;RREB-1_2	NR_003095	rs147497519	E2F6	E2F6	3	9195	.		No data	7
2	11575336	2B	C	A	rs140202198	1	1	0	0.01	0.01	0	0.02		7			7	.		0	0	.	.	.	BN.AC,14_Enh;BR.MYO,11_EnhWk1	AWG,HMEC,None	.	.	NR_003095	rs140202198	E2F6	E2F6	3	9163	.		No data	7
2	11575379	2B	G	A	rs114034384	1	1	0	0.01	0.01	0	0.02		7			7	.		0	0	.	NHEK,7_Weak_Enhancer	.	BN.AC,14_Enh;BR.MYO,11_EnhWk1	AWG,HMEC,None	.	DMRT7	NR_003095	rs114034384	E2F6	E2F6	3	9120	.		No data	7
2	11575489	2B	T	C	rs144141485	1	1	0	0.01	0.01	0	0.02		7			7	.		0	0	.	NHEK,7_Weak_Enhancer	.	BN.AC,14_Enh;BR.MYO,11_EnhWk1;HRT.FE,11_EnhWk1	Duke,pHTE,None	.	TEF-1_2	NR_003095	rs144141485	E2F6	E2F6	3	9010	.		No data	7
2	11575656	2B	G	A	rs116480258	1	1	0	0.01	0.01	0	0.02		6			6	.		0	0	.	HMEC,7_Weak_Enhancer	.	BR.MYO,11_EnhWk1;HRT.FE,11_EnhWk1	.	.	Gm397	NR_003095	rs116480258	E2F6	E2F6	3	8843	.		Motifs|PWM|Gm397	6
2	11575785	2B	AG	A	rs200179459	1	1	0	0.01	0.01	0	0.02		7			7	.		0	0	.	.	.	BR.MYO,11_EnhWk1;HRT.FE,11_EnhWk1	.	.	Foxc1_1;NF-Y_known2;SMC3_disc3;TCF12_disc2;ZEB1_disc1	NR_003095	rs200179459	E2F6	E2F6	3	8714	.		No data	7
2	11575809	2B	G	C	rs148411004	1	1	0	0.01	0.01	0	0.02		6			6	.		0	0	.	.	.	.	.	.	Foxa_disc1;Foxa_known2;Foxa_known3;Foxc1_1;Foxd1_1;TCF12_disc2	NR_003095	rs148411004	E2F6	E2F6	3	8690	.		Motifs|PWM|Freac-3	6
2	11576391	2B	T	G	rs150960925	1	1	0	0.01	0.01	0	0.02		7			7	.		0	0	.	.	.	.	.	.	Foxa_known2;Foxf1;Foxo_1	NR_003095	rs150960925	E2F6	E2F6	3	8108	.		No data	7
2	11576539	2B	G	A	rs143377378	1	1	0	0.01	0.01	0	0.02		7			7	.		0	0	.	.	.	.	Duke,GM19238,None	.	Myf_1;PU.1_disc3;Pax-4_5;SP1_disc3;TATA_disc7;ZNF263_disc1;Znf143_disc4	NR_003095	rs143377378	E2F6	E2F6	3	7960	.		No data	7
2	11576543	2B	G	A	rs146713104	1	1	0	0.01	0.01	0	0.02		7			7	.		0	0	.	.	.	.	Duke,GM19238,None	.	E2F_disc3;Ets_known3;GR_disc6;Irf_disc5;MZF1::1-4_2;Myf_1;PU.1_known3;Pax-4_5;SP1_disc3;SP1_known1;TATA_disc7;ZNF263_disc1;Znf143_disc4	NR_003095	rs146713104	E2F6	E2F6	3	7956	.		No data	7
2	11576656	2B	T	C	rs140335846	1	1	0	0.02	0.01	0	0.02		7			7	.		0	0	.	.	.	.	.	.	.	NR_003095	rs140335846	E2F6	E2F6	3	7843	.		No data	7
2	11577155	2B	C	T	rs149142620	1	1	0	0.002	0.01	0	0.02		7			7	.		0	0	.	.	.	.	.	.	CTCF_disc8;GATA_disc3;ZNF263_disc1;p300_disc10	NR_003095	rs149142620	E2F6	E2F6	3	7344	.		No data	7
2	11577319	2B	T	G	rs141608780	1	1	0	0.01	0.01	0	0.02		7			7	.		0	0	.	.	.	.	.	.	Pbx-1_1	NR_003095	rs141608780	E2F6	E2F6	3	7180	.		No data	7
2	11577337	2B	T	C	rs116293990	1	1	0	0.01	0.01	0	0.02		6			6	.		0	0	.	.	.	.	.	.	Evi-1_4;Pou2f2_known10;TATA_known1	NR_003095	rs116293990	E2F6	E2F6	3	7162	.		Motifs|PWM|Tbp	6
2	11577348	2B	C	T	rs147060244	1	1	0	0.01	0.01	0	0.02		6			6	.		0	0	.	.	.	.	.	.	AFP1;Gfi1_2;HMG-IY_2;Irx;Pax-4_2;Pou2f2_known10;Pou2f2_known2;Pou3f2_2;SIX5_disc4;TATA_known1;TFE	NR_003095	rs147060244	E2F6	E2F6	3	7151	.		Motifs|PWM|Tbp, Motifs|PWM|TFE	6
2	11577354	2B	A	C	rs138510137	1	1	0	0.01	0.01	0	0.02		6			6	.		0	0	.	.	.	.	.	.	Gfi1_2;HMG-IY_2;Pou3f2_2;Pou5f1_disc2;Sox_3;TATA_disc2;TFE	NR_003095	rs138510137	E2F6	E2F6	3	7145	.		Motifs|PWM|HMGIY, Motifs|PWM|TFE	6
2	11577618	2B	C	T	rs150702481	1	1	0	0.01	0.01	0	0.02		7			7	.		0	0	.	.	.	.	.	.	AP-2_known5;ERalpha-a_known3;Pax-8_1	NR_003095	rs150702481	E2F6	E2F6	3	6881	.		No data	7
2	11577844	2B	C	G	rs138924669	1	1	0	0.01	0.01	0	0.02		5			5	.		0	0	.	.	.	.	UW,HGF,None;UW,NHDF-Ad,None;UW,NHDF-neo,None	.	ATF3_known9;ATF6;CTCF_disc9;ERalpha-a_disc4;LXR_3	NR_003095	rs138924669	E2F6	E2F6	3	6655	.		Motifs|PWM|ATF6, Chromatin_Structure|DNase-seq	5
2	11578184	2B	A	G	rs145922759	1	1	0	0.01	0.01	0	0.02		7			7	.		0	0	.	.	CD34.MBP1536,4_TssWk	.	.	.	DMRT7;HNF1_5;Nkx3_3	NR_003095	rs145922759	E2F6	E2F6	3	6315	.		No data	7
2	11578785	2B	A	G	rs139333945	1	1	0	0.002	0.01	0	0.02		5			5	.		0	0	.	.	.	.	AWG,NHEK,None;Duke,Gliobla,None	U2OS,SETDB1,UCD,None	NF-E2_known1;NRSF_disc1;Sin3Ak-20_disc1;YY1_known4	NR_003095	rs139333945	E2F6	E2F6	3	5714	.		Protein_Binding|ChIP-seq|SETDB1	5
2	11578985	2B	G	GC	rs201733572	1	1	0	0.002	0.01	0	0.02		5			5	.		0	0	.	.	.	.	.	A549,GR,HudsonAlpha,DEX_50nM;U2OS,SETDB1,UCD,None	CACD_1;CTCF_disc9;ELF1_disc3;MAZR;Pbx-1_2;ZBTB7A_known2	NR_003095	rs201733572	E2F6	E2F6	3	5514	.		Protein_Binding|ChIP-seq|SETDB1, Protein_Binding|ChIP-seq|NR3C1	5
2	11579060	2B	A	G	rs116776576	1	1	0	0.01	0.01	0	0.02		5			5	.		0	0	.	.	.	.	.	A549,GR,HudsonAlpha,DEX_50nM;U2OS,SETDB1,UCD,None	ERalpha-a_known4	NR_003095	rs116776576	E2F6	E2F6	3	5439	.		Protein_Binding|ChIP-seq|SETDB1, Protein_Binding|ChIP-seq|NR3C1	5
2	11579402	2B	A	G	rs149774691	1	1	0	0.002	0.01	0	0.02		6			6	.		0	0	.	.	.	.	.	.	TATA_known5	NR_003095	rs149774691	E2F6	E2F6	3	5097	.		Motifs|PWM|Tcfap2e	6
2	11579577	2B	G	A	rs141543401	1	1	0	0.002	0.01	0	0.02		5			5	.		0	0	.	.	.	.	AWG,Th1,None;UW,NHDF-neo,None	.	ELF1_disc3;Zfx	NR_003095	rs141543401	E2F6	E2F6	3	4922	.		Chromatin_Structure|DNase-seq	5
2	11580122	2B	G	T	rs147070180	1	1	0	0.002	0.01	0	0.02		7			7	.		0	0	.	.	.	H1.DMSC,9_TxEnhG1;BN.FE1,12_EnhWk2	.	.	Evi-1_5;INSM1;PEBP	NR_003095	rs147070180	E2F6	E2F6	3	4377	.		No data	7
2	11580430	2B	T	C	rs141555238	1	1	0	0.002	0.01	0	0.02		7			7	.		0	0	.	.	.	.	AWG,HeLa-S3,None;Duke,GM19240,None	.	AP-2_disc2;RXR::LXR	NR_003095	rs141555238	E2F6	E2F6	3	4069	.		No data	7
2	11580675	2B	A	C	rs138552350	1	1	0	0.002	0.01	0	0.02		6			6	.		0	0	.	.	.	.	AWG,A549,None;Duke,Medullo,None	.	AP-1_disc4;Dbx1;Dbx2;Foxp1;Hlx1;Hoxb13;Hoxb6;Hoxc6;Hoxd10;Irf_disc3;Irf_known6;Ncx_2;Nkx6-1_3;Pax-4_5;Pax-6_3;Pou2f2_known4;Pou2f2_known6;Pou3f2_4;Pou4f3;Pou5f1_known1;Zfp105;p300_disc5	NR_003095	rs138552350	E2F6	E2F6	3	3824	.		Motifs|PWM|Pou4f3, Motifs|PWM|FOXP1, Motifs|PWM|Nkx6-1, Motifs|PWM|Sox5, Motifs|PWM|Oct-1	6
2	11580774	2B	A	G	rs115071367	1	1	0	0.002	0.01	0	0.02		7			7	.		0	0	.	.	.	.	.	.	Sin3Ak-20_disc6;ZID	NR_003095	rs115071367	E2F6	E2F6	3	3725	.		No data	7
2	11581025	2B	T	TA	rs201889066	1	1	0	0.002	0.01	0	0.02		6			6	.		0	0	.	.	.	.	.	.	Cdx;Dbx1;Evi-1_4;Foxa_known1;Foxa_known4;Foxd3;Foxf1;Foxj1_1;Foxj1_2;Foxo_3;Foxp1;HDAC2_disc2;HDAC2_disc6;HMG-IY_2;HNF1_7;Hoxd8;Ncx_2;Pax-4_4;Pou2f2_known2;Pou3f2_2;Pou3f4;Zfp105;p300_disc5	NR_003095	rs201889066	E2F6	E2F6	3	3474	.		Motifs|PWM|Foxl1, Motifs|PWM|Mtf1, Motifs|PWM|FOXI1, Motifs|PWM|Tcfap2e, Motifs|PWM|HNF3beta, Motifs|PWM|HFH4(FOXJ1), Motifs|PWM|Foxj3, Motifs|PWM|Tbp, Motifs|PWM|Zfp105, Motifs|PWM|Dbx1, Motifs|PWM|FOXfactors, Motifs|PWM|HFH3(FOXI1), Motifs|PWM|HNF3, Motifs|PWM|FOXJ2, Motifs|PWM|Foxa2, Motifs|PWM|Freac-7, Motifs|PWM|FOXP1, Motifs|PWM|Srf	6
2	11581159	2B	T	C	rs146224210	1	1	0	0.002	0.01	0	0.02		6			6	.		0	0	.	.	.	.	.	.	BDP1_disc3;GR_disc5;LUN-1	NR_003095	rs146224210	E2F6	E2F6	3	3340	.		Motifs|PWM|LUN-1	6
2	11582017	2B	C	T	rs148661605	1	1	0	0.002	0.01	0	0.02		6			6	.		0	0	.	.	.	.	.	.	CTCF_disc2;Myf_3;TAL1_known1;TAL1_known2	NR_003095	rs148661605	E2F6	E2F6	3	2482	.		Motifs|PWM|TAL1	6
2	11582186	2B	G	A	rs147843995	1	1	0	0.002	0.01	0	0.02		7			7	.		0	0	.	.	.	.	.	.	.	NR_003095	rs147843995	E2F6	E2F6	3	2313	.		No data	7
2	11582669	2B	A	G	rs140966384	1	1	0	0.002	0.01	0	0.02		4			4	.		0	0	.	.	.	.	.	.	AP-1_disc2;BDP1_disc1;NF-Y_known1;SP1_disc1;TATA_disc6	NR_003095	rs140966384	E2F6	E2F6	3	1830	.		Chromatin_Structure|DNase-seq, Protein_Binding|ChIP-seq|RFX3	4
2	11582683	2B	T	A	rs150248250	1	1	0	0.002	0.01	0	0.02		4			4	.		0	0	.	.	.	.	.	.	SP1_disc1;TFIIA	NR_003095	rs150248250	E2F6	E2F6	3	1816	.		Chromatin_Structure|DNase-seq, Protein_Binding|ChIP-seq|RFX3	4
2	11582741	2B	G	C	rs145836007	1	1	0	0.002	0.01	0	0.02		4			4	.		0	0	.	.	.	.	.	.	.	NR_003095	rs145836007	E2F6	E2F6	3	1758	.		Chromatin_Structure|DNase-seq, Protein_Binding|ChIP-seq|RFX3	4
2	11584724	2B	C	T	rs142795678	1	1	0	0.002	0.01	0	0.02		7			7	.		0	0	.	.	.	.	.	.	HDAC2_disc6;Hoxa5_1	NR_003095	rs142795678	E2F6	E2F6	0	0	U3		No data	7
2	11584836	2B	T	C	rs116567929	1	1	0	0.002	0.01	0	0.02		4			4	.		0	0	.	.	.	SPL,9_TxEnhG1;MSC.ADIPC,13_EnhA	AWG,MCF-7,None;Duke,Medullo,None	Osteobl,CTCF,Broad,None	E2A_1	NR_003095	rs116567929	E2F6	E2F6	0	0	U3		Chromatin_Structure|DNase-seq, Protein_Binding|ChIP-seq|CTCF	4
2	11584857	2B	C	T	rs145353287	1	1	0	0.01	0.01	0	0.02		4			4	.		0	0	.	.	.	SPL,9_TxEnhG1;MSC.ADIPC,13_EnhA	AWG,A549,None;AWG,MCF-7,None;Duke,Medullo,None;Duke,Melano,None	Osteobl,CTCF,Broad,None	.	NR_003095	rs145353287	E2F6	E2F6	0	0	U3		Chromatin_Structure|DNase-seq, Protein_Binding|ChIP-seq|CTCF	4
2	11584968	2B	C	T	rs145157313	1	1	0	0.01	0.01	0	0.02		4			4	.		0	0	.	HMEC,7_Weak_Enhancer	.	SPL,9_TxEnhG1;MSC.ADIPC,13_EnhA	AWG,A549,None;AWG,HSMMtube,None;AWG,MCF-7,None;Duke,8988T,None;Duke,Melano,None;Duke,Osteobl,None;UW,BE2_C,None	A549,CTCF,HudsonAlpha,DEX_100nM;HCPEpiC,CTCF,UW,None;HeLa-S3,CTCF,UT-A,None;HepG2,CTCF,HudsonAlpha,None;HepG2,RAD21,HudsonAlpha,None;HepG2,RAD21,Stanford,None;NHDF-Ad,CTCF,Broad,None;Osteobl,CTCF,Broad,None;ProgFib,CTCF,UT-A,None;SK-N-SH_RA,RAD21,HudsonAlpha,None	ELF1_known1;Egr-1_disc2;Ets_known3;Myf_1;Pax-5_disc4;SP1_known1;TATA_disc7;ZNF263_disc1;p300_disc5	NR_003095	rs145157313	E2F6	E2F6	0	0	U3		Chromatin_Structure|DNase-seq, Protein_Binding|ChIP-seq|RAD21, Protein_Binding|ChIP-seq|CTCF	4
2	11585010	2B	A	G	rs148715349	1	1	0	0.002	0.01	0	0.02		4			4	.		0	0	.	HMEC,7_Weak_Enhancer	.	MSC.ADIPC,13_EnhA;LV,9_TxEnhG1;BR.H35,11_EnhWk1	AWG,HSMMtube,None;AWG,HepG2,None;Duke,8988T,None;Duke,Osteobl,None;UW,BE2_C,None	A549,CTCF,HudsonAlpha,DEX_100nM;HCPEpiC,CTCF,UW,None;HeLa-S3,CTCF,UT-A,None;HepG2,CTCF,HudsonAlpha,None;HepG2,RAD21,HudsonAlpha,None;HepG2,RAD21,Stanford,None;NHDF-Ad,CTCF,Broad,None;Osteobl,CTCF,Broad,None;ProgFib,CTCF,UT-A,None;SK-N-SH_RA,RAD21,HudsonAlpha,None	.	NR_003095	rs148715349	E2F6	E2F6	0	0	U3		Chromatin_Structure|DNase-seq, Protein_Binding|ChIP-seq|RAD21, Protein_Binding|ChIP-seq|CTCF	4
2	11586706	2B	T	C	rs145760514	1	1	0	0.002	0.01	0	0.02		5			5	.		0	0	.	HMEC,7_Weak_Enhancer	.	CHON.BMMSC,9_TxEnhG1;ST.SMUS28,9_TxEnhG1;BN.SN,9_TxEnhG1;BR.MYO,9_TxEnhG1;BN.MFL,9_TxEnhG1;MSC.ADIPC,9_TxEnhG1;BN.AG,9_TxEnhG1	Duke,Osteobl,None	.	NF-Y_known3	NR_003095	rs145760514	E2F6	E2F6	0	0	INT		Chromatin_Structure|DNase-seq	5
2	11586873	2B	TGGAG	T	rs200138836	0.84	1	0	0.002	0.01	0	0.01		3a			3	.		0	0	.	HMEC,5_Strong_Enhancer	.	CHON.BMMSC,9_TxEnhG1;ST.SMUS28,9_TxEnhG1;BN.SN,9_TxEnhG1;BR.MYO,9_TxEnhG1;BN.MFL,9_TxEnhG1;MSC.ADIPC,9_TxEnhG1;BN.AG,9_TxEnhG1;SK.MUS63,9_TxEnhG1;NCC.COR2,9_TxEnhG1;R.SMUS,9_TxEnhG1;BN.CC,9_TxEnhG1;PFF.1,9_TxEnhG1;BN.ITL,9_TxEnhG1	AWG,LNCaP,None;Duke,FibroP,None;Duke,GM12891,None;Duke,T-47D,None;UW,AoAF,None;UW,HCM,None;UW,HFF-Myc,None;UW,HMF,None;UW,HRCEpiC,None	AG09319,CTCF,UW,None;BJ,CTCF,UW,None;GM12878,CTCF,Broad,None;GM12878,RAD21,Stanford,None;GM12878,SMC3,Stanford,None;H1-hESC,RAD21,HudsonAlpha,None;H1-hESC,SRF,HudsonAlpha,None;HBMEC,CTCF,UW,None;HCPEpiC,CTCF,UW,None;HMEC,CTCF,Broad,None;HPAF,CTCF,UW,None;HRE,CTCF,UW,None;HSMMtube,CTCF,Broad,None;HeLa-S3,CTCF,Broad,None;HeLa-S3,RAD21,Stanford,None;HepG2,RAD21,HudsonAlpha,None;K562,POL2,HudsonAlpha…	ELF1_known1;Ets_known9;Irf_known1;Maf_known2;SRF_disc1;SRF_known1;SRF_known2;SRF_known3;SRF_known4;SRF_known5;STAT_disc3	NR_003095	rs200138836	E2F6	E2F6	0	0	INT		Motifs|PWM|Irf4, Chromatin_Structure|DNase-seq, Protein_Binding|ChIP-seq|RAD21, Protein_Binding|ChIP-seq|SMC3, Protein_Binding|ChIP-seq|CTCF, Protein_Binding|ChIP-seq|POLR2A, Protein_Binding|ChIP-seq|SRF	3a
2	11586920	2B	C	T	rs141384274	1	1	0	0.002	0.01	0	0.02		4			4	.		0	0	.	HMEC,5_Strong_Enhancer	.	CHON.BMMSC,9_TxEnhG1;ST.SMUS28,9_TxEnhG1;BN.SN,9_TxEnhG1;BR.MYO,9_TxEnhG1;BN.MFL,9_TxEnhG1;MSC.ADIPC,9_TxEnhG1;BN.AG,9_TxEnhG1;SK.MUS63,9_TxEnhG1;NCC.COR2,9_TxEnhG1;R.SMUS,9_TxEnhG1;BN.CC,9_TxEnhG1;PFF.1,9_TxEnhG1;BN.ITL,9_TxEnhG1	AWG,HMEC,None;AWG,HSMM,None;AWG,HSMMtube,None;AWG,HUVEC,None;AWG,LNCaP,None;AWG,MCF-7,None;AWG,NHEK,None;Duke,CLL,None;Duke,FibroP,None;Duke,Fibrobl,None;Duke,GM12891,None;Duke,GM12892,None;Duke,GM19238,None;Duke,HeLa-S3,IFNa4h;Duke,Ishikawa,4OHTAM_20nM_72hr;Duke,Ishikawa,Estradiol_100nM_1hr;Duke,LNCaP,androgen;Duke,MCF-7,Hypoxia_LacAcid;Duke,Medullo,None;Duke,Melano,None;Duke,PanIsletD,None;Duke…	A549,CTCF,HudsonAlpha,DEX_100nM;A549,CTCF,HudsonAlpha,EtOH_0.02pct;AG04449,CTCF,UW,None;AG04450,CTCF,UW,None;AG09319,CTCF,UW,None;AG10803,CTCF,UW,None;AoAF,CTCF,UW,None;BJ,CTCF,UW,None;Caco-2,CTCF,UW,None;Fibrobl,CTCF,UT-A,None;GM06990,CTCF,UW,None;GM12864,CTCF,UW,None;GM12872,CTCF,UW,None;GM12873,CTCF,UW,None;GM12875,CTCF,UW,None;GM12878,CTCF,Broad,None;GM12878,CTCF,UW,None;GM12878,RAD21,HudsonA…	Ets_disc5;Mrg_1;Mrg_2;Sin3Ak-20_disc4;Tgif1_1;Tgif1_2	NR_003095	rs141384274	E2F6	E2F6	0	0	INT		Chromatin_Structure|FAIRE, Chromatin_Structure|DNase-seq, Protein_Binding|ChIP-seq|ZNF143, Protein_Binding|ChIP-seq|RAD21, Protein_Binding|ChIP-seq|SMC3, Protein_Binding|ChIP-seq|CTCF, Protein_Binding|ChIP-seq|POLR2A, Protein_Binding|ChIP-seq|SRF	4
2	11587193	2B	T	C	rs79622578	1	1	0	0.05	0.01	0	0.02		4			4	.		0	0	.	.	IPS.DF19,6_TssD2	CHON.BMMSC,9_TxEnhG1;BN.SN,9_TxEnhG1;BR.MYO,9_TxEnhG1;BN.MFL,9_TxEnhG1;MSC.ADIPC,9_TxEnhG1;BN.AG,9_TxEnhG1;BN.CC,9_TxEnhG1;PFF.1,9_TxEnhG1;BN.ITL,9_TxEnhG1;BN.AC,9_TxEnhG1;H1.DNP,9_TxEnhG1	UW,CD20+,None	Osteobl,CTCF,Broad,None	Ets_known1	NR_003095	rs79622578	E2F6	E2F6	0	0	INT		Chromatin_Structure|DNase-seq, Protein_Binding|ChIP-seq|GATA1, Protein_Binding|ChIP-seq|CTCF	4
2	11587553	2B	A	C	rs137954424	1	1	0	0.002	0.01	0	0.02		7			7	.		0	0	.	.	.	MSC.ADIPC,9_TxEnhG1;BN.AG,9_TxEnhG1;BN.ITL,9_TxEnhG1;IPS.DF19,9_TxEnhG1;BN.CC,9_TxEnhG1	.	.	.	NR_003095	rs137954424	E2F6	E2F6	0	0	INT		No data	7
2	11587631	2B	C	T	rs149451390	1	1	0	0.002	0.01	0	0.02		6			6	.		0	0	.	.	.	BN.AG,9_TxEnhG1;BN.ITL,9_TxEnhG1;MSC.ADIPC,14_Enh	.	.	Dbx1;Foxp1;SIX5_disc4;p300_disc2;p300_disc6	NR_003095	rs149451390	E2F6	E2F6	0	0	INT		Motifs|PWM|BCL6	6
2	11587981	2B	G	A	rs114855961	1	1	0	0.002	0.01	0	0.02		7			7	.		0	0	.	.	.	BN.AG,9_TxEnhG1;BN.ITL,9_TxEnhG1;MSC.ADIPC,14_Enh;PANC.I,14_Enh	.	.	.	NR_003095	rs114855961	E2F6	E2F6	0	0	INT		No data	7
2	11588195	2B	C	T	rs139779636	1	1	0	0.002	0.01	0	0.02		5			5	.		0	0	.	.	.	BN.AG,9_TxEnhG1;BN.ITL,9_TxEnhG1;MSC.ADIPC,14_Enh;PANC.I,14_Enh	UW,HA-h,None;UW,HNPCEpiC,None;UW,RPTEC,None	.	.	NR_003095	rs139779636	E2F6	E2F6	0	0	INT		Chromatin_Structure|DNase-seq	5
2	11588478	2B	T	C	rs139708027	1	1	0	0.002	0.01	0	0.02		6			6	.		0	0	.	.	.	BN.ITL,9_TxEnhG1;PANC.I,14_Enh;CCIP.LSMPTP,14_Enh;MSC.ADIPC,13_EnhA	.	.	Ik-3;Pou2f2_known2;Pou2f2_known6;Pou3f2_1;Pou3f2_3	NR_003095	rs139708027	E2F6	E2F6	0	0	INT		Motifs|PWM|Oct-1	6
2	11588698	2B	C	T	rs144741469	1	1	0	0.002	0.01	0	0.02		7			7	.		0	0	.	.	.	BN.ITL,9_TxEnhG1;PANC.I,14_Enh;MSC.ADIPC,13_EnhA	.	.	Mxi1_known1;Sin3Ak-20_disc3;T3R;ZEB1_known4;ZEB1_known5	NR_003095	rs144741469	E2F6	E2F6	0	0	INT		No data	7
2	11588763	2B	C	G	rs139591257	1	1	0	0.002	0.01	0	0.02		5			5	.		0	0	.	.	.	BN.ITL,9_TxEnhG1;PANC.I,14_Enh;MSC.ADIPC,13_EnhA	UW,HGF,None	.	Nrf-2_3;Pax-6_2;Pbx3_disc2	NR_003095	rs139591257	E2F6	E2F6	0	0	INT		Motifs|PWM|Pax-6, Chromatin_Structure|DNase-seq	5
2	11590006	2B	G	C	rs138451693	1	1	0	0.002	0.01	0	0.02		5			5	.		0	0	.	.	.	MSC.ADIPC,13_EnhA;ADI.NUC,9_TxEnhG1;BN.AG,9_TxEnhG1	UW,WERI-Rb-1,None	.	Eomes	NR_003095	rs138451693	E2F6	E2F6	0	0	INT		Chromatin_Structure|DNase-seq	5
2	11590815	2B	C	T	rs143607871	1	1	0	0.002	0.01	0	0.02		7			7	.		0	0	.	.	.	MSC.ADIPC,9_TxEnhG1	.	.	.	NR_003095	rs143607871	E2F6	E2F6	0	0	INT		No data	7
2	11591499	2B	G	A	rs141426713	1	1	0	0.01	0.01	0	0.02		7			7	.		0	0	.	.	.	.	.	.	.	NR_003095	rs141426713	E2F6	E2F6	0	0	INT		No data	7
2	11593082	2B	T	C	rs140146545	1	1	0	0.002	0.01	0	0.02		5			5	.		0	0	.	.	.	BN.ITL,9_TxEnhG1	.	.	HNF4_known8	NR_003095	rs140146545	E2F6	E2F6	0	0	INT		Protein_Binding|ChIP-seq|AR	5
2	11594175	2B	C	T	rs147782850	1	1	0	0.002	0.01	0	0.02		7			7	.		0	0	.	.	.	BN.ITL,11_EnhWk1	.	.	RP58	NR_003095	rs147782850	E2F6	E2F6	0	0	INT		No data	7
2	11594258	2B	T	C	rs141124036	1	1	0	0.002	0.01	0	0.02		7			7	.		0	0	.	.	.	.	.	.	Irf_disc5	NR_003095	rs141124036	E2F6	E2F6	0	0	INT		No data	7
2	11595648	2B	C	T	rs139355387	1	1	0	0.002	0.01	0	0.02		6			6	.		0	0	.	.	.	.	.	.	AIRE_1;Hoxb13;Hoxb8;Nkx2_10;Nkx6-1_1;PU.1_known3;TATA_disc6	NR_003095	rs139355387	E2F6	E2F6	0	0	INT		Motifs|PWM|Elk-1	6
2	11595953	2B	C	CGAT	rs201576104	1	1	0	0.002	0.01	0	0.02		7			7	.		0	0	.	.	.	CD34.C,9_TxEnhG1	Duke,Osteobl,None	.	CTCF_disc2;CTCF_disc4;SMC3_disc1;STAT_known1;STAT_known2	NR_003095	rs201576104	E2F6	E2F6	0	0	INT		No data	7
2	11596062	2B	G	C	rs147740107	0.86	1	0	0.002	0.01	0	0.02		6			6	.		0	0	.	.	.	CD34.C,9_TxEnhG1;CD34.MBP1536,9_TxEnhG1;CD34.MBP1562,9_TxEnhG1;CCCRA.NP,11_EnhWk1;LV,9_TxEnhG1;CD34.MBP1508,11_EnhWk1;BN.AG,11_EnhWk1;CD34.MBP1480,11_EnhWk1;CD34.P,11_EnhWk1;ADI.NUC,9_TxEnhG1;CD15.P,11_EnhWk1;CD8.NP,11_EnhWk1	AWG,Th1,None	.	AP-1_disc7;AP-2rep;Mrg_1	NR_003095	rs147740107	E2F6	E2F6	0	0	INT		Motifs|PWM|MEIS1	6
2	11596072	2B	G	C	rs139494034	1	1	0	0.002	0.01	0	0.02		7			7	.		0	0	.	.	.	CD34.C,9_TxEnhG1;CD34.MBP1536,9_TxEnhG1;CD34.MBP1562,9_TxEnhG1;CCCRA.NP,11_EnhWk1;LV,9_TxEnhG1;CD34.MBP1508,11_EnhWk1;BN.AG,11_EnhWk1;CD34.MBP1480,11_EnhWk1;CD34.P,11_EnhWk1;ADI.NUC,9_TxEnhG1;CD15.P,11_EnhWk1;CD8.NP,11_EnhWk1	AWG,Th1,None	.	MZF1::1-4_2	NR_003095	rs139494034	E2F6	E2F6	0	0	INT		No data	7
2	11597151	2B	A	T	rs144934115	1	1	0	0.002	0.01	0	0.02		7			7	.		0	0	.	.	.	CD8.NP,11_EnhWk1;CD34.MBP1562,11_EnhWk1;HRT.FE,14_Enh;HD.CD184EC,9_TxEnhG1;CD3.P,11_EnhWk1;CD34.C,14_Enh;PFM.2,14_Enh	.	.	HNF4_known3;Nr2f2	NR_003095	rs144934115	E2F6	E2F6	0	0	INT		No data	7
2	11597515	2B	C	T	rs144733048	1	1	0	0.002	0.01	0	0.02		6			6	.		0	0	.	.	.	HRT.FE,14_Enh;HD.CD184EC,9_TxEnhG1;CD34.C,14_Enh;PFM.2,14_Enh	.	.	E2A_3;HEN1_1;Maf_known1;Myf_3;NRSF_disc9;SETDB1_disc1;Zfx	NR_003095	rs144733048	E2F6	E2F6	0	0	INT		Motifs|PWM|E2A, Motifs|PWM|Zfx, Motifs|PWM|MyoD, Motifs|Footprinting|Zfx	6
2	11598555	2B	T	C	rs148567720	1	1	0	0.002	0.01	0	0.02		5			5	.		0	0	GM12878,2_Weak_Promoter	.	SK.MUS62,6_TssD2	PFM.2,14_Enh;HRT.FE,13_EnhA;BN.MFL,11_EnhWk1;HD.CD184EC,11_EnhWk1;SK.MUS63,13_EnhA;PFM.3,11_EnhWk1;CD34.MBP1480,14_Enh;ADI.NUC,11_EnhWk1;BR.MYO,11_EnhWk1;BN.CC,13_EnhA;BN.AG,11_EnhWk1;HUES48,11_EnhWk1;HUES6,9_TxEnhG1;SK.MUS,11_EnhWk1;ST.MUC,11_EnhWk1;CD34.C,9_TxEnhG1;HD.CD56MESC,9_TxEnhG1;IMR90,11_EnhWk1;LIV.A,11_EnhWk1;GAS,11_EnhWk1;BR.H35,9_TxEnhG1;PANC,11_EnhWk1;LV,13_EnhA;NCC.COR2,11_EnhWk1;B…	Duke,Fibrobl,None;UW,CMK,None	.	STAT_known11;STAT_known14;STAT_known7;YY1_disc2;p53_1	NR_003095	rs148567720	E2F6	E2F6	0	0	INT		Motifs|PWM|STAT, Motifs|PWM|STAT1, Motifs|PWM|STAT5A(homodimer), Chromatin_Structure|FAIRE, Chromatin_Structure|DNase-seq	5
2	11598629	2B	A	T	rs141938573	1	1	0	0.002	0.01	0	0.02		6			6	.		0	0	GM12878,2_Weak_Promoter	.	SK.MUS62,6_TssD2	HRT.FE,13_EnhA;BN.MFL,11_EnhWk1;HD.CD184EC,11_EnhWk1;SK.MUS63,13_EnhA;PFM.3,11_EnhWk1;ADI.NUC,11_EnhWk1;BR.MYO,11_EnhWk1;BN.AG,11_EnhWk1;HUES48,11_EnhWk1;HUES6,9_TxEnhG1;SK.MUS,11_EnhWk1;ST.MUC,11_EnhWk1;CD34.C,9_TxEnhG1;HD.CD56MESC,9_TxEnhG1;IMR90,11_EnhWk1;LIV.A,11_EnhWk1;GAS,11_EnhWk1;BR.H35,9_TxEnhG1;PANC,11_EnhWk1;LV,13_EnhA;NCC.COR2,11_EnhWk1;BN.AC,11_EnhWk1;BN.ITL,11_EnhWk1;DUO.SMUS,11_Enh…	.	.	Hoxa13;Hoxa9;Hoxb13;Hoxd10	NR_003095	rs141938573	E2F6	E2F6	0	0	INT		Motifs|PWM|HOXA13, Motifs|Footprinting|HOXA13	6
2	11599545	2B	C	T	rs114691035	1	1	0	0.002	0.01	0	0.02		7			7	.		0	0	.	GM12878,6_Weak_Enhancer	SK.MUS62,6_TssD2	BN.MFL,11_EnhWk1;SK.MUS63,13_EnhA;PFM.3,11_EnhWk1;BR.MYO,11_EnhWk1;LV,13_EnhA;NCC.COR2,11_EnhWk1;BN.AC,11_EnhWk1;BN.ITL,11_EnhWk1;PFK.2,9_TxEnhG1;COL.SMUS,11_EnhWk1;BN.CC,11_EnhWk1;ES.I3,11_EnhWk1;BN.HM150,11_EnhWk1;SK.MUS,11_EnhWk1;PFM.2,14_Enh;H1.BMP4DM,12_EnhWk2;ADI.NUC,11_EnhWk1;DUO.SMUS,11_EnhWk1;HRT.FE,13_EnhA;BN.AG,11_EnhWk1	.	.	Pou4f3;Zbtb3	NR_003095	rs114691035	E2F6	E2F6	0	0	INT		No data	7
2	11600265	2B	G	C	rs148311817	1	1	0	0.002	0.01	0	0.02		6			6	.		0	0	.	GM12878,7_Weak_Enhancer	.	BN.MFL,11_EnhWk1;PFM.3,11_EnhWk1;BR.MYO,11_EnhWk1;NCC.COR2,11_EnhWk1;BN.AC,11_EnhWk1;BN.ITL,11_EnhWk1;BN.CC,11_EnhWk1;BN.HM150,11_EnhWk1;PFM.2,14_Enh;BN.AG,11_EnhWk1;LV,11_EnhWk1;SK.MUS63,14_Enh;HRT.FE,11_EnhWk1;ADI.NUC,11_EnhWk1	.	.	Foxp1;HDAC2_disc6;TCF4_disc2;TCF4_known2;TCF4_known3;p300_disc5	NR_003095	rs148311817	E2F6	E2F6	0	0	INT		Motifs|PWM|Tcfap2e, Motifs|PWM|Elf3, Motifs|PWM|TCF-4, Motifs|PWM|Srf, Motifs|PWM|Tcf3	6
2	11601895	2B	G	C	rs77709582	1	1	0	0.002	0.01	0	0.02		7			7	.		0	0	.	GM12878,6_Weak_Enhancer	.	BN.ITL,11_EnhWk1;PFM.2,14_Enh;SK.MUS63,14_Enh	.	.	.	NR_003095	rs77709582	E2F6	E2F6	0	0	INT		No data	7
2	11602525	2B	T	C	rs143514705	1	1	0	0.002	0.01	0	0.02		6			6	.		0	0	HepG2,2_Weak_Promoter	GM12878,6_Weak_Enhancer	.	SK.MUS,11_EnhWk1;BN.CC,11_EnhWk1;SK.MUS63,13_EnhA;R.SMUS,11_EnhWk1;BN.HM150,11_EnhWk1;BR.MYO,11_EnhWk1;PFM.2,13_EnhA;BN.MFL,11_EnhWk1;DUO.SMUS,11_EnhWk1;BN.SN,14_Enh;BN.AC,11_EnhWk1;CCCRO.MP,12_EnhWk2;CCIP.LSMPTP,11_EnhWk1;SK.MUS62,11_EnhWk1;PANC.I,14_Enh;BN.ITL,11_EnhWk1	.	.	DMRT2;DMRT7;Dbx1;Dlx3;FAC1;Foxd3;Gbx1;HNF1_6;HNF1_7;Hlx1;Hoxa10;Hoxb13;Hoxb9;Hoxd10;Hoxd8;Lhx3_2;Mef2_known2;Ncx_2;Sox_15;Sox_16;Sox_5;Sox_9	NR_003095	rs143514705	E2F6	E2F6	0	0	INT		Motifs|PWM|Sox18, Motifs|PWM|Sox12, Motifs|PWM|RSRFC4, Motifs|PWM|Sox1, Motifs|PWM|Hlx1, Motifs|PWM|FOXP1, Motifs|PWM|HNF1, Motifs|PWM|Hoxd8	6
2	11602657	2B	G	C	rs114258610	1	1	0	0.002	0.01	0	0.02		6			6	.		0	0	HepG2,2_Weak_Promoter	GM12878,6_Weak_Enhancer	.	SK.MUS,11_EnhWk1;BN.CC,11_EnhWk1;SK.MUS63,13_EnhA;R.SMUS,11_EnhWk1;BN.HM150,11_EnhWk1;BR.MYO,11_EnhWk1;PFM.2,13_EnhA;BN.MFL,11_EnhWk1;DUO.SMUS,11_EnhWk1;BN.SN,14_Enh;BN.AC,11_EnhWk1;CCIP.LSMPTP,11_EnhWk1;SK.MUS62,11_EnhWk1;PANC.I,14_Enh;BN.ITL,11_EnhWk1;NCC.COR2,11_EnhWk1;CHON.BMMSC,9_TxEnhG1;CD34.MBP1480,11_EnhWk1;CD34.MBP1536,11_EnhWk1;BN.FE2,11_EnhWk1;ADI.NUC,11_EnhWk1;BR.H35,9_TxEnhG1;CD8.MP,…	.	.	.	NR_003095	rs114258610	E2F6	E2F6	0	0	INT		Motifs|PWM|GATA-3	6
2	11602726	2B	C	A	rs143641298	1	1	0	0.002	0.01	0	0.02		7			7	.		0	0	HepG2,2_Weak_Promoter	GM12878,6_Weak_Enhancer	.	SK.MUS,11_EnhWk1;BN.CC,11_EnhWk1;SK.MUS63,13_EnhA;R.SMUS,11_EnhWk1;BN.HM150,11_EnhWk1;BR.MYO,11_EnhWk1;PFM.2,13_EnhA;BN.MFL,11_EnhWk1;DUO.SMUS,11_EnhWk1;BN.SN,14_Enh;BN.AC,11_EnhWk1;CCIP.LSMPTP,11_EnhWk1;SK.MUS62,11_EnhWk1;PANC.I,14_Enh;BN.ITL,11_EnhWk1;NCC.COR2,11_EnhWk1;CHON.BMMSC,9_TxEnhG1;CD34.MBP1480,11_EnhWk1;CD34.MBP1536,11_EnhWk1;BN.FE2,11_EnhWk1;ADI.NUC,11_EnhWk1;BR.H35,9_TxEnhG1;CD8.MP,…	.	.	.	NR_003095	rs143641298	E2F6	E2F6	0	0	INT		No data	7
2	11603042	2B	G	T	rs148114748	1	1	0	0.002	0.01	0	0.02		7			7	.		0	0	HepG2,2_Weak_Promoter	GM12878,6_Weak_Enhancer	.	SK.MUS,11_EnhWk1;BN.CC,11_EnhWk1;SK.MUS63,13_EnhA;BR.MYO,11_EnhWk1;PFM.2,13_EnhA;BN.MFL,11_EnhWk1;DUO.SMUS,11_EnhWk1;BN.SN,14_Enh;BN.AC,11_EnhWk1;CCIP.LSMPTP,11_EnhWk1;SK.MUS62,11_EnhWk1;PANC.I,14_Enh;BN.ITL,11_EnhWk1;BN.FE2,11_EnhWk1;ADI.NUC,11_EnhWk1;BR.H35,9_TxEnhG1;CD8.MP,11_EnhWk1;COL.SMUS,11_EnhWk1;LV,11_EnhWk1;PFK.2,9_TxEnhG1;PFM.3,9_TxEnhG1;ADI.MSC,9_TxEnhG1;BN.AG,11_EnhWk1;CD3.P,11_EnhWk…	.	.	AP-1_known1;GATA_disc6;Mrg1::Hoxa9_1	NR_003095	rs148114748	E2F6	E2F6	0	0	INT		No data	7
2	11603459	2B	G	A	rs139272186	1	1	0	0.002	0.01	0	0.02		7			7	.		0	0	HepG2,2_Weak_Promoter	GM12878,6_Weak_Enhancer	ST.SMUS28,6_TssD2;SK.MUS,6_TssD2	BN.CC,11_EnhWk1;SK.MUS63,13_EnhA;BN.SN,14_Enh;BN.AC,11_EnhWk1;SK.MUS62,11_EnhWk1;PANC.I,14_Enh;BN.ITL,11_EnhWk1;BR.H35,9_TxEnhG1;CD8.MP,11_EnhWk1;COL.SMUS,11_EnhWk1;LV,11_EnhWk1;PFK.2,9_TxEnhG1;PFM.3,9_TxEnhG1;ADI.MSC,9_TxEnhG1;BN.AG,11_EnhWk1;CHON.BMMSC,11_EnhWk1;NCC.COR2,9_TxEnhG1;LNG.FE,9_TxEnhG1;GAS,11_EnhWk1;PANC,11_EnhWk1;MUS.SC,11_EnhWk1;LIV.A,11_EnhWk1;HD.CD184EC,9_TxEnhG1;CC.TPC,11_EnhWk…	.	.	AP-2_known4;Ik-1_2	NR_003095	rs139272186	E2F6	E2F6	0	0	INT		No data	7
2	11604636	2B	T	C	rs184891385	1	1	0	0.002	0.01	0	0.02		6			6	.		0	0	HepG2,2_Weak_Promoter	GM12878,6_Weak_Enhancer;Huvec,6_Weak_Enhancer;HMEC,6_Weak_Enhancer;K562,6_Weak_Enhancer	SK.MUS62,6_TssD2;SK.MUS,4_TssWk;BN.HM150,4_TssWk;ST.SMUS28,4_TssWk;BR.MYO,6_TssD2;BN.AG,6_TssD2;BN.CC,6_TssD2;DUO.SMUS,6_TssD2;PFK.2,3_TssA	SK.MUS63,13_EnhA;MUS.SC,11_EnhWk1;LIV.A,11_EnhWk1;CC.TPC,11_EnhWk1;R.SMUS,11_EnhWk1;BN.FE1,14_Enh;HRT.FE,11_EnhWk1;CD4.MP,11_EnhWk1;BN.FE0,11_EnhWk1;KID.FE,14_Enh;CCCRA.NP,11_EnhWk1;NCC.COR2,11_EnhWk1;CCIP.LSMPTP,11_EnhWk1;PFM.1,14_Enh;CD8.NP,11_EnhWk1;PFF.1,14_Enh;ADI.MSC,14_Enh;ADI.NUC,11_EnhWk1;BN.ITL,11_EnhWk1;CHON.BMMSC,11_EnhWk1;PFF.2,14_Enh;BN.GM2,11_EnhWk1;DUO.MUC61,14_Enh;HD.CD184EC,9_Tx…	.	.	AP-1_known1;Mef2_known5	NR_003095	rs184891385	E2F6	E2F6	0	0	INT		Motifs|Footprinting|TCF11:MafG, Motifs|PWM|TCF11:MafG	6
2	11604922	2B	A	T	rs144067605	1	1	0	0.002	0.01	0	0.02		6			6	.		0	0	HMEC,2_Weak_Promoter;K562,2_Weak_Promoter	GM12878,6_Weak_Enhancer;Huvec,6_Weak_Enhancer;NHLF,6_Weak_Enhancer;NHEK,6_Weak_Enhancer;HepG2,4_Strong_Enhancer	SK.MUS62,6_TssD2;BN.HM150,4_TssWk;ST.SMUS28,4_TssWk;BR.MYO,6_TssD2;BN.AG,6_TssD2;BN.CC,6_TssD2;DUO.SMUS,6_TssD2;PFK.2,3_TssA;BN.FE2,6_TssD2;ADI.MSC,2_TssF;CCIP.LSMPTP,6_TssD2;BN.ITL,6_TssD2;MUS.SC,6_TssD2;ADI.NUC,6_TssD2;CHON.BMMSC,6_TssD2;MSC.ADIPC,4_TssWk;PANC.I,4_TssWk;BR.H35,2_TssF;PFK.3,4_TssWk;SK.MUS63,2_TssF;NCC.GED2,2_TssF;SK.MUS,6_TssD2	LIV.A,11_EnhWk1;R.SMUS,11_EnhWk1;BN.FE1,14_Enh;HRT.FE,11_EnhWk1;CD4.MP,11_EnhWk1;BN.FE0,11_EnhWk1;KID.FE,14_Enh;CCCRA.NP,11_EnhWk1;PFM.1,14_Enh;CD8.NP,11_EnhWk1;PFF.2,14_Enh;BN.GM2,11_EnhWk1;DUO.MUC61,14_Enh;HD.CD184EC,9_TxEnhG1;PFM.2,9_TxEnhG1;PFM.3,11_EnhWk1;BM.MSC,14_Enh;BN.AC,12_EnhWk2;BN.MFL,11_EnhWk1;COL.SMUS,11_EnhWk1;LNG.FE,14_Enh;BN.SN,14_Enh;CCC.TREGP,11_EnhWk1;CD34.MBP1562,13_EnhA;PFF.…	.	.	Cdx2_1;Mef2_known4;TATA_known1	NR_003095	rs144067605	E2F6	E2F6	0	0	INT		Motifs|PWM|Glis2, Motifs|PWM|Sox30	6
2	11605698	2B	T	C	rs149986228	1	1	0	0.002	0.01	0	0.02		4			4	.		0	0	H1,3_Poised_Promoter;HMEC,1_Active_Promoter;HSMM,1_Active_Promoter;NHEK,1_Active_Promoter;NHLF,1_Active_Promoter;Huvec,1_Active_Promoter;K562,1_Active_Promoter;GM12878,1_Active_Promoter	HepG2,4_Strong_Enhancer	SK.MUS62,6_TssD2;SK.MUS63,2_TssF;NCC.GED2,2_TssF;SK.MUS,6_TssD2;PFF.1,2_TssF;ADI.MSC,3_TssA;NCC.COR2,2_TssF;PFM.2,3_TssA;PFM.1,3_TssA;CD3.P,2_TssF;KID.FE,2_TssF;H9,6_TssD2;PFF.2,2_TssF;LIV.A,2_TssF;CD34.P,6_TssD2;CD8.NP,6_TssD2;ES.WA7,4_TssWk;BN.FE2,2_TssF;IPS.18,1_TssP;R.MUC29,2_TssF;R.MUC31,2_TssF;ADI.NUC,2_TssF;CD15.P,2_TssF;CD34.C,2_TssF;CCC.TMP,4_TssWk;CC.TPC,2_TssF;CHON.BMMSC,2_TssF;COL.SMU…	HRT.FE,13_EnhA;IPS.DF19,10_TxEnhG2	AWG,A549,None;AWG,HSMM,None;AWG,HSMMtube,None;AWG,HeLa-S3,None;AWG,LNCaP,None;AWG,MCF-7,None;AWG,NHEK,None;AWG,Th1,None;Duke,CLL,None;Duke,GM19238,None;Duke,GM19239,None;Duke,GM19240,None;Duke,Gliobla,None;Duke,HPDE6-E6E7,None;Duke,Huh-7,None;Duke,Ishikawa,Estradiol_100nM_1hr;Duke,LNCaP,androgen;Duke,MCF-7,Hypoxia_LacAcid;Duke,Melano,None;Duke,Osteobl,None;Duke,PanIslets,None;Duke,ProgFib,None;Du…	A549,USF1,HudsonAlpha,DEX_100nM;A549,USF1,HudsonAlpha,EtOH_0.02pct;GM12878,USF1,HudsonAlpha,None;GM12878,USF2,Stanford,None;H1-hESC,MAX,UCD,None;H1-hESC,USF1,HudsonAlpha,None;H1-hESC,USF2,Stanford,None;HUVEC,MAX,Stanford,None;HeLa-S3,MAX,Stanford,None;HeLa-S3,USF2,Stanford,None;HepG2,CEBPB,Stanford,None;HepG2,USF1,HudsonAlpha,None;HepG2,USF2,Stanford,None;K562,CEBPB,Stanford,None;K562,CMYC,UT-A,N…	HNF4_disc2	NR_003095	rs149986228	E2F6	E2F6	0	0	INT		Chromatin_Structure|FAIRE, Chromatin_Structure|DNase-seq, Protein_Binding|ChIP-seq|CEBPB, Protein_Binding|ChIP-seq|MAX, Protein_Binding|ChIP-seq|USF1, Protein_Binding|ChIP-seq|GATA1, Protein_Binding|ChIP-seq|MYC, Protein_Binding|ChIP-seq|USF2, Protein_Binding|ChIP-seq|E2F6, Protein_Binding|ChIP-seq|E2F4	4
2	11606184	2B	G	A	rs189274166	1	1	0	0.01	0.01	0	0.02		4			4	.		0	0	HMEC,1_Active_Promoter;HSMM,1_Active_Promoter;NHEK,1_Active_Promoter;NHLF,1_Active_Promoter;Huvec,1_Active_Promoter;K562,1_Active_Promoter;GM12878,1_Active_Promoter;HepG2,1_Active_Promoter	H1,6_Weak_Enhancer	ADI.MSC,3_TssA;PFM.2,3_TssA;PFM.1,3_TssA;BN.ITL,5_TssD1;ESO,3_TssA;ST.SMUS28,3_TssA;HUES6,5_TssD1;IMR90,3_TssA;ES.I3,5_TssD1;BN.CC,3_TssA;ST.MUC,3_TssA;LV,3_TssA;HD.CD56MESC,3_TssA;H1.DNP,5_TssD1;PANC,3_TssA;BN.AC,3_TssA;BN.GM2,3_TssA;CD4.MP,3_TssA;CD4.NP,3_TssA;BN.FE1,3_TssA;HD.CD184EC,3_TssA;BM.MSC,3_TssA;CCC.TREGP,3_TssA;CCCRA.NP,3_TssA;GAS,3_TssA;BR.H35,3_TssA;BN.HM150,3_TssA;CCIP.LSTP,3_TssA…	HRT.FE,13_EnhA	AWG,GM12878,None;AWG,HeLa-S3,None;AWG,Th1,None;UW,CD34+_Mobilized,None;UW,Th2,None	A549,POL2,HudsonAlpha,DEX_100nM;A549,POL2,HudsonAlpha,EtOH_0.02pct;ECC-1,POL2,HudsonAlpha,DMSO_0.02pct;GM12878,POL2,HudsonAlpha,None;GM12878,POL2,Stanford,None;GM12878,POL24H8,HudsonAlpha,None;GM12878,TAF1,HudsonAlpha,None;GM12891,TAF1,HudsonAlpha,None;GM12891,YY1,HudsonAlpha,None;GM12892,POL2,HudsonAlpha,None;GM12892,POL2,HudsonAlpha,None;GM12892,POL2,Stanford,None;GM12892,TAF1,HudsonAlpha,None;…	Arnt_2;BHLHE40_known1;HIF1;SETDB1_disc1;Zfx	NR_003095	rs189274166	E2F6	E2F6	0	0	U5		Chromatin_Structure|DNase-seq, Protein_Binding|ChIP-seq|HEY1, Protein_Binding|ChIP-seq|GABPA, Protein_Binding|ChIP-seq|MAX, Protein_Binding|ChIP-seq|SETDB1, Protein_Binding|ChIP-seq|USF1, Protein_Binding|ChIP-seq|YY1, Protein_Binding|ChIP-seq|CDX2, Protein_Binding|ChIP-seq|E2F1, Protein_Binding|ChIP-seq|GATA1, Protein_Binding|ChIP-seq|E2F6, Protein_Binding|ChIP-seq|ETS1, Protein_Binding|ChIP-seq|…	4
2	11606223	2B	A	G	rs142341163	1	1	0	0.02	0.01	0	0.02		4			4	.		0	0	HMEC,1_Active_Promoter;HSMM,1_Active_Promoter;NHEK,1_Active_Promoter;NHLF,1_Active_Promoter;Huvec,1_Active_Promoter;K562,1_Active_Promoter;GM12878,1_Active_Promoter;HepG2,1_Active_Promoter	H1,6_Weak_Enhancer	ADI.MSC,3_TssA;PFM.2,3_TssA;PFM.1,3_TssA;ST.SMUS28,3_TssA;HUES6,5_TssD1;IMR90,3_TssA;ES.I3,5_TssD1;BN.CC,3_TssA;ST.MUC,3_TssA;LV,3_TssA;HD.CD56MESC,3_TssA;BN.AC,3_TssA;BN.GM2,3_TssA;CD4.MP,3_TssA;CD4.NP,3_TssA;BN.FE1,3_TssA;HD.CD184EC,3_TssA;BM.MSC,3_TssA;CCC.TREGP,3_TssA;CCCRA.NP,3_TssA;GAS,3_TssA;BR.H35,3_TssA;BN.HM150,3_TssA;CCIP.LSTP,3_TssA;CCIP.LSMPTP,3_TssA;MSC.ADIPC,3_TssA;SPL,3_TssA;BN.SN…	HRT.FE,13_EnhA	AWG,GM12878,None;AWG,HeLa-S3,None;AWG,K562,None;AWG,Th1,None;Duke,GM12891,None;Duke,GM19238,None;Duke,GM19239,None;Duke,GM19240,None;Duke,Osteobl,None;UW,BJ,None;UW,CD34+_Mobilized,None;UW,GM06990,None;UW,GM12865,None;UW,H7-hESC,None;UW,HL-60,None;UW,HRE,None;UW,Jurkat,None;UW,NB4,None;UW,Th2,None;UW,WI-38,None	A549,GR,HudsonAlpha,DEX_50nM;A549,POL2,HudsonAlpha,DEX_100nM;A549,POL2,HudsonAlpha,EtOH_0.02pct;A549,USF1,HudsonAlpha,EtOH_0.02pct;ECC-1,POL2,HudsonAlpha,DMSO_0.02pct;GM12878,NRF1,Stanford,None;GM12878,POL2,HudsonAlpha,None;GM12878,POL2,Stanford,None;GM12878,POL24H8,HudsonAlpha,None;GM12878,TAF1,HudsonAlpha,None;GM12891,TAF1,HudsonAlpha,None;GM12891,YY1,HudsonAlpha,None;GM12892,POL2,HudsonAlpha,N…	EWSR1-FLI1;PU.1_disc3;TATA_disc7;WT1;ZNF263_disc1	NR_003095	rs142341163	E2F6	E2F6	0	0	U5		Chromatin_Structure|FAIRE, Chromatin_Structure|DNase-seq, Protein_Binding|ChIP-seq|HEY1, Protein_Binding|ChIP-seq|TBP, Protein_Binding|ChIP-seq|GABPA, Protein_Binding|ChIP-seq|MAX, Protein_Binding|ChIP-seq|IRF1, Protein_Binding|ChIP-seq|SETDB1, Protein_Binding|ChIP-seq|USF1, Protein_Binding|ChIP-seq|YY1, Protein_Binding|ChIP-seq|CDX2, Protein_Binding|ChIP-seq|E2F1, Protein_Binding|ChIP-seq|GATA1,…	4
2	11606497	2B	CGGTGATAACTGAAAGTTCTGA	C	rs201491399	1	1	0	0.03	0.01	0	0.02		4			4	.		0	0	Huvec,1_Active_Promoter;K562,1_Active_Promoter;GM12878,1_Active_Promoter;HepG2,1_Active_Promoter;HMEC,2_Weak_Promoter;HSMM,2_Weak_Promoter;NHEK,2_Weak_Promoter;NHLF,2_Weak_Promoter	H1,6_Weak_Enhancer	ADI.MSC,3_TssA;PFM.2,3_TssA;PFM.1,3_TssA;IMR90,3_TssA;ES.I3,5_TssD1;BN.CC,3_TssA;ST.MUC,3_TssA;LV,3_TssA;HD.CD56MESC,3_TssA;BN.GM2,3_TssA;CD4.MP,3_TssA;CD4.NP,3_TssA;BN.FE1,3_TssA;HD.CD184EC,3_TssA;BM.MSC,3_TssA;CCC.TREGP,3_TssA;CCCRA.NP,3_TssA;GAS,3_TssA;BR.H35,3_TssA;BN.HM150,3_TssA;CCIP.LSTP,3_TssA;CCIP.LSMPTP,3_TssA;MSC.ADIPC,3_TssA;SPL,3_TssA;BN.SN,3_TssA;CD8.MP,3_TssA;LIV.A,3_TssA;DUO.MUC61…	HRT.FE,13_EnhA;BN.FE0,12_EnhWk2	.	A549,USF1,HudsonAlpha,DEX_100nM;GM12878,SP1,HudsonAlpha,None;H1-hESC,JUND,HudsonAlpha,None;H1-hESC,P300,HudsonAlpha,None;H1-hESC,RFX5,Stanford,None;H1-hESC,SP1,HudsonAlpha,None;HCT-116,POL24H8,HudsonAlpha,None;HUVEC,POL2,UT-A,None;HeLa-S3,GTF2F1,Stanford,None;HeLa-S3,POL2,UT-A,None;HepG2,CHD2,Stanford,None;HepG2,GABP,HudsonAlpha,None;HepG2,GRP20,Stanford,forskolin;HepG2,HNF4G,HudsonAlpha,None;Hep…	GR_disc1;Irf_known2	NR_003095	rs201491399	E2F6	E2F6	5	199	.		Chromatin_Structure|FAIRE, Chromatin_Structure|DNase-seq, Protein_Binding|ChIP-seq|JUN, Protein_Binding|ChIP-seq|SIN3A, Protein_Binding|ChIP-seq|EP300, Protein_Binding|ChIP-seq|GABPA, Protein_Binding|ChIP-seq|USF1, Protein_Binding|ChIP-seq|CDX2, Protein_Binding|ChIP-seq|REST, Protein_Binding|ChIP-seq|GATA1, Protein_Binding|ChIP-seq|RFX5, Protein_Binding|ChIP-seq|ETS1, Protein_Binding|ChIP-seq|NR3…	4
2	11606775	2B	C	T	rs147894349	1	1	0	0.002	0.01	0	0.02		5			5	.		0	0	K562,1_Active_Promoter;HepG2,1_Active_Promoter;HMEC,2_Weak_Promoter;HSMM,2_Weak_Promoter;NHEK,2_Weak_Promoter;NHLF,2_Weak_Promoter;GM12878,2_Weak_Promoter;Huvec,1_Active_Promoter	H1,6_Weak_Enhancer	ADI.MSC,3_TssA;PFM.1,3_TssA;LV,3_TssA;HD.CD56MESC,3_TssA;BR.H35,3_TssA;BN.HM150,3_TssA;CCIP.LSTP,3_TssA;CCIP.LSMPTP,3_TssA;MSC.ADIPC,3_TssA;SPL,3_TssA;BN.SN,3_TssA;CD8.MP,3_TssA;CD3.P,3_TssA;CD34.MBP1536,3_TssA;PFF.2,3_TssA;PFK.2,3_TssA;CD8.NP,3_TssA;PFK.3,3_TssA;SK.MUS63,3_TssA;CCC.TMP,3_TssA;COL.SMUS,4_TssWk;MUS.SC,3_TssA;PANC.I,4_TssWk;KID.FE,3_TssA;H9,4_TssWk;IPS.15,4_TssWk;H1,4_TssWk;CD34.MB…	HRT.FE,13_EnhA	Duke,RWPE1,None;UW,Th2,None	.	AP-4_1;GCNF	NR_003095	rs147894349	E2F6	E2F6	5	477	.		Chromatin_Structure|DNase-seq	5
2	11610530	2B	G	A	rs185732596	1	1	0	0.002	0.01	0	0.02		7			7	.		0	0	.	.	.	.	.	.	EWSR1-FLI1	NR_003095	rs185732596	E2F6	E2F6	5	4232	.		No data	7
2	11611777	2B	G	A	rs113995971	1	1	0	0.002	0.01	0	0.02		7			7	.		0	0	.	.	.	.	.	.	.	NR_003095	rs113995971	E2F6	E2F6	5	5479	.		No data	7
2	11612810	2B	C	T	rs141226034	1	1	0	0.002	0.01	0	0.02		7			7	.		0	0	.	HepG2,7_Weak_Enhancer	.	HD.CD184EC,11_EnhWk1	.	.	BHLHE40_known1;Egr-1_disc3;HEN1_1;Myf_3;VDR_2	NR_003095	rs141226034	E2F6	E2F6	5	6512	.		No data	7
2	11612970	2B	G	A	rs7586037	1	1	1	0.1	0.02	0	0.02		7			7	2.11e-05		0	0	.	HepG2,7_Weak_Enhancer	.	HD.CD184EC,11_EnhWk1	.	.	Hbp1	NR_003095	rs7586037	E2F6	E2F6	5	6672	.		No data	7
2	11613067	2B	C	T	rs139162662	1	1	0	0.002	0.01	0	0.02		7			7	.		0	0	.	HepG2,7_Weak_Enhancer	.	HD.CD184EC,11_EnhWk1	.	.	ERalpha-a_disc4;GATA_known7;LXR_1;Roaz_1	NR_003095	rs139162662	E2F6	E2F6	5	6769	.		No data	7
2	11613524	2B	G	A	rs144626466	1	1	0	0.002	0.01	0	0.02		5			5	.		0	0	.	HepG2,6_Weak_Enhancer	.	H1.DNP,14_Enh	.	HepG2,FOXA1,HudsonAlpha,None;HepG2,FOXA1,HudsonAlpha,None;HepG2,FOXA2,HudsonAlpha,None;HepG2,HNF4A,HudsonAlpha,None	GATA_known1;Hsf_disc1	NR_003095	rs144626466	E2F6	E2F6	5	7226	.		Protein_Binding|ChIP-seq|FOXA2, Protein_Binding|ChIP-seq|FOXA1, Protein_Binding|ChIP-seq|HNF4A	5
2	11613678	2B	G	A	rs73917218	0.85	0.92	0	0.1	0.02	0	0.02		5			5	.		0	0	.	HepG2,6_Weak_Enhancer	.	H1.DNP,14_Enh;NCC.COR2,11_EnhWk1	.	A549,GR,HudsonAlpha,DEX_50nM	NRSF_disc10;Sox_1;Sox_13	NR_003095	rs73917218	E2F6	E2F6	5	7380	.		Motifs|PWM|SOX, Protein_Binding|ChIP-seq|NR3C1	5
2	11613977	2B	A	G	rs73917220	0.85	0.92	0	0.07	0.01	0.04	0.02		7			7	.		0	0	HSMM,3_Poised_Promoter	.	.	H1.DNP,14_Enh;NCC.COR2,11_EnhWk1;NCC.GED2,11_EnhWk1	.	.	CAC-binding-protein;CACD_2;Egr-1_known2;Hic1_3;INSM1;PRDM1_known1;PU.1_disc3;Pax-4_3;SP1_disc3;Sp4;Zfp281;Zfp740	NR_003095	rs73917220	E2F6	E2F6	5	7679	.		No data	7
2	52853913	2C	C	T	rs17043126	1	1	1	0.21	0.21	0.13	0.06		7			7	0.0002533		0	0	.	.	.	.	.	.	Mef2_known5;Obox6;Pdx1_2	NM_001201965	rs17043126		ASB3	3	1043202	.		No data	7
2	52854251	2C	T	A	rs113866214	0.88	0.97	0	0.22	0.2	0.13	0.05		6			6	.		0	0	.	.	.	.	.	.	Arid5a;Cdx;Dbx1;Foxp1;HMG-IY_2;Hoxa9;Hoxb13;Hoxb9;Hoxd10;Mef2_known4;Ncx_2;Pou2f2_known2;Pou3f2_2;TATA_known1	NM_001201965	rs113866214		ASB3	3	1042864	.		Motifs|PWM|Elf3, Motifs|PWM|Hoxa9, Motifs|Footprinting|hoxa9, Motifs|PWM|hoxa9, Motifs|PWM|FOXP1, Motifs|PWM|Hoxb9	6
2	52855689	2C	G	A	rs900660	1	1	0	0.24	0.21	0.14	0.06		7			7	.		0	0	.	.	.	.	.	.	.	NM_001201965	rs900660		ASB3	3	1041426	.		No data	7
2	52856237	2C	C	T	rs900661	1	1	0	0.24	0.21	0.13	0.06		7			7	.		0	0	.	.	.	.	.	.	SETDB1_disc1;TATA_disc7	NM_001201965	rs900661		ASB3	3	1040878	.		No data	7
2	52856302	2C	A	G	rs900662	1	1	1	0.24	0.21	0.13	0.06		7			7	0.0005953		0	0	.	.	.	.	.	.	.	NM_001201965	rs900662		ASB3	3	1040813	.		No data	7
2	52861206	2C	T	A	rs72886088	0.8	1	0	0.09	0.09	0.13	0.04		7			7	.		0	0	.	.	.	.	.	.	CEBPG;Cdc5;Dbx1;Dbx2;Foxj1_1;Foxp1;Gfi1_3;Hoxd8;Lhx3_1;Lhx3_2;Mef2_known1;Ncx_2;Pax-4_4;Pou3f4;Pou4f3;TATA_known1	NM_001201965	rs72886088		ASB3	3	1035909	.		No data	7
2	52861270	2C	T	A	rs72886089	1	1	0	0.23	0.21	0.13	0.06		6			6	.		0	0	.	.	.	.	.	.	Barhl1;Barx2;Cart1;Dbx2;En-1_3;Esx1;GATA_known1;Gbx1;Gbx2;HNF1_7;Hlxb9;Hoxa5_3;Hoxb3;Hoxb7;Isl2;Isx;Lhx4;Lhx8;Msx-1_2;Msx2;Nkx1-1;Nobox_2;Pax7;Phox2a;Pou2f2_known4;Pou3f2_4;Pou4f3;Pou6f1_2;Prrx1;Prrx2_1;Vax2	NM_001201965	rs72886089		ASB3	3	1035845	.		Motifs|PWM|HB9, Motifs|PWM|Esx1, Motifs|PWM|Emx2, Motifs|PWM|Lhx2, Motifs|PWM|Prrx2, Motifs|PWM|Vax2, Motifs|PWM|Rhox6, Motifs|PWM|Lhx4, Motifs|PWM|isx, Motifs|PWM|lhx6.1, Motifs|PWM|Vax-2, Motifs|PWM|Phox2a, Motifs|PWM|Hlxb9, Motifs|PWM|Gbx1, Motifs|PWM|Lhx8, Motifs|PWM|Msx2, Motifs|PWM|Lhx6, Motifs|PWM|Hoxd1, Motifs|PWM|En2, Motifs|PWM|Evx2, Motifs|PWM|Evx1, Motifs|PWM|Gbx2, Motifs|PWM|LH-2, Mo…	6
2	52861570	2C	G	C	rs56778015	1	1	0	0.23	0.21	0.13	0.06		6			6	.		0	0	.	.	.	.	.	.	Irf_known2;Irf_known6;Irf_known7;Pou1f1_2	NM_001201965	rs56778015		ASB3	3	1035545	.		Motifs|PWM|IRF-7	6
2	52862167	2C	G	A	rs72886092	1	1	0	0.23	0.21	0.13	0.06		7			7	.		0	0	.	.	.	.	.	.	Mrg_2;Smad3_1;Tgif1_2	NM_001201965	rs72886092		ASB3	3	1034948	.		No data	7
2	52865470	2C	T	C	rs72886101	0.95	1	0	0.27	0.21	0.13	0.05		5			5	.		0	0	.	.	.	HRT.FE,12_EnhWk2	UW,WERI-Rb-1,None	.	Pou2f2_known5	NM_001201965	rs72886101		ASB3	3	1031645	.		Chromatin_Structure|DNase-seq	5
2	52866706	2C	T	C	rs72886102	0.95	1	0	0.23	0.21	0.14	0.05		7			7	.		0	0	.	.	.	HRT.FE,12_EnhWk2	.	.	NF-I_2	NM_001201965	rs72886102		ASB3	3	1030409	.		No data	7
2	52868304	2C	C	A	rs11896486	0.95	1	0	0.24	0.22	0.14	0.05		6			6	.		0	0	.	.	.	.	.	.	BHLHE40_known1;HNF4_known3;Myc_disc7;Myc_known3;Myc_known6;Myc_known9;TATA_known5;XBP-1_1	NM_001201965	rs11896486		ASB3	3	1028811	.		Motifs|PWM|HMGA2, Motifs|PWM|CLOCK:BMAL	6
2	52868905	2C	C	T	rs7578121	0.95	1	0	0.28	0.21	0.13	0.05		5			5	.		0	0	.	.	.	.	.	.	.	NM_001201965	rs7578121		ASB3	3	1028210	.		Chromatin_Structure|DNase-seq	5
2	52868906	2C	G	A	rs7578308	0.95	1	0	0.28	0.21	0.13	0.05		5			5	.		0	0	.	.	.	.	.	.	Foxa_disc4;Pou1f1_1;STAT_disc5	NM_001201965	rs7578308		ASB3	3	1028209	.		Chromatin_Structure|DNase-seq	5
2	52868914	2C	T	A	rs7592126	0.95	1	0	0.23	0.21	0.13	0.05		5			5	.		0	0	.	.	.	.	.	.	Nkx3_1	NM_001201965	rs7592126		ASB3	3	1028201	.		Motifs|PWM|Zfp128, Motifs|PWM|Nkx3-1, Chromatin_Structure|DNase-seq	5
2	52869076	2C	G	C	rs7581143	0.95	1	0	0.25	0.21	0.13	0.05		7			7	.		0	0	.	.	.	.	.	.	STAT_disc6	NM_001201965	rs7581143		ASB3	3	1028039	.		No data	7
2	52869115	2C	C	T	rs7580966	0.95	1	0	0.28	0.21	0.13	0.05		7			7	.		0	0	.	.	.	.	.	.	Foxp3;HP1-site-factor	NM_001201965	rs7580966		ASB3	3	1028000	.		No data	7
2	52869154	2C	T	C	rs7594918	0.82	0.95	0	0.49	0.25	0.13	0.06		5			5	.		0	0	.	.	.	.	UW,HIPEpiC,None	.	Dbx1;HNF1_1;HNF1_4;Hoxa10;Hoxa7_2;Hoxa9;Hoxb13;Hoxb9;Hoxd10;Ncx_2;Pou3f4	NM_001201965	rs7594918		ASB3	3	1027961	.		Motifs|PWM|Hoxa10, Motifs|PWM|Dbx1, Motifs|PWM|Tlx2, Motifs|PWM|Hoxd13, Motifs|PWM|Hoxd10, Chromatin_Structure|DNase-seq	5
2	52870397	2C	A	G	rs72888127	0.95	1	0	0.23	0.21	0.14	0.05		6			6	.		0	0	.	.	.	.	.	.	Irf_known7;Irf_known9	NM_001201965	rs72888127		ASB3	3	1026718	.		Motifs|PWM|IRF-1	6
2	52870895	2C	T	C	rs1351788	0.87	1	0	0.49	0.25	0.13	0.06		7			7	.		0	0	.	.	.	.	.	.	Cphx;DMRT3;Nkx6-1_1;Pou5f1_disc1	NM_001201965	rs1351788		ASB3	3	1026220	.		No data	7
2	52871836	2C	GT	G	rs35384724	1	1	0	0.23	0.21	0.13	0.06		5			5	.		0	0	.	.	.	.	.	.	Nrf1_known2;PU.1_disc3;SP1_disc3;TCF11::MafG	NM_001201965	rs35384724		ASB3	3	1025279	.		Motifs|PWM|Nrf-2, Motifs|PWM|TCF11:MafG, Protein_Binding|ChIP-seq|RFX3	5
2	52872830	2C	G	C	rs72888140	0.95	1	0	0.23	0.21	0.13	0.05		6			6	.		0	0	.	.	.	.	.	.	CDP_7;Cart1;DMRT2;DMRT3;DMRT5;DMRT7;Irf_known1;Mef2_known5;RFX5_known2;Sox_15;Sox_2	NM_001201965	rs72888140		ASB3	3	1024285	.		Motifs|PWM|Sox12, Motifs|PWM|Cutl1, Motifs|PWM|CDP	6
2	52873081	2C	A	G	rs13405002	0.87	1	0	0.49	0.26	0.14	0.06		7			7	.		0	0	.	.	.	.	.	.	NRSF_disc6	NM_001201965	rs13405002		ASB3	3	1024034	.		No data	7
2	58385243	2D	T	G	rs17049381	0.83	0.91	0	0.04	0.03	0.08	0.03		5			5	.		0	0	.	.	.	.	.	.	.	NM_001130483	rs17049381	VRK2	VRK2	0	0	INT		Protein_Binding|ChIP-seq|GATA1	5
2	58395533	2D	G	C	rs13417865	0.87	0.95	0	0.08	0.04	0.08	0.03		7			7	.		0	0	.	.	.	IPS.DF19,12_EnhWk2	.	.	Rad21_disc5;YY1_known5	NM_001114636	rs13417865	FANCL	FANCL	0	0	INT		No data	7
2	58399124	2D	C	G	rs62140034	0.83	0.91	0	0.04	0.03	0.08	0.03		5			5	.		0	0	HepG2,2_Weak_Promoter	K562,6_Weak_Enhancer;H1,6_Weak_Enhancer	ES.I3,4_TssWk;ES.WA7,4_TssWk;IPS.15,4_TssWk;HUES64,4_TssWk;HUES6,2_TssF	IPS.DF19,12_EnhWk2;H1,11_EnhWk1	AWG,H1-hESC,None	.	Egr-1_disc4	NM_001114636	rs62140034	FANCL	FANCL	0	0	INT		Chromatin_Structure|DNase-seq	5
2	58400389	2D	A	T	rs146866155	0.83	0.91	0	0.04	0.03	0.08	0.03		7			7	.		0	0	.	.	.	.	.	.	NF-I_1;PPAR_1	NM_001114636	rs146866155	FANCL	FANCL	0	0	INT		No data	7
2	58400641	2D	T	C	rs185584249	0.83	0.91	0	0.04	0.03	0.08	0.03		7			7	.		0	0	.	.	.	.	.	.	GATA_known1;HMG-IY_1;Zfp410	NM_001114636	rs185584249	FANCL	FANCL	0	0	INT		No data	7
2	58407166	2D	C	T	rs114792936	0.83	0.91	0	0.04	0.03	0.08	0.03		7			7	.		0	0	.	.	.	.	.	.	Myc_known9	NM_001114636	rs114792936	FANCL	FANCL	0	0	INT		No data	7
2	58413694	2D	T	C	rs10490253	0.83	0.91	0	0.1	0.03	0.08	0.03		7			7	.		0	0	.	.	.	.	.	.	AP-4_3;Ascl2;E2A_5;HEN1_2;LBP-1_2;Myf_1;RP58;Sin3Ak-20_disc4	NM_001114636	rs10490253	FANCL	FANCL	0	0	INT		No data	7
2	58428256	2D	G	A	rs72810375	0.83	0.91	0	0.14	0.03	0.08	0.03		7			7	.		0	0	.	HepG2,7_Weak_Enhancer	.	.	.	.	AP-3;DMRT2;Ets_disc1;PLZF	NM_001114636	rs72810375	FANCL	FANCL	0	0	INT		No data	7
2	58428318	2D	A	G	rs72810378	0.83	0.91	0	0.11	0.03	0.08	0.03		7			7	.		0	0	.	HepG2,7_Weak_Enhancer	.	.	.	.	Dbx1;Hoxa5_1	NM_001114636	rs72810378	FANCL	FANCL	0	0	INT		No data	7
2	58428877	2D	A	T	rs57344611	0.83	0.91	0	0.14	0.03	0.08	0.03		6			6	.		0	0	.	HepG2,7_Weak_Enhancer	.	LIV.A,11_EnhWk1	.	.	Dbx1;Dbx2;Foxa_known2;Foxa_known4;Foxc1_1;Foxi1;Foxj1_2;Foxj2_1;Foxk1;Foxl1_1;Foxo_3;HNF1_6;HNF1_7;Hoxd8;Ncx_2;Nkx6-2;Pou2f2_known10;Pou2f2_known11;Pou2f2_known2;Pou2f2_known6;Pou3f4;Pou4f3;Sox_18;Sox_19;Zfp105	NM_001114636	rs57344611	FANCL	FANCL	0	0	INT		Motifs|PWM|Foxl1, Motifs|PWM|Mtf1, Motifs|PWM|Foxk1, Motifs|PWM|HNF3beta, Motifs|PWM|Dbx1, Motifs|PWM|Tlx2, Motifs|PWM|HNF3, Motifs|PWM|FOXJ2, Motifs|PWM|Foxa2, Motifs|PWM|Hoxd8, Motifs|PWM|Oct-1, Chromatin_Structure|FAIRE	6
2	58429839	2D	C	A	rs62140043	0.91	0.96	0	0.11	0.03	0.08	0.03		5			5	.		0	0	.	HepG2,5_Strong_Enhancer	.	MSC.ADIPC,11_EnhWk1;LIV.A,13_EnhA	UW,HVMF,None	.	HDAC2_disc6;Pou1f1_2;p300_disc5	NM_001114636	rs62140043	FANCL	FANCL	0	0	INT		Chromatin_Structure|FAIRE, Chromatin_Structure|DNase-seq	5
2	58429870	2D	A	T	rs17049406	0.91	0.96	0	0.11	0.03	0.08	0.03		5			5	.		0	0	.	HepG2,5_Strong_Enhancer	.	MSC.ADIPC,11_EnhWk1;LIV.A,13_EnhA	UW,HVMF,None	.	DMRT1;DMRT4;STAT_disc7	NM_001114636	rs17049406	FANCL	FANCL	0	0	INT		Chromatin_Structure|FAIRE, Chromatin_Structure|DNase-seq	5
2	58431129	2D	T	C	rs17049408	0.91	0.96	0	0.1	0.03	0.08	0.03		7			7	.		0	0	.	HepG2,4_Strong_Enhancer;Huvec,7_Weak_Enhancer	.	PFM.3,11_EnhWk1	.	.	Pou3f2_1	NM_001114636	rs17049408	FANCL	FANCL	0	0	INT		No data	7
2	58431446	2D	T	C	rs62140045	0.91	0.96	0	0.11	0.03	0.08	0.03		6			6	.		1	1	.	HepG2,4_Strong_Enhancer;Huvec,6_Weak_Enhancer	.	PFM.3,11_EnhWk1;LNG.FE,9_TxEnhG1;PFM.2,11_EnhWk1;IMR90,11_EnhWk1;MUS.SC,12_EnhWk2	.	.	Foxa_disc2;Foxa_known1;Foxk1;Foxo_4;HNF4_disc4;Irf_known5;Pax-4_5;Pou2f2_known2;Pou3f2_2;Pou5f1_known2	NM_001114636	rs62140045	FANCL	FANCL	0	0	INT		Motifs|Footprinting|Oct-4(POU5F1), Motifs|PWM|Oct-4(POU5F1)	6
2	58431477	2D	A	AAATT	rs149883795	0.96	1	0	0.11	0.03	0.08	0.03		5			5	.		1	1	.	HepG2,4_Strong_Enhancer;Huvec,6_Weak_Enhancer	.	PFM.3,11_EnhWk1;LNG.FE,9_TxEnhG1;PFM.2,11_EnhWk1;IMR90,11_EnhWk1;MUS.SC,12_EnhWk2	.	SK-N-SH_RA,P300,HudsonAlpha,None	Cart1;Gfi1_1;Gfi1_2;Gfi1b;HNF1_1;HNF1_7;Lhx3_1;Lhx3_2;Nanog_disc4;OTX;Pax-6_3;Pou2f2_known4;TATA_known1	NM_001114636	rs149883795	FANCL	FANCL	0	0	INT		Motifs|PWM|Gfi-1, Motifs|PWM|AIRE, Chromatin_Structure|FAIRE, Protein_Binding|ChIP-seq|EP300	5
2	58435316	2D	T	C	rs62140046	0.84	0.96	0	0.1	0.03	0.08	0.03		7			7	.		0	0	.	H1,7_Weak_Enhancer	.	HUES48,11_EnhWk1;HUES64,11_EnhWk1;IPS.20,14_Enh;IPS.18,14_Enh	.	.	.	NM_001114636	rs62140046	FANCL	FANCL	0	0	INT		No data	7
2	58443958	2D	T	C	rs62140047	0.96	1	0	0.11	0.03	0.08	0.03		7			7	.		0	0	.	.	.	LV,11_EnhWk1;BN.ITL,11_EnhWk1;H1.DNP,11_EnhWk1	.	.	RXRA_disc2	NM_001114636	rs62140047	FANCL	FANCL	0	0	INT		No data	7
2	58444376	2D	C	T	rs183970225	0.91	0.96	0	0.12	0.05	0.08	0.03		3a			3	.		0	0	.	.	.	.	UW,AG04450,None;UW,HCM,None;UW,WI-38,None	AG09309,CTCF,UW,None;AG10803,CTCF,UW,None;Gliobla,CTCF,UT-A,None;HEEpiC,CTCF,UW,None;HPAF,CTCF,UW,None;HPF,CTCF,UW,None;HRPEpiC,CTCF,UW,None;HSMM,CTCF,Broad,None;HepG2,MAFK,Stanford,None;HepG2,MAFK,Stanford,None;MCF-7,CTCF,UT-A,estrogen;NH-A,CTCF,Broad,None	Foxp1;RREB-1_1;RREB-1_2	NM_001114636	rs183970225	FANCL	FANCL	0	0	INT		Motifs|PWM|FOXP1, Chromatin_Structure|DNase-seq, Protein_Binding|ChIP-seq|MAFK, Protein_Binding|ChIP-seq|CTCF	3a
2	58447930	2D	G	C	rs62140048	0.96	1	0	0.09	0.04	0.08	0.03		7			7	.		0	0	.	.	.	.	.	.	.	NM_001114636	rs62140048	FANCL	FANCL	0	0	INT		No data	7
2	58448241	2D	G	A	rs62140049	0.96	1	0	0.09	0.05	0.08	0.03		6			6	.		0	0	.	.	.	.	.	.	BDP1_disc3;GR_disc5;LUN-1;Rad21_disc6	NM_001114636	rs62140049	FANCL	FANCL	0	0	INT		Motifs|PWM|LUN-1, Chromatin_Structure|FAIRE	6
2	58448286	2D	T	G	rs62140050	0.96	1	0	0.08	0.04	0.08	0.03		7			7	.		0	0	.	.	.	.	.	.	Ets_disc7;GATA_known11;Irf_disc4;NRSF_disc9;Pax-6_2;TCF12_disc5	NM_001114636	rs62140050	FANCL	FANCL	0	0	INT		No data	7
2	58449838	2D	T	C	rs17049420	0.96	1	0	0.22	0.05	0.08	0.03		7			7	.		0	0	.	Huvec,7_Weak_Enhancer	.	.	.	.	Foxj2_1	NM_001114636	rs17049420	FANCL	FANCL	0	0	INT		No data	7
2	58450533	2D	G	A	rs13418724	1	1	1	0.22	0.05	0.08	0.03		6			6	0.0001566		0	0	.	.	.	.	.	.	Fox;Foxj1_1;Foxj1_2;Foxk1;Foxo_1;Foxo_2;Foxo_3;HP1-site-factor	NM_001114636	rs13418724	FANCL	FANCL	0	0	INT		Motifs|PWM|FOXO3A, Motifs|PWM|BCL6	6
2	58451353	2D	A	G	rs62140051	0.96	1	0	0.08	0.04	0.08	0.03		7			7	.		0	0	.	.	.	.	.	.	Dobox4;Egr-1_disc4	NM_001114636	rs62140051	FANCL	FANCL	0	0	INT		No data	7
2	58452224	2D	G	C	rs60176808	1	1	0	0.11	0.03	0.08	0.03		6			6	.		0	0	.	.	.	BN.HM150,11_EnhWk1	.	.	Mef2_known3	NM_001114636	rs60176808	FANCL	FANCL	0	0	INT		Motifs|PWM|MEF-2, Motifs|PWM|MEF2A	6
2	58452413	2D	A	G	rs57033851	0.96	1	0	0.08	0.04	0.08	0.03		6			6	.		0	0	.	.	PANC.I,4_TssWk	BN.HM150,11_EnhWk1;CD34.MBP1536,14_Enh;CD34.MBP1562,11_EnhWk1;BN.AC,11_EnhWk1;LIV.A,11_EnhWk1	.	.	Hoxb3;Isl2;Mef2_known5;Pou6f1_2;Sox_15	NM_001114636	rs57033851	FANCL	FANCL	0	0	INT		Motifs|PWM|Pou6f1, Motifs|PWM|MEF-2, Chromatin_Structure|FAIRE	6
2	58452654	2D	G	A	rs58059919	1	1	0	0.13	0.04	0.08	0.03		6			6	.		0	0	.	.	.	BN.AC,11_EnhWk1;LIV.A,11_EnhWk1;LNG.FE,11_EnhWk1;PFM.3,9_TxEnhG1	.	.	CTCF_disc1;Mrg1::Hoxa9_2	NM_001114636	rs58059919	FANCL	FANCL	0	0	INT		Motifs|PWM|MEIS1B:HOXA9	6
2	58453585	2D	T	C	rs28588526	1	1	0	0.16	0.05	0.08	0.03		7			7	.		0	0	.	.	.	CHON.BMMSC,11_EnhWk1;PFM.3,14_Enh	.	.	.	NM_001114636	rs28588526	FANCL	FANCL	0	0	INT		No data	7
2	58454060	2D	C	T	rs17049422	1	1	1	0.04	0.03	0.08	0.03		7			7	0.0001671		0	0	.	.	.	CHON.BMMSC,11_EnhWk1;PFM.3,13_EnhA;PFM.2,11_EnhWk1	.	.	Maf_known4;SP2_disc2	NM_001114636	rs17049422	FANCL	FANCL	0	0	INT		No data	7
2	58455199	2D	T	C	rs62141871	1	1	0	0.04	0.03	0.08	0.03		6			6	.		0	0	.	.	.	PFM.3,13_EnhA;BN.SN,11_EnhWk1;LIV.A,11_EnhWk1;LNG.FE,14_Enh	.	.	AFP1;Arid3a_2;Barx2;Dbx1;Dbx2;Esx1;Foxo_2;HNF1_6;HNF1_7;Hoxa3_2;Hoxa7_2;Hoxb4;Hoxb6;Hoxb7;Hoxb8;Hoxc6;Hoxd8;Msx-1_2;Ncx_2;Nkx6-1_2;Nobox_2;Pax-4_5;Pax-6_3;Pax7;Phox2a;Pou2f2_known4;Pou3f2_4;Pou4f3;Prrx1;Prrx2_1;Sox_14;Sox_2;Sox_7;Vax2;Zfp105	NM_001114636	rs62141871	FANCL	FANCL	0	0	INT		Motifs|PWM|Esx1, Motifs|PWM|Prrx2, Motifs|PWM|Lhx1, Motifs|PWM|Hoxc6, Motifs|PWM|Lhx3, Motifs|PWM|Uncx4.1, Motifs|PWM|Barx2, Motifs|PWM|Dbx2, Motifs|PWM|Zfp105, Motifs|PWM|Dbx1, Motifs|PWM|Phox2b, Motifs|PWM|Tlx2, Motifs|PWM|Msx1, Motifs|PWM|Vsx1, Motifs|PWM|SOX5, Motifs|PWM|Pou3f2, Motifs|PWM|Phox2a, Motifs|PWM|Prop-1, Motifs|PWM|Hoxa4, Motifs|PWM|Pou2f1, Motifs|PWM|Lmx1b, Motifs|PWM|Pax7, Motif…	6
2	58455834	2D	A	G	rs28668929	0.96	1	0	0.08	0.04	0.08	0.03		6			6	.		0	0	.	.	.	LIV.A,11_EnhWk1;LNG.FE,14_Enh;DUO.MUC61,11_EnhWk1;PFM.3,14_Enh	.	.	DMRT5;DMRT7;ELF1_known1;Foxp1;GATA_disc3;HDAC2_disc6;Irf_known9;STAT_known11;p300_disc5	NM_001114636	rs28668929	FANCL	FANCL	0	0	INT		Motifs|PWM|FOXP1	6
2	58455972	2D	T	C	rs72810396	1	1	0	0.22	0.05	0.08	0.03		7			7	.		0	0	.	.	.	LIV.A,11_EnhWk1;LNG.FE,14_Enh;DUO.MUC61,11_EnhWk1;PFM.3,14_Enh	.	.	Myc_disc5	NM_001114636	rs72810396	FANCL	FANCL	0	0	INT		No data	7
2	58457270	2D	CAA	C	rs77408131	0.96	1	0	0.01	0.03	0.08	0.03		7			7	.		0	0	.	.	.	LIV.A,11_EnhWk1	.	.	NF-AT;NF-AT1;Nkx2_1	NM_001114636	rs77408131	FANCL	FANCL	0	0	INT		No data	7
2	115747719	2E	A	T	rs17452465	1	1	1	0.002	0.03	0	0.01		6			6	3.386e-05		0	0	.	.	.	.	.	.	Barhl1;Barx1;Barx2;CHX10;Dbx1;Dbx2;Dlx5;En-1_3;Esx1;Gbx1;Gbx2;Hlxb9;Hoxa3_2;Hoxa5_1;Hoxa5_3;Hoxb3;Hoxb4;Hoxb7;Hoxd8;Isl2;Isx;Lhx3_1;Lhx4;Lhx8;Msx-1_2;Msx2;Ncx_2;Nkx1-1;Nkx6-1_1;Nkx6-1_2;Nkx6-1_3;Nobox_2;Pax7;Phox2a;Pou2f2_known4;Pou3f2_4;Pou3f4;Pou4f3;Pou6f1_1;Pou6f1_2;Prrx1;Prrx2_1;Sox_18;Vax2	NM_020868	rs17452465	DPP10	DPP10	0	0	INT		Motifs|PWM|Esx1, Motifs|PWM|Emx2, Motifs|PWM|Lhx2, Motifs|PWM|Prrx2, Motifs|PWM|Hoxa1, Motifs|PWM|IPF1, Motifs|PWM|Vax1, Motifs|PWM|Vax2, Motifs|PWM|Alx4, Motifs|PWM|Hoxa5, Motifs|PWM|Pou6f1, Motifs|PWM|Rhox6, Motifs|PWM|Uncx4.1, Motifs|PWM|Lhx4, Motifs|PWM|Barx2, Motifs|PWM|HOXB3, Motifs|PWM|CHX10, Motifs|PWM|Phox2b, Motifs|PWM|Arx, Motifs|PWM|Alx3, Motifs|PWM|Vsx1, Motifs|PWM|Barhl1, Motifs|PWM…	6
2	129762245	2F	A	G	rs10190944	1	1	1	0.22	0.21	0.19	0.1		7			7	9.465e-05		0	0	.	.	.	PANC,11_EnhWk1	.	.	Brachyury_1	NM_004807	rs10190944		HS6ST1	5	686073	.		No data	7
2	180370231	2G	A	G	rs9288036	0.98	0.99	0	0.61	0.8	0.92	0.79		7			7	.		0	0	.	.	.	.	.	.	Hltf;SP2_disc2;TCF4_known1	NM_001113398	rs9288036	ZNF385B	ZNF385B	0	0	INT		No data	7
2	180370497	2G	A	C	rs7604698	1	1	0	0.53	0.79	0.92	0.79		6			6	.		0	0	.	.	.	.	.	.	BDP1_disc3;EWSR1-FLI1;Pax-5_disc1	NM_001113398	rs7604698	ZNF385B	ZNF385B	0	0	INT		Motifs|PWM|EWSR1-FLI1	6
2	180370839	2G	T	C	rs7575586	1	1	1	0.47	0.79	0.92	0.79		7			7	5.295e-05		0	0	.	.	.	.	.	.	Foxa_disc4;STAT_disc5	NM_001113398	rs7575586	ZNF385B	ZNF385B	0	0	INT		No data	7
2	180373101	2G	A	C	rs6746859	0.99	1	0	0.55	0.79	0.92	0.79		5			5	.		1	0	.	.	.	.	UW,HA-sp,None	.	Foxp3;Zec	NM_001113398	rs6746859	ZNF385B	ZNF385B	0	0	INT		Motifs|PWM|FOXP3, Motifs|PWM|Zec, Chromatin_Structure|DNase-seq	5
2	180373159	2G	A	G	rs6746879	0.99	1	0	0.55	0.79	0.92	0.79		7			7	.		0	0	.	.	.	.	.	.	Myb_1	NM_001113398	rs6746879	ZNF385B	ZNF385B	0	0	INT		No data	7
2	180373416	2G	G	A	rs6719228	0.99	1	0	0.55	0.79	0.92	0.79		6			6	.		0	0	.	.	.	.	.	.	BRCA1_known2	NM_001113398	rs6719228	ZNF385B	ZNF385B	0	0	INT		Motifs|PWM|BRCA1:USF2	6
2	180373483	2G	T	C	rs6734195	0.98	0.99	0	0.55	0.79	0.92	0.78		6			6	.		0	0	.	.	.	.	.	.	BCL_disc4;Foxp1;HDAC2_disc6;Irf_disc3;Irf_known6;Irf_known9;Pou2f2_known2;Pou2f2_known7;RXRA_disc4;Rhox11;STAT_disc3;p300_disc2;p300_disc5	NM_001113398	rs6734195	ZNF385B	ZNF385B	0	0	INT		Motifs|PWM|IRF, Motifs|PWM|FOXP1	6
2	180373752	2G	T	C	rs12470477	0.97	0.98	0	0.55	0.79	0.92	0.79		7			7	.		0	0	.	.	.	.	.	.	Irf_disc4;ZBRK1;Zbtb3	NM_001113398	rs12470477	ZNF385B	ZNF385B	0	0	INT		No data	7
2	180373799	2G	A	G	rs12474239	0.99	1	0	0.55	0.79	0.92	0.79		6			6	.		0	0	.	.	.	.	.	.	BDP1_disc3;LUN-1	NM_001113398	rs12474239	ZNF385B	ZNF385B	0	0	INT		Motifs|PWM|LUN-1	6
2	180374872	2G	GCTAT	G	rs66756042	0.95	1	0	0.54	0.78	0.91	0.78		6			6	.		0	0	.	.	.	.	.	.	.	NM_001113398	rs66756042	ZNF385B	ZNF385B	0	0	INT		Motifs|PWM|Gata5	6
2	180375024	2G	GCTAT	G	rs4019149	0.97	0.98	0	0.6	0.8	0.92	0.79		6			6	.		0	0	.	.	.	.	.	.	.	NM_001113398	rs4019149	ZNF385B	ZNF385B	0	0	INT		Motifs|PWM|Gata5	6
2	180375243	2G	A	G	rs1517703	0.99	1	0	0.54	0.8	0.92	0.79		6			6	.		0	0	.	.	.	.	.	.	Pou2f2_known5;Pou2f2_known8;Smad_2	NM_001113398	rs1517703	ZNF385B	ZNF385B	0	0	INT		Motifs|PWM|Oct-1	6
2	180377300	2G	G	A	rs9288039	1	1	0	0.57	0.8	0.92	0.79		7		2	2	.		0	0	.	.	.	BN.FE1,12_EnhWk2;BN.FE2,12_EnhWk2;BN.FE0,12_EnhWk2;NCC.COR2,12_EnhWk2	.	.	Foxa_disc5;Spdef	NM_001113398	rs9288039	ZNF385B	ZNF385B	0	0	INT		No data	7
2	180377673	2G	T	A	rs1517704	0.98	1	0	0.51	0.79	0.92	0.78		7			7	.		1	1	.	.	.	BN.FE1,12_EnhWk2;BN.FE2,12_EnhWk2;BN.FE0,12_EnhWk2;NCC.COR2,12_EnhWk2;BN.GM2,12_EnhWk2	.	.	Sox_4	NM_001113398	rs1517704	ZNF385B	ZNF385B	0	0	INT		No data	7
2	180378200	2G	C	G	rs10186717	0.99	1	0	0.61	0.8	0.92	0.79		6			6	.		0	0	.	.	.	BN.FE0,12_EnhWk2;NCC.COR2,12_EnhWk2;BN.GM2,12_EnhWk2	.	.	Hoxa5_1;Ik-2_2	NM_001113398	rs10186717	ZNF385B	ZNF385B	0	0	INT		Motifs|PWM|HOXA5(Hox-1.3)	6
2	180381376	2G	C	T	rs4894106	0.98	1	0	0.65	0.81	0.92	0.78		6			6	.		0	0	.	.	.	.	.	.	AIRE_2;Dbx1;Evi-1_4;Foxa_known1;Foxa_known2;Foxa_known4;Foxi1;Foxj2_1;Foxk1;Foxp1;Hoxd8;Mef2_disc1;Pou1f1_2;Pou2f2_known2;Pou3f3;Pou3f4;TATA_known1;TEF;Zfp105	NM_001113398	rs4894106	ZNF385B	ZNF385B	0	0	INT		Motifs|PWM|Pou1f1, Motifs|PWM|Pou3f4, Motifs|PWM|FOXP1	6
2	180383498	2G	C	A	rs4567894	1	1	0	0.65	0.8	0.92	0.79		7			7	.		0	0	.	HepG2,7_Weak_Enhancer	.	.	.	.	.	NM_001113398	rs4567894	ZNF385B	ZNF385B	0	0	INT		No data	7
2	180383821	2G	T	C	rs6756413	1	1	0	0.65	0.8	0.92	0.79		4			4	.		0	0	.	HepG2,7_Weak_Enhancer	.	PFM.3,14_Enh	UW,HA-sp,None;UW,HRCEpiC,None;UW,RPTEC,None	.	.	NM_001113398	rs6756413	ZNF385B	ZNF385B	0	0	INT		Chromatin_Structure|DNase-seq, Protein_Binding|ChIP-seq|HNF4A	4
2	180384993	2G	C	A	rs7594298	1	1	0	0.65	0.8	0.92	0.79		6			6	.		0	0	.	.	.	.	.	.	Bbx;HNF4_known1;PPAR_3;RXRA_known6;TR4_disc2	NM_001113398	rs7594298	ZNF385B	ZNF385B	0	0	INT		Motifs|PWM|PPARG::RXRA, Motifs|PWM|Egr1, Motifs|PWM|PPARdirectrepeat1, Motifs|PWM|PPAR	6
2	180385786	2G	C	T	rs2222174	1	1	1	0.6	0.79	0.92	0.79		7			7	8.053e-05		0	0	.	.	.	.	.	.	DMRT3;Sox_2	NM_001113398	rs2222174	ZNF385B	ZNF385B	0	0	INT		No data	7
2	180385808	2G	CA	C	rs11352091	0.95	1	0	0.6	0.79	0.91	0.78		6			6	.		0	0	.	.	.	.	.	.	CIZ;Foxa_known4;Foxd3;Foxi1;Foxj1_1;Foxj2_1;Foxo_3;Mef2_known6;Nkx6-2;Pou3f2_1	NM_001113398	rs11352091	ZNF385B	ZNF385B	0	0	INT		Motifs|PWM|Elf3, Motifs|PWM|Mrg1, Motifs|PWM|Meis1	6
2	180385976	2G	C	A	rs1400821	0.99	1	0	0.65	0.8	0.91	0.79		6			6	.		0	0	.	.	.	.	.	.	TAL1_disc2	NM_001113398	rs1400821	ZNF385B	ZNF385B	0	0	INT		Motifs|PWM|Gata6	6
2	180386203	2G	C	A	rs10195725	0.93	0.99	0	0.65	0.8	0.92	0.78		7			7	.		0	0	.	.	.	LIV.A,11_EnhWk1	.	.	E2A_2;Pitx2;TBX5_3;ZEB1_disc1;ZEB1_known4	NM_001113398	rs10195725	ZNF385B	ZNF385B	0	0	INT		No data	7
2	180386216	2G	T	C	rs1829283	0.93	0.99	0	0.68	0.8	0.92	0.78		6			6	.		0	0	.	.	.	LIV.A,11_EnhWk1	.	.	TATA_disc1	NM_001113398	rs1829283	ZNF385B	ZNF385B	0	0	INT		Motifs|PWM|Sox14	6
2	180386269	2G	T	C	rs7419680	0.98	0.99	0	0.66	0.79	0.91	0.78		7			7	.		0	0	.	.	.	LIV.A,11_EnhWk1	.	.	PPAR_1;Pou5f1_known2;SP2_disc2	NM_001113398	rs7419680	ZNF385B	ZNF385B	0	0	INT		No data	7
2	180386502	2G	T	C	rs4894107	0.99	1	0	0.66	0.8	0.92	0.79		7			7	.		0	0	.	HepG2,7_Weak_Enhancer	.	LIV.A,11_EnhWk1;BN.FE1,12_EnhWk2;MSC.ADIPC,12_EnhWk2	.	.	.	NM_001113398	rs4894107	ZNF385B	ZNF385B	0	0	INT		No data	7
2	180387085	2G	T	A	rs1033266	0.99	1	0	0.69	0.81	0.92	0.79		5			5	.		0	0	.	.	.	LIV.A,11_EnhWk1;SK.MUS,12_EnhWk2	.	HepG2b,TCF4,UCD,None	HNF1_5;Hmbox1	NM_001113398	rs1033266	ZNF385B	ZNF385B	0	0	INT		Protein_Binding|ChIP-seq|TCF4	5
2	180390513	2G	G	C	rs2367643	0.98	0.99	0	0.68	0.81	0.92	0.79		6			6	.		1	0	.	HSMM,6_Weak_Enhancer	.	SK.MUS62,14_Enh;HRT.FE,12_EnhWk2;SK.MUS63,11_EnhWk1	.	.	CEBPG;Foxp3;GR_known9;Irx;Nrf-2_2;Pou1f1_2;TCF4_known1	NM_001113398	rs2367643	ZNF385B	ZNF385B	0	0	INT		Motifs|PWM|Irx6, Motifs|PWM|PR=GR, Motifs|PWM|Irx4, Motifs|PWM|Sox8, Motifs|PWM|Irx2, Motifs|PWM|Irx5	6
2	208105115	2H	C	T	rs6732155	0.88	-0.94	0	0.29	0.35	0.19	0.25		5			5	.		0	0	NHEK,1_Active_Promoter	HSMM,4_Strong_Enhancer;GM12878,7_Weak_Enhancer;HMEC,4_Strong_Enhancer;Huvec,7_Weak_Enhancer;NHLF,5_Strong_Enhancer	PFK.2,2_TssF;CD34.MBP1549,6_TssD2;BR.H35,3_TssA;ADI.MSC,2_TssF;BM.MSC,2_TssF;MUS.SC,2_TssF;BR.MYO,4_TssWk;PFK.3,3_TssA;MSC.ADIPC,3_TssA;COL.SMUS,6_TssD2	CD34.C,13_EnhA;CD34.P,13_EnhA;CD3.P,13_EnhA;IMR90,13_EnhA;CCCRA.NP,11_EnhWk1;CC.TPC,12_EnhWk2;CD8.MP,12_EnhWk2;SK.MUS62,11_EnhWk1;HD.CD56MESC,11_EnhWk1;CD8.NP,12_EnhWk2;CCIP.LSMPTP,12_EnhWk2;CD4.NP,12_EnhWk2;CD4.MP,12_EnhWk2;CCIP.LSTP,12_EnhWk2;PFF.1,13_EnhA;ESO,14_Enh;SK.MUS,12_EnhWk2;PFF.2,11_EnhWk1;CD34.MBP1562,13_EnhA;CD15.P,13_EnhA;CD34.MBP1480,11_EnhWk1;ES.I3,11_EnhWk1;DUO.SMUS,11_EnhWk1;SP…	Duke,AoSMC,None;Duke,RWPE1,None;UW,HVMF,None	.	E2A_1;Mxi1_disc1;Pitx2;ZEB1_disc1;ZEB1_known3;ZEB1_known4	NM_003709	rs6732155		KLF7	5	74500	.		Motifs|PWM|Gm397, Chromatin_Structure|FAIRE, Chromatin_Structure|DNase-seq	5
2	208105518	2H	C	T	rs7582312	0.97	1	0	0.11	0.21	0.19	0.11		2b			2	.		0	0	.	HSMM,4_Strong_Enhancer;GM12878,7_Weak_Enhancer;HMEC,4_Strong_Enhancer;NHLF,5_Strong_Enhancer;NHEK,4_Strong_Enhancer	PFK.2,2_TssF;BR.H35,3_TssA;BM.MSC,2_TssF;MUS.SC,2_TssF;BR.MYO,6_TssD2;PFK.3,2_TssF;MSC.ADIPC,2_TssF;ADI.MSC,6_TssD2;CHON.BMMSC,2_TssF	CD34.C,13_EnhA;CD34.P,13_EnhA;CD3.P,13_EnhA;IMR90,13_EnhA;CCCRA.NP,11_EnhWk1;HD.CD56MESC,11_EnhWk1;CD8.NP,12_EnhWk2;CCIP.LSMPTP,12_EnhWk2;CD4.NP,12_EnhWk2;CD4.MP,12_EnhWk2;CCIP.LSTP,12_EnhWk2;PFF.1,13_EnhA;ESO,14_Enh;SK.MUS,12_EnhWk2;PFF.2,11_EnhWk1;CD34.MBP1562,13_EnhA;CD15.P,13_EnhA;CD34.MBP1480,11_EnhWk1;PANC,12_EnhWk2;CD34.MBP1536,11_EnhWk1;H1.DMSC,14_Enh;LV,11_EnhWk1;GAS,11_EnhWk1;CD34.MBP15…	AWG,NHEK,None;AWG,Th1,None;Duke,GM19240,None;Duke,RWPE1,None;UW,CD34+_Mobilized,None;UW,GM12864,None;UW,GM12865,None;UW,HIPEpiC,None;UW,HNPCEpiC,None;UW,HRE,None;UW,Jurkat,None;UW,NB4,None;UW,PrEC,None;UW,Th2,None	.	AP-1_disc2;E2F_disc4;Hoxb13;Irf_disc1;NF-Y_disc1;NF-Y_known1;Pax-4_4;Pbx3_disc1;RFX5_disc2;SP1_disc1;SP2_disc1;TATA_disc6	NM_003709	rs7582312		KLF7	5	74903	.		Motifs|PWM|COMP1, Motifs|Footprinting|COMP1, Chromatin_Structure|FAIRE, Chromatin_Structure|DNase-seq, Protein_Binding|ChIP-seq|MEIS1, Protein_Binding|ChIP-seq|GABPA	2b
2	208112602	2H	G	T	rs6739693	1	1	1	0.16	0.21	0.19	0.1		7			7	2.382e-05		0	0	.	HMEC,7_Weak_Enhancer	.	PFK.2,9_TxEnhG1;PFK.3,9_TxEnhG1;BR.H35,13_EnhA	.	.	.	NM_003709	rs6739693		KLF7	5	81987	.		No data	7
2	208113826	2H	C	T	rs7595344	0.88	-0.96	0	0.29	0.35	0.19	0.24		4			4	.		0	0	.	HMEC,5_Strong_Enhancer;Huvec,7_Weak_Enhancer;NHLF,7_Weak_Enhancer;K562,7_Weak_Enhancer;NHEK,5_Strong_Enhancer	.	CD15.P,11_EnhWk1;CD34.C,11_EnhWk1;HD.CD56MESC,11_EnhWk1;IMR90,11_EnhWk1;PFK.3,11_EnhWk1;MUS.SC,11_EnhWk1;BR.H35,13_EnhA;BM.MSC,11_EnhWk1;PFF.1,11_EnhWk1;PFK.2,13_EnhA;PFF.2,11_EnhWk1;ADI.MSC,11_EnhWk1	AWG,NHEK,None;Duke,Fibrobl,None;UW,Adult_CD4_Th0,None;UW,HCPEpiC,None;UW,HEEpiC,None;UW,HL-60,None;UW,HPAF,None;UW,HVMF,None	MCF10A-Er-Src,POL2,Harvard(Weissman),TAM_1uM_36hr;MCF10A-Er-Src,STAT3,Harvard(Weissman),EtOH_0.01pct;MCF10A-Er-Src,STAT3,Harvard(Weissman),TAM_1uM_36hr;MCF10A-Er-Src,STAT3,Stanford,EtOH_0.01pct_12hr	.	NM_003709	rs7595344		KLF7	5	83211	.		Chromatin_Structure|FAIRE, Chromatin_Structure|DNase-seq, Protein_Binding|ChIP-seq|STAT3, Protein_Binding|ChIP-seq|POLR2A	4
2	208116029	2H	C	T	rs2360677	0.85	-0.94	0	0.32	0.36	0.17	0.26		7			7	.		0	0	.	HMEC,5_Strong_Enhancer;HSMM,5_Strong_Enhancer;NHEK,5_Strong_Enhancer	MUS.SC,2_TssF	CD34.C,11_EnhWk1;PFF.1,11_EnhWk1;PFK.2,13_EnhA;ADI.MSC,11_EnhWk1;CD15.P,11_EnhWk1;BR.H35,13_EnhA;BN.FE0,14_Enh;HD.CD56MESC,11_EnhWk1;MSC.ADIPC,14_Enh;H1.DMSC,13_EnhA;IMR90,13_EnhA;PFK.3,13_EnhA;BN.FE2,11_EnhWk1;NCC.COR2,11_EnhWk1	.	.	BCL_disc3;LRH1;NRSF_disc2;Sin3Ak-20_disc3;TR4_disc2	NM_003709	rs2360677		KLF7	5	85414	.		No data	7
2	208118301	2H	T	C	rs12621900	1	1	1	0.42	0.62	0.83	0.75		5			5	7.882e-06		0	0	.	NHEK,7_Weak_Enhancer;NHLF,5_Strong_Enhancer;H1,7_Weak_Enhancer;HMEC,5_Strong_Enhancer;HSMM,4_Strong_Enhancer	BN.FE1,2_TssF;PANC.I,6_TssD2;BN.FE0,2_TssF	PFK.2,13_EnhA;BN.AC,12_EnhWk2;MUS.SC,13_EnhA;NCC.GED2,11_EnhWk1;BN.GM2,13_EnhA;H1.DMSC,14_Enh;BR.H35,11_EnhWk1;PFK.3,11_EnhWk1;HD.CD56MESC,13_EnhA;ADI.MSC,13_EnhA;NCC.COR2,13_EnhA;H1.DNP,11_EnhWk1;BN.HM150,11_EnhWk1;BN.CC,11_EnhWk1;BN.SN,11_EnhWk1;PFF.1,11_EnhWk1;PFF.2,11_EnhWk1;IMR90,13_EnhA;BM.MSC,13_EnhA;IPS.20,11_EnhWk1;BN.ITL,13_EnhA;CD34.C,13_EnhA;BN.MFL,11_EnhWk1;MSC.ADIPC,13_EnhA;ES.I3,11…	.	A549,USF1,HudsonAlpha,EtOH_0.02pct;H1-hESC,USF1,HudsonAlpha,None	.	NM_003709	rs12621900		KLF7	5	87686	.		Chromatin_Structure|FAIRE, Protein_Binding|ChIP-seq|USF1	5
2	220738491	2J	T	C	rs7595755	0.84	0.95	0	0.6	0.83	0.97	0.74		5			5	.		0	0	.	.	.	ES.I3,12_EnhWk2;H9,12_EnhWk2;HUES6,11_EnhWk1;IPS.15,12_EnhWk2;IPS.20,12_EnhWk2;IPS.18,12_EnhWk2;H1,12_EnhWk2;HUES48,13_EnhA;HUES64,12_EnhWk2	UW,SK-N-MC,None	.	GR_disc4;LUN-1;TATA_disc1;YY1_disc1;YY1_known2;YY1_known3;YY1_known5;YY1_known6	NR_036228	rs7595755	MIR4268	MIR4268	3	32730	.		Motifs|PWM|LUN-1, Motifs|PWM|Sox13, Motifs|PWM|YY1, Chromatin_Structure|DNase-seq	5
2	220746487	2J	A	T	rs11689000	0.88	0.95	0	0.76	0.81	0.97	0.72		7			7	.		0	0	.	.	.	.	.	.	.	NR_036228	rs11689000	MIR4268	MIR4268	3	24734	.		No data	7
2	220752532	2J	T	C	rs4142173	1	1	1	0.57	0.76	0.73	0.71		7			7	3.338e-05		0	0	.	.	.	BN.GM2,11_EnhWk1	.	.	Dmbx1;HNF4_disc2	NR_036228	rs4142173	MIR4268	MIR4268	3	18689	.		No data	7
2	220760831	2J	C	G	rs4674468	0.88	1	0	0.79	0.83	0.97	0.75		7			7	.		0	0	.	.	.	.	.	.	.	NR_036228	rs4674468	MIR4268	MIR4268	3	10390	.		No data	7
2	220763284	2J	T	C	rs2891833	1	1	1	0.79	0.8	0.97	0.73		5		3	3	3.483e-05		0	0	.	.	.	.	UW,WERI-Rb-1,None	.	CEBPA_1;CEBPA_2;CEBPB_known3;CEBPG;STAT_disc4;Znf143_disc3	NR_036228	rs2891833	MIR4268	MIR4268	3	7937	.		Motifs|PWM|(SATB1)2, Motifs|PWM|C/EBPgamma, Motifs|PWM|Glis2, Motifs|PWM|Tcf7, Chromatin_Structure|DNase-seq	5
2	223105079	2K	T	C	rs4606918	1	1	0	0.6	0.66	0.8	0.52		5			5	.		0	0	HepG2,3_Poised_Promoter;H1,3_Poised_Promoter	.	HUES48,1_TssP;IPS.18,1_TssP;H9,4_TssWk;HD.CD184EC,6_TssD2;ES.I3,1_TssP;H1,1_TssP;HUES64,1_TssP;IPS.15,1_TssP;HUES6,1_TssP;IPS.20,1_TssP;PANC.I,4_TssWk;LV,4_TssWk	BN.GM2,15_EnhP;PFM.3,13_EnhA;IPS.DF6,12_EnhWk2;H1.DNP,11_EnhWk1;PFM.1,9_TxEnhG1;PFM.2,13_EnhA;HRT.FE,12_EnhWk2;PANC,12_EnhWk2;H1.BMP4DM,15_EnhP;H1.DMSC,15_EnhP;IPS.DF19,12_EnhWk2;SK.MUS,15_EnhP;HD.CD56MESC,15_EnhP;GAS,12_EnhWk2;LNG.FE,15_EnhP	.	HEK293(b),KAP1,UCD,None;HepG2,FOXA1,HudsonAlpha,None;HepG2,FOXA2,HudsonAlpha,None;HepG2b,TCF4,UCD,None	AIRE_1;BCL_disc5;Ik-1_2;Maf_disc2;SETDB1_disc1;STAT_disc1;STAT_known11;STAT_known12;STAT_known14;STAT_known4;STAT_known7	NM_181460	rs4606918	PAX3	PAX3	0	0	INT		Motifs|PWM|STAT5A(homodimer), Protein_Binding|ChIP-seq|FOXA2, Protein_Binding|ChIP-seq|FOXA1, Protein_Binding|ChIP-seq|TRIM28, Protein_Binding|ChIP-seq|TCF4	5
2	223105486	2K	A	G	rs1438617	1	1	0	0.6	0.66	0.8	0.52		5			5	.		0	0	H1,3_Poised_Promoter	.	IPS.20,1_TssP;PANC.I,4_TssWk;HRT.FE,1_TssP	BN.GM2,15_EnhP;PFM.3,13_EnhA;H1.DNP,11_EnhWk1;PFM.1,9_TxEnhG1;PFM.2,13_EnhA;H1.BMP4DM,15_EnhP;HD.CD56MESC,15_EnhP;GAS,12_EnhWk2;H1,15_EnhP;IPS.15,15_EnhP;H9,12_EnhWk2;HUES64,15_EnhP;HUES48,15_EnhP;ES.I3,15_EnhP;HUES6,15_EnhP;HD.CD184EC,15_EnhP;IPS.18,15_EnhP	UW,H7-hESC,None;UW,HAc,None;UW,HBMEC,None;UW,NT2-D1,None	.	AIRE_2;Foxp1;Nkx2_2;TEF	NM_181460	rs1438617	PAX3	PAX3	0	0	INT		Motifs|PWM|FOXP1, Motifs|PWM|AIRE, Chromatin_Structure|FAIRE, Chromatin_Structure|DNase-seq	5
2	223105652	2K	A	C	rs1367410	1	1	1	0.6	0.66	0.8	0.52		7			7	0.0001128		0	1	H1,3_Poised_Promoter	.	PANC.I,4_TssWk	BN.GM2,15_EnhP;PFM.3,13_EnhA;PFM.2,13_EnhA;GAS,12_EnhWk2;H1,15_EnhP;IPS.15,15_EnhP;H9,12_EnhWk2;HUES64,15_EnhP;HUES48,15_EnhP;ES.I3,15_EnhP;HUES6,15_EnhP;HD.CD184EC,15_EnhP;IPS.18,15_EnhP;HRT.FE,15_EnhP;PFM.1,13_EnhA;BN.FE1,15_EnhP;IPS.20,15_EnhP	.	.	Foxa_disc1;HNF4_disc1;HNF4_known2;HNF4_known4;HP1-site-factor;NF-kappaB_disc1;NF-kappaB_known4;NF-kappaB_known5;p300_disc3	NM_181460	rs1367410	PAX3	PAX3	0	0	INT		No data	7
2	223105842	2K	C	A	rs1367411	1	1	0	0.66	0.67	0.8	0.52		5			5	.		0	0	H1,3_Poised_Promoter	.	PANC.I,4_TssWk	PFM.3,13_EnhA;PFM.2,13_EnhA;GAS,12_EnhWk2;H1,15_EnhP;IPS.15,15_EnhP;H9,12_EnhWk2;HUES64,15_EnhP;HUES48,15_EnhP;ES.I3,15_EnhP;HUES6,15_EnhP;HD.CD184EC,15_EnhP;IPS.18,15_EnhP;HRT.FE,15_EnhP;PFM.1,13_EnhA;BN.FE1,15_EnhP;IPS.20,15_EnhP;BN.GM2,12_EnhWk2	.	HEK293(b),KAP1,UCD,None	Mef2_known5;TATA_known3	NM_181460	rs1367411	PAX3	PAX3	0	0	INT		Protein_Binding|ChIP-seq|TRIM28	5
2	223105846	2K	A	G	rs1367412	1	1	0	0.66	0.67	0.8	0.52		5			5	.		0	0	H1,3_Poised_Promoter	.	PANC.I,4_TssWk	PFM.3,13_EnhA;PFM.2,13_EnhA;GAS,12_EnhWk2;H1,15_EnhP;IPS.15,15_EnhP;H9,12_EnhWk2;HUES64,15_EnhP;HUES48,15_EnhP;ES.I3,15_EnhP;HUES6,15_EnhP;HD.CD184EC,15_EnhP;IPS.18,15_EnhP;HRT.FE,15_EnhP;PFM.1,13_EnhA;BN.FE1,15_EnhP;IPS.20,15_EnhP;BN.GM2,12_EnhWk2	.	HEK293(b),KAP1,UCD,None	Hmbox1;Zbtb12	NM_181460	rs1367412	PAX3	PAX3	0	0	INT		Protein_Binding|ChIP-seq|TRIM28	5
2	223106322	2K	C	T	rs6436302	0.99	1	0	0.54	0.66	0.81	0.52		5			5	.		1	1	H1,3_Poised_Promoter	.	PANC.I,4_TssWk	PFM.3,13_EnhA;PFM.2,13_EnhA;H9,12_EnhWk2;HUES64,15_EnhP;HUES48,15_EnhP;HUES6,15_EnhP;HD.CD184EC,15_EnhP;IPS.18,15_EnhP;PFM.1,13_EnhA;BN.FE1,15_EnhP;IPS.20,15_EnhP;BN.GM2,12_EnhWk2	.	U2OS,KAP1,Stanford,None	E2A_1;EBF_disc2;HDAC2_disc3;NRSF_disc1;NRSF_disc4;NRSF_disc8;NRSF_disc9;Sin3Ak-20_disc1	NM_181460	rs6436302	PAX3	PAX3	0	0	INT		Motifs|PWM|REST, Chromatin_Structure|FAIRE, Protein_Binding|ChIP-seq|TRIM28	5
2	223106686	2K	A	T	rs11680773	1	1	0	0.54	0.66	0.8	0.52		7			7	.		0	0	.	.	.	PFM.3,13_EnhA;HUES48,15_EnhP;HD.CD184EC,15_EnhP;IPS.18,15_EnhP;IPS.20,15_EnhP;BN.GM2,12_EnhWk2;PFM.1,14_Enh;PFM.2,13_EnhA	.	.	CTCF_disc4;Maf_disc2;Maf_known3;Nanog_disc4;SIX5_disc1;Tgif1_2;Znf143_disc2	NM_181460	rs11680773	PAX3	PAX3	0	0	INT		No data	7
2	223107166	2K	T	C	rs12464919	1	1	0	0.54	0.66	0.8	0.52		7			7	.		0	0	.	.	.	PFM.3,13_EnhA;IPS.18,15_EnhP;IPS.20,15_EnhP;BN.GM2,12_EnhWk2;PFM.1,14_Enh;PFM.2,13_EnhA	.	.	ERalpha-a_known1;Pax-5_disc3;ZEB1_known4	NM_181460	rs12464919	PAX3	PAX3	0	0	INT		No data	7
2	223107596	2K	A	C	rs10932948	0.98	0.99	0	0.54	0.66	0.8	0.52		6			6	.		0	0	.	.	.	PFM.3,13_EnhA;BN.GM2,12_EnhWk2;PFM.2,13_EnhA;PFM.1,11_EnhWk1	.	.	.	NM_181460	rs10932948	PAX3	PAX3	0	0	INT		Motifs|PWM|Sox12	6
2	223107725	2K	T	C	rs7590018	0.99	0.99	0	0.54	0.66	0.8	0.52		7			7	.		1	0	.	.	.	PFM.3,13_EnhA;BN.GM2,12_EnhWk2;PFM.2,13_EnhA;PFM.1,11_EnhWk1	.	.	AP-1_disc4;BDP1_disc1	NM_181460	rs7590018	PAX3	PAX3	0	0	INT		No data	7
2	223108054	2K	C	T	rs7576375	0.99	1	0	0.54	0.46	0.78	0.44		7			7	.		0	0	.	.	.	BN.GM2,12_EnhWk2;PFM.1,11_EnhWk1;HUES64,15_EnhP;PFM.2,9_TxEnhG1;PFM.3,9_TxEnhG1	.	.	BDP1_disc3;HNF4_disc2	NM_181460	rs7576375	PAX3	PAX3	0	0	INT		No data	7
2	223108297	2K	A	G	rs6436303	0.98	1	0	0.6	0.47	0.78	0.45		6			6	.		1	0	.	.	.	BN.GM2,12_EnhWk2;PFM.1,11_EnhWk1;HUES64,15_EnhP;PFM.2,9_TxEnhG1;PFM.3,9_TxEnhG1	.	.	CEBPB_disc2;CHX10;TCF4_known2	NM_181460	rs6436303	PAX3	PAX3	0	0	INT		Motifs|PWM|GSH2	6
2	223108399	2K	G	A	rs6436304	1	1	1	0.53	0.46	0.78	0.44		5			5	3.646e-05		1	1	.	.	.	BN.GM2,12_EnhWk2;PFM.1,11_EnhWk1;HUES64,15_EnhP;PFM.2,9_TxEnhG1;PFM.3,9_TxEnhG1	UW,HA-sp,None	.	BRCA1_known1;Hoxc10;Maf_known2;Pax-4_5;Znf143_disc3	NM_181460	rs6436304	PAX3	PAX3	0	0	INT		Chromatin_Structure|DNase-seq	5
2	224596133	2L	T	A	rs4673074	1	1	1	0.78	0.53	0.52	0.49		6			6	8.226e-05		0	0	.	.	.	PFM.2,11_EnhWk1;PFM.3,11_EnhWk1;HRT.FE,11_EnhWk1;ES.I3,11_EnhWk1;IPS.15,12_EnhWk2;BM.MSC,13_EnhA;CHON.BMMSC,13_EnhA;NCC.GED2,12_EnhWk2;ST.MUC,11_EnhWk1	.	.	FXR_2;HNF1_1;Mef2_known1;Mef2_known4;Mef2_known6;NF-kappaB_disc3	NM_001039569	rs4673074	AP1S3	AP1S3	3	23912	.		Motifs|PWM|aMEF-2, Motifs|PWM|Srf, Motifs|PWM|MEF-2	6
2	224599175	2L	G	T	rs655783	0.99	1	0	0.75	0.52	0.52	0.49		4			4	.		0	0	.	.	.	ST.MUC,12_EnhWk2;MSC.ADIPC,11_EnhWk1	AWG,A549,None;UW,AoAF,None;UW,HBMEC,None;UW,HCF,None;UW,HCM,None;UW,HGF,None;UW,HMVEC-LLy,None;UW,HMVEC-dLy-Ad,None;UW,HMVEC-dNeo,None;UW,HRPEpiC,None;UW,NHDF-neo,None	.	HEY1_disc1;Hbp1;Rad21_disc1;TATA_disc2	NM_001039569	rs655783	AP1S3	AP1S3	3	20870	.		Chromatin_Structure|FAIRE, Chromatin_Structure|DNase-seq, Protein_Binding|ChIP-seq|HNF4A	4
2	224599616	2L	G	T	rs840343	0.98	1	0	0.74	0.52	0.52	0.48		7			7	.		0	0	.	.	.	MSC.ADIPC,11_EnhWk1;BM.MSC,11_EnhWk1	.	.	MZF1::1-4_2;ZEB1_known3	NM_001039569	rs840343	AP1S3	AP1S3	3	20429	.		No data	7
2	224601443	2L	A	G	rs686686	0.92	0.97	0	0.78	0.54	0.55	0.48		7			7	.		0	0	.	NHEK,7_Weak_Enhancer;NHLF,7_Weak_Enhancer	.	PFF.1,11_EnhWk1;PFK.2,11_EnhWk1;PFF.2,12_EnhWk2;BM.MSC,13_EnhA;IMR90,11_EnhWk1;ADI.MSC,12_EnhWk2;PFK.3,11_EnhWk1;MUS.SC,14_Enh	.	.	Myc_disc4	NM_001039569	rs686686	AP1S3	AP1S3	3	18602	.		No data	7
2	230919179	2M	T	C	rs34721361	0.84	0.95	0	0.48	0.65	0.51	0.76		5			5	.		0	0	.	NHEK,5_Strong_Enhancer;HMEC,5_Strong_Enhancer	CD34.MBP1562,6_TssD2	CD34.MBP1480,12_EnhWk2;ADI.MSC,12_EnhWk2;MUS.SC,12_EnhWk2;CD34.MBP1549,12_EnhWk2;CD34.MBP1508,12_EnhWk2;IMR90,12_EnhWk2;ESO,14_Enh;PFK.3,12_EnhWk2;NCC.GED2,11_EnhWk1;NCC.COR2,12_EnhWk2;BN.CC,11_EnhWk1;CD34.P,11_EnhWk1;BR.H35,12_EnhWk2;PFK.2,12_EnhWk2;BN.AC,11_EnhWk1;CHON.BMMSC,12_EnhWk2;CD34.MBP1536,11_EnhWk1;BM.MSC,12_EnhWk2;ES.I3,12_EnhWk2;HUES64,12_EnhWk2;BN.ITL,14_Enh;ST.MUC,12_EnhWk2	.	.	Irf_known7	NM_152527	rs34721361	SLC16A14	SLC16A14	0	0	INT		Chromatin_Structure|FAIRE, Chromatin_Structure|DNase-seq	5
2	230919670	2M	C	G	rs34607433	0.95	1	0	0.55	0.66	0.5	0.78		7			7	.		0	0	.	NHEK,5_Strong_Enhancer;HMEC,7_Weak_Enhancer	.	CD34.MBP1480,12_EnhWk2;ESO,14_Enh;PFK.3,12_EnhWk2;BR.H35,12_EnhWk2;PFK.2,12_EnhWk2;BM.MSC,12_EnhWk2;CD34.MBP1562,11_EnhWk1;HRT.FE,11_EnhWk1	.	.	Evi-1_4;Foxa_disc3;Mef2_disc1;Mef2_known2;Mef2_known4	NM_152527	rs34607433	SLC16A14	SLC16A14	0	0	INT		No data	7
2	230920379	2M	T	C	rs4973252	0.95	1	0	0.63	0.66	0.5	0.78		7			7	.		0	0	.	.	.	HRT.FE,11_EnhWk1	.	.	CEBPD	NM_152527	rs4973252	SLC16A14	SLC16A14	0	0	INT		No data	7
2	230920518	2M	G	A	rs4973253	0.95	1	0	0.63	0.66	0.51	0.78		7			7	.		0	0	.	.	.	.	.	.	.	NM_152527	rs4973253	SLC16A14	SLC16A14	0	0	INT		No data	7
2	230920586	2M	A	G	rs7576451	1	1	1	0.63	0.66	0.5	0.77		6			6	8.133e-05		0	0	.	.	.	.	.	.	GATA_disc3;HDAC2_disc6;Irf_disc3;Irf_known10;Irf_known9;Mef2_known4;Nanog_disc2;PLZF;Pou1f1_2;STAT_disc3;Sox_4;TATA_known1;p300_disc10	NM_152527	rs7576451	SLC16A14	SLC16A14	0	0	INT		Motifs|PWM|Tbp, Motifs|PWM|Nanog, Motifs|PWM|IRF	6
2	230920892	2M	T	C	rs4246639	0.95	1	0	0.63	0.66	0.5	0.78		7			7	.		0	0	.	.	.	.	.	.	AP-1_disc7;BHLHE40_known2;Myc_disc2;RP58	NM_152527	rs4246639	SLC16A14	SLC16A14	0	0	INT		No data	7
2	230921217	2M	T	G	rs4973254	0.94	1	0	0.63	0.66	0.5	0.78		7			7	.		0	0	.	.	.	.	.	.	ELF1_disc3;Zfp161_2	NM_152527	rs4973254	SLC16A14	SLC16A14	0	0	INT		No data	7
2	230923302	2M	A	C	rs6716616	0.95	1	0	0.65	0.66	0.5	0.78		7			7	.		0	0	.	.	.	.	.	.	CEBPA_1;CEBPA_2;CEBPB_known1;CEBPB_known5;CIZ;Pax-4_5;p300_disc2	NM_152527	rs6716616	SLC16A14	SLC16A14	0	0	INT		No data	7
2	230943451	2M	A	G	rs4613264	1	1	1	0.52	0.44	0.74	0.41		7			7	2.877e-05		0	0	.	H1,7_Weak_Enhancer	.	H1.BMP4DM,12_EnhWk2;ES.WA7,12_EnhWk2;SPL,14_Enh	.	.	Pitx2	NM_152527	rs4613264	SLC16A14	SLC16A14	5	9735	.		No data	7
3	11019209	3A	G	A	rs1710884	1	1	1	0.02	0.26	0.16	0.28		6			6	3.889e-05		0	0	.	H1,7_Weak_Enhancer;NHLF,7_Weak_Enhancer	BN.AC,3_TssA	BN.MFL,14_Enh;BN.AG,14_Enh;BN.FE0,11_EnhWk1;H1.DMSC,11_EnhWk1;HUES48,12_EnhWk2;BN.GM2,13_EnhA;IPS.20,12_EnhWk2;ES.I3,12_EnhWk2;BN.CC,11_EnhWk1;HUES6,12_EnhWk2;H1,12_EnhWk2;HRT.FE,11_EnhWk1	.	.	NF-E2_disc4;Nrf-2_2;Osr	NM_003042	rs1710884	SLC6A1	SLC6A1	5	15209	.		Motifs|PWM|Nrf-2	6
3	13820226	3B	T	C	rs12638136	1	1	0	0.67	0.43	0.45	0.48		7			7	.		0	0	.	.	.	.	.	.	AP-1_disc7;ATF3_known4;E2A_2;Maf_known5;Myf_4;SIX5_known1;ZEB1_known4	NR_027103	rs12638136	LOC285375	LOC285375	3	32093	.		No data	7
3	13820613	3B	G	A	rs13067689	1	1	1	0.65	0.43	0.44	0.48		6			6	5.966e-05		0	0	.	.	.	.	.	.	CDP_2;CDP_7;Cart1;Foxp1;HNF1_7;Pbx-1_4;Pdx1_1;Zfp105	NR_027103	rs13067689	LOC285375	LOC285375	3	32480	.		Motifs|PWM|Cutl1, Motifs|PWM|CDP	6
3	13821588	3B	T	C	rs11720394	0.82	1	0	0.54	0.38	0.21	0.43		5			5	.		0	0	.	.	.	HD.CD56MESC,12_EnhWk2	.	.	Dobox4;Pou1f1_2	NR_027103	rs11720394	LOC285375	LOC285375	3	33455	.		Chromatin_Structure|DNase-seq	5
3	13823817	3B	G	A	rs6769900	0.82	0.99	0	0.58	0.38	0.2	0.44		5			5	.		0	0	.	.	SK.MUS,1_TssP;BN.GM2,2_TssF;CD34.MBP1562,1_TssP;BN.MFL,6_TssD2	BN.HM150,12_EnhWk2;BN.CC,12_EnhWk2;NCC.COR2,15_EnhP;NCC.GED2,13_EnhA;BN.FE2,11_EnhWk1;BN.ITL,11_EnhWk1;CD34.MBP1536,12_EnhWk2;BN.FE0,13_EnhA;SK.MUS62,15_EnhP;SK.MUS63,15_EnhP;ADI.NUC,15_EnhP;BN.FE1,12_EnhWk2;BN.AG,13_EnhA;CD34.MBP1480,12_EnhWk2;SPL,14_Enh	Duke,Fibrobl,None;Duke,Osteobl,None;UW,Adult_CD4_Th0,None	.	BDP1_disc3	NR_027103	rs6769900	WNT7A	WNT7A	3	35684	.		Chromatin_Structure|DNase-seq	5
3	13824469	3B	T	C	rs9310432	0.83	0.99	0	0.64	0.4	0.2	0.44		5			5	.		0	0	.	.	CD34.MBP1562,1_TssP;BN.MFL,6_TssD2;SK.MUS63,1_TssP;BN.AG,6_TssD2	NCC.COR2,15_EnhP;NCC.GED2,13_EnhA;BN.FE2,11_EnhWk1;CD34.MBP1536,12_EnhWk2;BN.FE0,13_EnhA;CD34.MBP1549,12_EnhWk2;BN.ITL,13_EnhA;BN.SN,11_EnhWk1;BN.CC,14_Enh;SK.MUS,15_EnhP;CD34.MBP1508,12_EnhWk2;ADI.NUC,15_EnhP;BN.HM150,11_EnhWk1;BN.GM2,13_EnhA;SPL,14_Enh;BN.AC,11_EnhWk1	.	.	BCL_disc10	NM_004625	rs9310432	WNT7A	WNT7A	3	35611	.		Chromatin_Structure|DNase-seq	5
3	13824586	3B	G	A	rs12638411	0.82	0.99	0	0.57	0.38	0.2	0.44		5			5	.		0	0	.	.	CD34.MBP1562,1_TssP;BN.MFL,6_TssD2;SK.MUS63,1_TssP;BN.AG,6_TssD2	NCC.COR2,15_EnhP;NCC.GED2,13_EnhA;BN.FE2,11_EnhWk1;CD34.MBP1536,12_EnhWk2;BN.FE0,13_EnhA;CD34.MBP1549,12_EnhWk2;BN.ITL,13_EnhA;BN.SN,11_EnhWk1;BN.CC,14_Enh;SK.MUS,15_EnhP;CD34.MBP1508,12_EnhWk2;ADI.NUC,15_EnhP;BN.HM150,11_EnhWk1;BN.GM2,13_EnhA;SPL,14_Enh;BN.AC,11_EnhWk1	.	.	CDP_4;Sox_13	NM_004625	rs12638411	WNT7A	WNT7A	3	35494	.		Chromatin_Structure|DNase-seq	5
3	20450399	3C	A	G	rs6769110	0.8	0.96	0	0.7	0.69	0.71	0.59		7			7	.		0	0	.	.	.	MSC.ADIPC,12_EnhWk2	.	.	Maf_disc2	NM_001199252	rs6769110		SGOL1	5	222674	.		No data	7
3	20456375	3C	C	T	rs6765440	0.95	0.98	0	0.67	0.59	0.48	0.55		6			6	.		0	0	.	.	.	.	.	.	MAZR;MZF1::1-4_1	NM_001199252	rs6765440		SGOL1	5	228650	.		Motifs|PWM|MAZR, Motifs|PWM|Isgf3g	6
3	20459180	3C	CTT	C	rs56403747	0.95	0.98	0	0.53	0.58	0.48	0.55		7			7	.		1	0	.	.	.	HD.CD184EC,11_EnhWk1	.	.	Nkx3_3	NM_001199252	rs56403747		SGOL1	5	231455	.		No data	7
3	20459302	3C	G	A	rs9811678	0.95	0.98	0	0.64	0.59	0.48	0.55		7			7	.		1	0	.	.	.	HD.CD184EC,12_EnhWk2	.	.	CEBPA_1;HMG-IY_2;Pax-4_2	NM_001199252	rs9811678		SGOL1	5	231577	.		No data	7
3	20459309	3C	C	A	rs9811427	0.93	0.98	0	0.64	0.58	0.48	0.55		7			7	.		0	0	.	.	.	HD.CD184EC,12_EnhWk2	.	.	GR_disc1;STAT_disc4	NM_001199252	rs9811427		SGOL1	5	231584	.		No data	7
3	20459919	3C	G	A	rs6802390	0.95	0.98	0	0.67	0.59	0.48	0.55		7			7	.		0	0	.	.	.	.	.	.	.	NM_001199252	rs6802390		SGOL1	5	232194	.		No data	7
3	20459929	3C	C	A	rs6778750	0.95	0.98	0	0.67	0.59	0.48	0.55		7			7	.		0	0	.	.	.	.	.	.	Myc_disc6;SZF1-1	NM_001199252	rs6778750		SGOL1	5	232204	.		No data	7
3	20460489	3C	A	G	rs6792065	0.8	0.96	0	0.69	0.7	0.72	0.59		6			6	.		0	0	.	.	.	.	.	.	Arid5a;Evi-1_5;Foxj2_1;Foxl1_1;Foxp1;PEBP;SEF-1;TATA_known4	NM_001199252	rs6792065		SGOL1	5	232764	.		Motifs|PWM|RUNX1, Motifs|PWM|Osf2, Motifs|PWM|AML, Motifs|PWM|FOXP1, Motifs|PWM|PEBP	6
3	20461093	3C	A	G	rs1520056	0.8	0.96	0	0.69	0.7	0.72	0.59		6			6	.		1	0	.	.	.	.	.	.	Hoxa13;Hoxb9;Pou4f3;Pou6f1_1;RXRA_disc4	NM_001199252	rs1520056		SGOL1	5	233368	.		Motifs|PWM|POU6F1	6
3	20470632	3C	T	G	rs146721835	0.82	0.99	0	0.69	0.7	0.72	0.6		7			7	.		0	0	.	.	.	.	.	.	Pax-8_1;STAT_known8	NM_001199252	rs146721835		SGOL1	5	242907	.		No data	7
3	20473441	3C	G	C	rs1851633	0.96	0.98	0	0.64	0.59	0.49	0.55		7			7	.		0	0	.	.	.	.	.	.	Foxo_1	NM_001199252	rs1851633		SGOL1	5	245716	.		No data	7
3	20474398	3C	A	G	rs2203942	0.82	0.99	0	0.7	0.7	0.72	0.6		7			7	.		0	0	.	.	.	.	.	.	AP-2_known4;Ets_known3;Ik-1_2;NF-kappaB_disc2;STAT_known4	NM_001199252	rs2203942		SGOL1	5	246673	.		No data	7
3	20474761	3C	A	C	rs1829497	0.97	0.99	0	0.67	0.59	0.49	0.56		6			6	.		0	0	.	.	.	.	.	.	CTCF_disc10;Hsf_known2	NM_001199252	rs1829497		SGOL1	5	247036	.		Motifs|PWM|HSF	6
3	20474949	3C	T	C	rs1829498	0.96	0.98	0	0.67	0.59	0.49	0.55		7			7	.		0	0	.	.	.	.	.	.	.	NM_001199252	rs1829498		SGOL1	5	247224	.		No data	7
3	20479637	3C	T	C	rs1520064	0.96	0.98	0	0.67	0.59	0.49	0.55		7			7	.		0	0	.	.	.	.	.	.	Elf5;GR_known8;STAT_known3	NM_001199252	rs1520064		SGOL1	5	251912	.		No data	7
3	20484853	3C	G	A	rs4857955	0.83	0.99	0	0.69	0.7	0.71	0.6		7			7	.		0	0	.	.	.	.	.	.	DMRT5;TATA_disc9	NM_001199252	rs4857955		SGOL1	5	257128	.		No data	7
3	20485709	3C	G	T	rs1850929	0.97	0.99	0	0.66	0.59	0.49	0.55		6			6	.		0	0	.	.	.	.	.	.	Crx_2;NF-kappaB_known2;Pitx2	NM_001199252	rs1850929		SGOL1	5	257984	.		Motifs|PWM|Crx	6
3	20487071	3C	G	A	rs2886563	0.85	1	0	0.69	0.7	0.72	0.6		6			6	.		0	0	.	.	.	.	.	.	AP-1_known4;BCL_disc2;Maf_disc1;Maf_known1;Maf_known3;Maf_known4;Mef2_disc1;Mef2_known5;NF-E2_disc1;Nrf-2_2;STAT_disc2;TCF11::MafG	NM_001199252	rs2886563		SGOL1	5	259346	.		Motifs|PWM|MAF, Motifs|PWM|Nrf-2, Motifs|PWM|Mafk, Motifs|PWM|TCF11:MafG	6
3	20487406	3C	T	G	rs4857956	1	1	0	0.67	0.59	0.49	0.56		6			6	.		0	0	.	.	.	.	.	.	ATF3_known4;NF-kappaB_disc3;PPAR_2;SREBP_known1;SREBP_known2;SREBP_known3	NM_001199252	rs4857956		SGOL1	5	259681	.		Motifs|PWM|PPARalpha:RXRalpha	6
3	20489086	3C	C	T	rs9859908	0.99	1	0	0.67	0.59	0.49	0.56		7			7	.		0	0	.	.	.	.	.	.	AP-1_disc8	NM_001199252	rs9859908		SGOL1	5	261361	.		No data	7
3	20492171	3C	T	A	rs1581299	1	1	0	0.64	0.59	0.49	0.56		6			6	.		0	0	.	.	.	.	.	.	FXR_2;Foxj2_2;PLZF;Sox_14;Sox_15;Sox_18;Sox_19;Sox_2;Sox_7;Sox_9	NM_001199252	rs1581299		SGOL1	5	264446	.		Motifs|PWM|Sox18, Motifs|PWM|Sox13, Motifs|PWM|Sox12, Motifs|PWM|Sox17, Motifs|PWM|Sox4, Motifs|PWM|Sox8, Motifs|PWM|Sox7, Motifs|PWM|Sox5, Motifs|PWM|Sox11, Chromatin_Structure|FAIRE	6
3	20494284	3C	A	T	rs6787180	0.85	1	0	0.66	0.69	0.72	0.6		6			6	.		0	0	.	.	.	.	.	.	Irf_known10	NM_001199252	rs6787180		SGOL1	5	266559	.		Motifs|PWM|PU.1	6
3	20494657	3C	G	C	rs1520054	0.85	1	0	0.66	0.69	0.71	0.6		7			7	.		0	0	.	.	.	.	.	.	STAT_known10;STAT_known11	NM_001199252	rs1520054		SGOL1	5	266932	.		No data	7
3	20495441	3C	T	C	rs6550522	0.85	1	0	0.65	0.69	0.72	0.6		7			7	.		0	0	.	.	.	.	.	.	Rad21_disc3	NM_001199252	rs6550522		SGOL1	5	267716	.		No data	7
3	20495599	3C	A	G	rs1401919	0.85	1	0	0.66	0.69	0.72	0.6		6			6	.		0	0	.	.	.	.	.	.	.	NM_001199252	rs1401919		SGOL1	5	267874	.		Motifs|PWM|Foxj3	6
3	20496505	3C	A	G	rs4858205	0.85	1	0	0.66	0.69	0.71	0.6		7			7	.		0	0	.	.	.	.	.	.	.	NM_001199252	rs4858205		SGOL1	5	268780	.		No data	7
3	20498150	3C	A	G	rs34177784	0.84	0.99	0	0.66	0.69	0.72	0.59		5			5	.		1	1	.	.	.	LNG.FE,12_EnhWk2	.	.	Barx1;Foxd3;Foxf1;Foxf2;Foxi1;Foxj1_1;Foxj1_2;Foxj2_1;Foxk1;Foxl1_1;Foxo_2;Foxo_3;Foxq1;Myf_4;Pou5f1_known2;Sox_14;Sox_15;Sox_16;Sox_18;Sox_19;Sox_2;Sox_7;Sox_9;Zfp105	NM_001199252	rs34177784		SGOL1	5	270425	.		Motifs|PWM|HFH8(FOXF1A), Motifs|PWM|Foxd3, Motifs|PWM|Sox18, Motifs|PWM|Sox13, Motifs|PWM|Foxj1, Motifs|PWM|HFH4(FOXJ1), Motifs|PWM|FOXO1, Motifs|PWM|Foxj3, Motifs|PWM|FOXD3, Motifs|PWM|Foxq1, Motifs|PWM|HNF3, Motifs|PWM|Foxa2, Motifs|PWM|HFH1(FOXQ1), Motifs|PWM|Sox17, Motifs|PWM|Sox8, Motifs|PWM|Sox7, Motifs|PWM|Sox15, Chromatin_Structure|DNase-seq	5
3	20498368	3C	T	C	rs7647330	0.99	1	0	0.64	0.59	0.49	0.56		7			7	.		0	0	.	.	.	LNG.FE,12_EnhWk2	.	.	Foxa_known2	NM_001199252	rs7647330		SGOL1	5	270643	.		No data	7
3	20499099	3C	T	C	rs1520051	1	1	1	0.64	0.59	0.48	0.56		7			7	9.64e-05		0	0	.	.	.	.	.	.	.	NM_001199252	rs1520051		SGOL1	5	271374	.		No data	7
3	20499259	3C	A	G	rs1850928	0.85	1	0	0.66	0.69	0.71	0.6		7			7	.		0	0	.	.	.	.	.	.	Egr-1_disc4;Hic1_3	NM_001199252	rs1850928		SGOL1	5	271534	.		No data	7
3	20500708	3C	C	T	rs1520049	1	1	1	0.64	0.59	0.49	0.56		7			7	3.646e-05		0	0	.	.	.	LNG.FE,12_EnhWk2	.	.	.	NM_001199252	rs1520049		SGOL1	5	272983	.		No data	7
3	20502106	3C	T	C	rs7642993	0.83	0.99	0	0.64	0.69	0.71	0.59		5			5	.		0	0	.	.	.	.	.	.	BHLHE40_disc2;ELF1_disc3;Egr-1_disc6;Ets_disc7;Mtf1_1;NRSF_disc9;YY1_disc4;Zfp161_2	NM_001199252	rs7642993		SGOL1	5	274381	.		Protein_Binding|ChIP-seq|RFX3	5
3	20503207	3C	G	A	rs1915079	1	1	0	0.64	0.59	0.48	0.56		7			7	.		1	1	.	.	.	ES.I3,12_EnhWk2;HUES6,12_EnhWk2;HUES64,12_EnhWk2	.	.	DBP;Irf_known3;Irf_known7;Irf_known9;PU.1_disc2;p300_disc5	NM_001199252	rs1915079		SGOL1	5	275482	.		No data	7
3	20503588	3C	G	A	rs1520047	1	1	0	0.64	0.59	0.48	0.56		6			6	.		0	0	.	.	.	ES.I3,12_EnhWk2;HUES6,12_EnhWk2;HUES64,12_EnhWk2;HUES48,12_EnhWk2	.	.	Dobox4;SP2_disc2;Smad3_1;Smad_2	NM_001199252	rs1520047		SGOL1	5	275863	.		Motifs|PWM|SMAD3	6
3	20503971	3C	T	G	rs1520046	0.85	1	0	0.65	0.69	0.72	0.6		5			5	.		0	0	.	Huvec,5_Strong_Enhancer	ES.I3,6_TssD2	HUES6,12_EnhWk2;HUES64,12_EnhWk2;HUES48,12_EnhWk2;IPS.15,12_EnhWk2;IPS.18,12_EnhWk2;IPS.20,12_EnhWk2;H1.BMP4DM,12_EnhWk2	AWG,HUVEC,None;UW,HA-h,None;UW,HA-sp,None;UW,HRCEpiC,None;UW,HRE,None;UW,NHDF-Ad,None;UW,NT2-D1,None;UW,RPTEC,None;UW,SKMC,None	.	STAT_disc1;STAT_known14;STAT_known4	NM_001199252	rs1520046		SGOL1	5	276246	.		Chromatin_Structure|DNase-seq	5
3	20506446	3C	T	C	rs4858208	0.85	1	0	0.67	0.62	0.49	0.59		7			7	.		0	0	.	.	.	.	.	.	RXRA_known6	NM_001199252	rs4858208		SGOL1	5	278721	.		No data	7
3	20507133	3C	G	T	rs6550527	0.82	0.98	0	0.64	0.62	0.49	0.59		7			7	.		0	0	.	.	.	.	.	.	Maf_known4	NM_001199252	rs6550527		SGOL1	5	279408	.		No data	7
3	20507245	3C	T	C	rs6550529	0.84	0.99	0	0.64	0.62	0.49	0.59		7			7	.		0	0	.	.	.	.	.	.	Nanog_disc1	NM_001199252	rs6550529		SGOL1	5	279520	.		No data	7
3	20510291	3C	A	G	rs7621653	0.83	0.98	0	0.62	0.62	0.49	0.59		6			6	.		0	0	.	.	.	.	.	.	BDP1_disc3;GR_disc6;MOVO-B;NF-kappaB_disc2;PPAR_2;Pax-4_5;Pou2f2_disc2;Rad21_disc10;SP1_known2;THAP1_disc2;UF1H3BETA;YY1_disc2	NM_001199252	rs7621653		SGOL1	5	282566	.		Motifs|PWM|UF1H3BETA	6
3	20511385	3C	T	G	rs1523348	0.82	0.97	0	0.64	0.62	0.49	0.59		6			6	.		0	0	.	.	.	.	.	.	Fox;Foxa_disc1;Foxa_known1;Foxa_known2;Foxj1_1;Foxj2_1;HDAC2_disc2;PLZF;p300_disc3	NM_001199252	rs1523348		SGOL1	5	283660	.		Motifs|PWM|HNF3alpha, Motifs|PWM|FOXfactors, Motifs|PWM|HNF3, Motifs|PWM|Foxa2	6
3	20511584	3C	G	A	rs4858210	0.82	0.97	0	0.64	0.61	0.49	0.59		7			7	.		0	0	.	.	.	.	.	.	Osr	NM_001199252	rs4858210		SGOL1	5	283859	.		No data	7
3	20514267	3C	T	G	rs626491	0.83	0.98	0	0.64	0.62	0.49	0.59		6			6	.		1	0	.	.	.	.	.	.	CEBPB_known2;CEBPB_known6;ELF1_known1;Elf3;Ets_known4;Evi-1_4;Irf_disc3;p300_disc5	NM_001199252	rs626491		SGOL1	5	286542	.		Motifs|PWM|PU.1, Motifs|PWM|Gabpa, Motifs|PWM|Elf-1, Motifs|PWM|C/EBPbeta	6
3	20516530	3C	A	C	rs595551	0.81	0.95	0	0.61	0.61	0.45	0.58		7			7	.		0	0	.	.	.	.	.	.	.	NM_001199252	rs595551		SGOL1	5	288805	.		No data	7
3	36503067	3D	A	C	rs715660	1	1	1	0.18	0.31	0.19	0.29		5			5	3.646e-05		0	0	.	NHLF,7_Weak_Enhancer	.	BM.MSC,11_EnhWk1;H1.DMSC,14_Enh;CHON.BMMSC,12_EnhWk2;ADI.MSC,12_EnhWk2;MSC.ADIPC,12_EnhWk2	.	.	Eomes;RFX5_known1	NM_003149	rs715660	STAC	STAC	0	0	INT		Chromatin_Structure|DNase-seq	5
3	36521264	3D	C	T	rs11708473	1	1	1	0.1	0.28	0.09	0.24		7			7	3.449e-05		0	0	.	.	.	.	.	.	HNF4_known1;RAR;RORalpha1_1;ZEB1_known5	NM_003149	rs11708473	STAC	STAC	0	0	INT		No data	7
3	36522360	3D	C	T	rs35014592	1	1	0	0.1	0.28	0.09	0.24		6			6	.		0	0	.	NHLF,5_Strong_Enhancer	.	ST.SMUS28,11_EnhWk1;BM.MSC,13_EnhA;COL.SMUS,11_EnhWk1;ADI.MSC,11_EnhWk1	.	.	Ik-3;NF-kappaB_disc2;Pou2f2_known2	NM_003149	rs35014592	STAC	STAC	0	0	INT		Motifs|PWM|Ik-3, Motifs|PWM|Oct-1	6
3	36534288	3D	G	T	rs2290529	0.97	1	0	0.11	0.28	0.1	0.23		6			6	.		0	0	.	.	.	ADI.MSC,14_Enh;H1.DMSC,14_Enh;COL.SMUS,11_EnhWk1;KID.FE,11_EnhWk1;ST.SMUS28,11_EnhWk1	.	.	Arid3a_2;Hoxd10	NM_003149	rs2290529	STAC	STAC	0	0	INT		Motifs|PWM|Hoxd13	6
3	36548148	3D	C	G	rs2885143	0.85	0.98	0	0.19	0.32	0.19	0.32		7			7	.		0	0	.	.	.	.	.	.	AIRE_1;SRF_disc1;SRF_known6	NM_003149	rs2885143	STAC	STAC	0	0	INT		No data	7
3	36552188	3D	G	A	rs9827528	0.85	0.98	0	0.2	0.32	0.19	0.32		7			7	.		0	0	.	.	.	.	.	.	Maf_known4	NM_003149	rs9827528	STAC	STAC	0	0	INT		No data	7
3	71495474	3E	A	G	rs9876212	1	1	1	0.73	0.6	0.03	0.82		5			5	9.22e-06		0	0	.	HMEC,7_Weak_Enhancer;NHEK,7_Weak_Enhancer	CD34.MBP1562,2_TssF;CD34.MBP1508,2_TssF	BR.MYO,11_EnhWk1;CD34.MBP1536,13_EnhA;BR.H35,11_EnhWk1;CC.TPC,13_EnhA;PANC,11_EnhWk1;CD34.MBP1549,13_EnhA;CD34.P,13_EnhA;CD3.P,13_EnhA;CCC.TREGP,14_Enh;CD8.MP,11_EnhWk1;ESO,14_Enh;SPL,14_Enh;CD19.P,13_EnhA;CCIP.LSMPTP,13_EnhA;CD4.MP,13_EnhA;CD34.C,13_EnhA;H1.DMSC,11_EnhWk1;PFK.2,11_EnhWk1;CCCRO.MP,13_EnhA;CCIP.LSTP,13_EnhA;CD8.NP,13_EnhA;CD15.P,13_EnhA;CCCRA.NP,13_EnhA;CCC.TMP,13_EnhA;PFK.3,11_En…	UW,Jurkat,None;UW,NB4,None	.	BRCA1_known1;Cdx2_1;Cdx2_2;FAC1;Hlx1;Hoxa10;Hoxd10;Mef2_known1	NM_032682	rs9876212	FOXP1	FOXP1	0	0	INT		Motifs|PWM|Cdx1, Chromatin_Structure|DNase-seq	5
3	71506545	3E	T	C	rs13069719	0.96	0.98	0	0.73	0.6	0.03	0.82		6			6	.		0	0	.	.	CCIP.LSMPTP,2_TssF	CCC.TREGP,11_EnhWk1;CD8.NP,13_EnhA;HRT.FE,11_EnhWk1;BR.MYO,11_EnhWk1;LNG.FE,11_EnhWk1;COL.SMUS,11_EnhWk1;CCCRA.NP,13_EnhA;BM.MSC,11_EnhWk1;CD34.C,13_EnhA;CHON.BMMSC,11_EnhWk1;HD.CD184EC,12_EnhWk2;CD34.MBP1508,14_Enh;CD34.P,13_EnhA;CCIP.LSTP,11_EnhWk1;CD8.MP,11_EnhWk1;CC.TPC,13_EnhA;MUS.SC,11_EnhWk1;CD3.P,13_EnhA;CD34.MBP1549,11_EnhWk1;CD4.MP,13_EnhA;CD15.P,11_EnhWk1;CCCRO.MP,11_EnhWk1;CD19.P,13_E…	.	.	Pbx-1_4;Pou3f2_1;RREB-1_2	NM_032682	rs13069719	FOXP1	FOXP1	0	0	INT		Motifs|PWM|Pbx1	6
3	71517750	3E	A	C	rs13100114	0.87	-0.99	0	0.35	0.48	0.97	0.2		2b			2	.		0	0	.	H1,6_Weak_Enhancer;NHEK,7_Weak_Enhancer;Huvec,5_Strong_Enhancer	IPS.20,6_TssD2	CCCRA.NP,11_EnhWk1;BR.MYO,11_EnhWk1;HUES64,11_EnhWk1;HUES6,11_EnhWk1;CC.TPC,9_TxEnhG1;HRT.FE,13_EnhA;IPS.15,12_EnhWk2;CD34.MBP1562,11_EnhWk1;CD4.NP,11_EnhWk1;CD8.NP,11_EnhWk1;H1,11_EnhWk1;H9,11_EnhWk1;IPS.18,11_EnhWk1;CCIP.LSMPTP,9_TxEnhG1;CD34.P,9_TxEnhG1;IPS.DF6,11_EnhWk1;ES.I3,11_EnhWk1;BN.FE1,11_EnhWk1;CD8.MP,11_EnhWk1;HUES48,11_EnhWk1;LV,13_EnhA	AWG,H1-hESC,None;Duke,Chorion,None;Duke,H9ES,None;Duke,iPS,None;UW,NT2-D1,None	H1-hESC,POU5F1,HudsonAlpha,None;H1-hESC,USF2,Stanford,None	En-1_2;Irf_known9;Myc_disc6;Nkx2_3;Nkx3_4;Pou2f2_known9;RFX5_known3	NM_032682	rs13100114	FOXP1	FOXP1	0	0	INT		Motifs|Footprinting|Nkx2-6, Motifs|Footprinting|Nkx2-4, Motifs|Footprinting|En1, Motifs|Footprinting|Nkx2-2, Motifs|PWM|Nkx2-4, Motifs|PWM|En1, Motifs|PWM|Nkx2-6, Motifs|PWM|Nkx2-2, Chromatin_Structure|DNase-seq, Protein_Binding|ChIP-seq|USF2, Protein_Binding|ChIP-seq|POU5F1	2b
3	71521494	3E	C	T	rs7617596	0.87	0.97	0	0.66	0.53	0.03	0.8		7			7	.		0	0	.	.	.	CC.TPC,14_Enh;CD4.NP,11_EnhWk1;CCIP.LSMPTP,11_EnhWk1	.	.	.	NM_032682	rs7617596	FOXP1	FOXP1	0	0	INT		No data	7
3	71524980	3E	A	G	rs6796804	0.88	0.98	0	0.65	0.52	0.03	0.8		7			7	.		0	0	.	.	.	CCCRA.NP,11_EnhWk1;CD8.MP,11_EnhWk1	.	.	Foxa_disc5;GR_known9	NM_032682	rs6796804	FOXP1	FOXP1	0	0	INT		No data	7
3	71528943	3E	C	T	rs12487658	0.89	0.98	0	0.64	0.59	0.02	0.8		7			7	.		0	0	.	.	.	CD4.NP,11_EnhWk1;CCIP.LSMPTP,13_EnhA;CCCRA.NP,13_EnhA;CC.TPC,13_EnhA;CD4.MP,11_EnhWk1;CD19.P,14_Enh;CD8.NP,11_EnhWk1;CD3.P,14_Enh	.	.	Foxo_2;GR_known3	NM_032682	rs12487658	FOXP1	FOXP1	0	0	INT		No data	7
3	75921885	3F	G	A	rs9846268	0.8	-0.94	0	0.6	0.17	0.19	0.15		7			7	.		0	0	.	.	.	.	.	.	.	NM_001128223	rs9846268		ZNF717	5	87629	.		No data	7
3	75924153	3F	C	A,G,T	rs4974323	0.8	-0.94	0	0.02	0.12	0.08	0.15		7			7	.		0	0	.	.	.	.	.	.	.	NM_001128223	rs4974323		ZNF717	5	89897	.		No data	7
3	75936494	3F	T	G	rs1828654	0.87	0.93	0	0.92	0.87	0.92	0.84		5			5	.		0	0	.	.	.	.	Duke,RWPE1,None;NA,HTR8svn,None;UW,WI-38,4OHTAM_20nM_72hr;UW,WI-38,None	.	AP-1_disc3;AP-1_known2;AP-1_known3;AP-1_known4;AP-2_disc1;BAF155_disc1;BATF_disc1;BCL_disc2;Bach1;Bach2;GR_disc2;HMGN3_disc1;Irf_disc2;KAP1_disc1;Maf_disc1;Maf_known1;Myc_disc3;NF-E2_disc1;NF-E2_known1;Nrf-2_2;PRDM1_disc2;Pitx2;RXRA_disc3;STAT_disc2;TCF4_disc1;Zfp410;p300_disc1	NM_001128223	rs1828654		ZNF717	5	102238	.		Motifs|PWM|MAF, Motifs|PWM|Nrf-2, Motifs|Footprinting|FRA1, Motifs|Footprinting|AP-1, Motifs|PWM|AP-1, Motifs|PWM|FRA1, Motifs|PWM|Bach2, Motifs|Footprinting|Bach1, Motifs|PWM|Bach1, Motifs|PWM|Jundm2, Motifs|Footprinting|Bach2, Motifs|PWM|NF-E2, Chromatin_Structure|FAIRE, Chromatin_Structure|DNase-seq	5
3	75941097	3F	G	A	rs3855742	0.85	0.94	0	0.92	0.87	0.92	0.83		7			7	.		0	0	.	.	.	.	.	.	DBP;Fox;Foxa_known1;Foxa_known3;Foxd1_2;Foxi1;HDAC2_disc2;HNF4_disc4;TCF12_disc2;p300_disc3	NM_001128223	rs3855742		ZNF717	5	106841	.		No data	7
3	75944276	3F	T	C	rs67197803	0.85	-0.94	0	0.06	0.13	0.08	0.17		6			6	.		0	0	.	.	.	.	.	.	Dbx1;HDAC2_disc6;Hmx_2;Hoxb13;Hoxb9;Hoxd10;Irf_known9;Ncx_2;Sox_18;Zfp105	NM_001128223	rs67197803		ZNF717	5	110020	.		Motifs|PWM|Nkx6-1	6
3	75946776	3F	T	C	rs7632437	0.91	0.96	0	0.8	0.85	0.92	0.84		7			7	.		0	0	.	.	.	.	.	.	Hand1_1;Maf_known3;Maf_known4;Pou3f3;Smad_2	NM_001128223	rs7632437		ZNF717	5	112520	.		No data	7
3	75956615	3F	C	G	rs2324393	0.92	0.96	0	0.92	0.87	0.92	0.84		7			7	.		0	0	H1,2_Weak_Promoter	.	HUES6,1_TssP;BN.FE1,3_TssA;H1.BMP4DM,5_TssD1;BN.FE2,3_TssA;HUES64,1_TssP;IPS.15,1_TssP;HD.CD56MESC,3_TssA;ES.I3,5_TssD1;IPS.18,1_TssP;HUES48,1_TssP;IPS.20,1_TssP;H1,4_TssWk;IPS.DF19,4_TssWk;PFF.1,4_TssWk;PFK.3,4_TssWk;H9,4_TssWk;HD.CD184EC,1_TssP	PFK.2,12_EnhWk2;BN.FE0,12_EnhWk2	.	.	.	NM_001128223	rs2324393		ZNF717	5	122359	INT		No data	7
3	75959294	3F	G	A	rs6803458	0.92	0.97	0	0.84	0.86	0.92	0.84		7			7	.		0	0	.	.	.	H1.BMP4DT,12_EnhWk2;H1.BMP4DM,11_EnhWk1	Duke,Osteobl,None	.	HDAC2_disc5;Hoxd8;Pou4f3	NM_001128223	rs6803458		ZNF717	5	125038	INT		No data	7
3	75960298	3F	A	G	rs6419802	0.92	0.97	0	0.89	0.87	0.92	0.84		7			7	.		0	0	.	.	.	.	.	.	PPAR_1	NM_001128223	rs6419802		ZNF717	5	126042	INT		No data	7
3	75961218	3F	G	A	rs9310350	0.97	1	0	0.92	0.87	0.92	0.83		7			7	.		0	0	.	.	.	.	.	.	CEBPB_known5;Foxa_disc2;GCNF;Pbx3_disc2;TCF11::MafG	NM_001128223	rs9310350		ZNF717	5	126962	INT		No data	7
3	75961359	3F	G	C	rs9870204	0.97	1	0	0.8	0.85	0.92	0.83		6			6	.		0	0	.	.	.	.	.	.	BATF_disc2;Pbx-1_4	NM_001128223	rs9870204		ZNF717	5	127103	INT		Motifs|PWM|Pbx1	6
3	75962617	3F	G	A	rs9876042	0.94	1	0	0.88	0.86	0.92	0.83		7			7	.		0	0	.	.	.	.	.	.	Ik-2_3;Pou2f2_known2	NM_001128223	rs9876042		ZNF717	5	128361	INT		No data	7
3	75962920	3F	A	C	rs35364514	1	-1	0	0.05	0.13	0.08	0.16		7			7	.		0	0	.	.	.	.	.	.	Ik-2_2;SRF_known3;SRF_known5	NM_001128223	rs35364514		ZNF717	5	128664	INT		No data	7
3	75963401	3F	C	T	rs9310351	0.97	1	0	0.81	0.85	0.92	0.83		7			7	.		0	1	.	.	.	.	.	.	DMRT2;Evi-1_2;Evi-1_3;GATA_disc4	NM_001128223	rs9310351		ZNF717	5	129145	INT		No data	7
3	75963686	3F	A	G	rs4856024	1	1	1	0.81	0.85	0.92	0.84		7			7	0.0001777		0	0	.	.	.	IPS.15,12_EnhWk2	.	.	AFP1;HMG-IY_2;Pax-4_2	NM_001128223	rs4856024		ZNF717	5	129430	INT		No data	7
3	75965570	3F	C	G	rs7644864	0.95	0.98	0	0.81	0.85	0.92	0.84		6			6	.		0	0	.	.	.	.	.	.	DMRT2;Foxa_known4;GR_disc4;YY1_disc1;YY1_known5	NM_001128223	rs7644864		ZNF717	5	131314	INT		Motifs|PWM|DMRT2	6
3	75965758	3F	T	C	rs7614554	0.95	0.98	0	0.84	0.86	0.92	0.84		6			6	.		0	0	.	.	.	.	.	.	.	NM_001128223	rs7614554		ZNF717	5	131502	INT		Motifs|PWM|Gm397	6
3	77696422	3G	C	T	rs1031377	0.86	1	0	0.57	0.65	0.53	0.58		7			7	.		1	0	.	.	.	.	.	.	AFP1;Hic1_3;SIX5_disc2;SP2_disc2	NM_002942	rs1031377	ROBO2	ROBO2	0	0	U3		No data	7
3	77697943	3G	G	A	rs1163748	0.8	1	0	0.73	0.68	0.76	0.6		5			5	.		0	0	.	.	.	KID.FE,12_EnhWk2	UW,HFF-Myc,None	.	Irf_known5;Irf_known6	NM_002942	rs1163748	ROBO2	ROBO2	0	0	U3		Motifs|PWM|ICSBP, Motifs|PWM|ISGF-3, Chromatin_Structure|DNase-seq	5
3	77698442	3G	G	A	rs1163750	1	1	1	0.62	0.63	0.53	0.55		6			6	0.0001023		0	0	.	.	.	.	.	.	Cdx;Hlx1;Lhx3_2;Pou2f2_known2	NM_002942	rs1163750	ROBO2	ROBO2	0	0	U3		Motifs|PWM|Cdx, Motifs|PWM|Hlx1	6
3	77699163	3G	T	C	rs1163751	0.8	1	0	0.71	0.67	0.76	0.6		6			6	.		0	0	.	.	.	.	.	.	Mef2_known2;Mef2_known3;p53_2	NM_002942	rs1163751	ROBO2	ROBO2	3	48	.		Motifs|PWM|RSRFC4, Motifs|PWM|MEF-2	6
3	77700034	3G	G	A	rs776136	0.8	1	0	0.67	0.67	0.76	0.6		7			7	.		0	0	.	.	.	.	.	.	COMP1;Foxa_disc1	NM_002942	rs776136	ROBO2	ROBO2	3	919	.		No data	7
3	77701041	3G	C	T	rs809603	0.8	1	0	0.52	0.64	0.76	0.58		6			6	.		0	0	.	.	.	.	.	.	ATF2;ATF3_known7;Foxa_disc2;Foxa_known3;Pbx-1_4;Pou2f2_known8;Pou3f2_3	NM_002942	rs809603	ROBO2	ROBO2	3	1926	.		Motifs|PWM|ATF2, Motifs|PWM|ATF	6
3	77701070	3G	G	A	rs812334	1	1	1	0.32	0.6	0.54	0.53		7			7	4.148e-05		0	0	.	.	.	.	.	.	Maf_known3;Maf_known4;Rad21_disc8	NM_002942	rs812334	ROBO2	ROBO2	3	1955	.		No data	7
3	77702338	3G	A	G	rs776139	0.81	1	0	0.52	0.64	0.76	0.58		6			6	.		0	0	.	.	.	.	.	.	EWSR1-FLI1;HNF1_3;Mef2_disc1;Mef2_known2;Mef2_known3;Nanog_disc2;Pou2f2_known6	NM_002942	rs776139	ROBO2	ROBO2	3	3223	.		Motifs|PWM|Nanog, Motifs|PWM|Foxa2	6
3	77705155	3G	G	A	rs776142	1	1	0	0.3	0.6	0.52	0.53		7			7	.		0	0	.	.	.	.	.	.	CHD2_disc3;E2F_disc7;Egr-1_disc6;Ets_disc7;Hic1_1;NRSF_disc5;NRSF_disc9;Nrf1_disc3;Sin3Ak-20_disc5;YY1_disc4;Zfp161_2;Zfx	NM_002942	rs776142	ROBO2	ROBO2	3	6040	.		No data	7
3	77705352	3G	C	T	rs776143	0.94	1	0	0.31	0.6	0.52	0.51		7			7	.		0	0	.	.	.	.	.	.	BDP1_disc1;ELF1_disc2;Ets_known3	NM_002942	rs776143	ROBO2	ROBO2	3	6237	.		No data	7
3	88146963	3H	T	G	rs115019733	0.9	-0.95	0	0.05	0.04	0.03	0.11		7			7	.		0	0	.	.	.	.	.	.	RREB-1_2	NM_001195308	rs115019733	CGGBP1	CGGBP1	0	0	INT		No data	7
3	88148635	3H	T	C	rs137863273	0.9	-0.95	0	0.01	0.04	0.03	0.11		7			7	.		0	0	.	.	.	.	.	.	GR_known5;HNF4_known8	NM_001195308	rs137863273	CGGBP1	CGGBP1	0	0	INT		No data	7
3	88154533	3H	A	T	rs56185750	0.9	-0.95	0	0.01	0.04	0.03	0.11		5			5	.		0	0	.	HSMM,6_Weak_Enhancer;Huvec,7_Weak_Enhancer	.	PFF.1,11_EnhWk1;CHON.BMMSC,14_Enh;ADI.MSC,11_EnhWk1;BM.MSC,11_EnhWk1;MSC.ADIPC,11_EnhWk1;MUS.SC,11_EnhWk1	AWG,HSMM,None;UW,AG04449,None;UW,BJ,None;UW,HMVEC-LBl,None;UW,HMVEC-dLy-Neo,None;UW,HNPCEpiC,None;UW,NHLF,None	.	Bbx;Foxa_disc4;Foxp1;STAT_disc5	NM_001195308	rs56185750	CGGBP1	CGGBP1	0	0	INT		Chromatin_Structure|DNase-seq	5
3	88155627	3H	A	G	rs56211058	0.9	-0.95	0	0.05	0.04	0.03	0.11		7			7	.		0	0	.	.	.	ADI.MSC,11_EnhWk1;MSC.ADIPC,11_EnhWk1	.	.	RP58	NM_001195308	rs56211058	CGGBP1	CGGBP1	0	0	INT		No data	7
3	88156194	3H	C	A	rs73132512	0.9	-0.95	0	0.01	0.04	0.03	0.11		5			5	.		0	0	.	.	.	ADI.MSC,11_EnhWk1;MSC.ADIPC,11_EnhWk1	UW,NHDF-Ad,None	.	BCL_disc4;Evi-1_1;Evi-1_3;Irf_known9;Pax-5_disc3;RXRA_disc4;p300_disc5	NM_001195308	rs73132512	CGGBP1	CGGBP1	0	0	INT		Motifs|PWM|IRF, Chromatin_Structure|DNase-seq	5
3	88158096	3H	C	T	rs74983372	0.9	-0.95	0	0.01	0.04	0.03	0.11		5			5	.		0	0	.	.	.	H1.BMP4DM,13_EnhA	UW,NT2-D1,None	HepG2,MAFK,Stanford,None	.	NM_001195308	rs74983372	CGGBP1	CGGBP1	0	0	INT		Motifs|PWM|RUNX1, Chromatin_Structure|FAIRE, Protein_Binding|ChIP-seq|MAFK	5
3	88170569	3H	G	A	rs56246133	0.83	-0.92	0	0.01	0.04	0.03	0.11		7			7	.		0	0	.	.	.	.	.	.	Pou1f1_1;Pou2f2_known5;Pou3f2_1;Pou3f3;Pou5f1_disc2	NM_001195308	rs56246133	CGGBP1	CGGBP1	0	0	INT		No data	7
3	88173756	3H	A	G	rs55932154	0.9	-0.95	0	0.01	0.04	0.03	0.11		7			7	.		0	0	.	.	.	.	.	.	.	NM_001195308	rs55932154	CGGBP1	CGGBP1	0	0	INT		No data	7
3	88174395	3H	C	A	rs55928667	0.87	-0.95	0	0.01	0.04	0.03	0.11		6			6	.		0	0	.	.	.	.	.	.	CDP_1;DMRT7;FAC1;Foxa_known1;Foxa_known2;Foxa_known4;Foxd3;Foxj2_2;Foxp1;HDAC2_disc6;Irf_disc3;Pax-4_4;Pax-4_5;RREB-1_2;Sox_15;Sox_19;Sox_2;Sox_9;Zfp105;p300_disc5	NM_001195308	rs55928667	CGGBP1	CGGBP1	0	0	INT		Motifs|PWM|Mtf1, Motifs|PWM|Nanog, Motifs|PWM|Zfp105, Motifs|PWM|FOXP1, Motifs|PWM|Srf	6
3	88180661	3H	A	C	rs73132546	0.9	-0.95	0	0.05	0.04	0.03	0.11		6			6	.		0	0	.	.	.	HD.CD56MESC,9_TxEnhG1;NCC.GED2,11_EnhWk1;CHON.BMMSC,9_TxEnhG1;ADI.MSC,9_TxEnhG1;PFM.3,11_EnhWk1;NCC.COR2,11_EnhWk1;BM.MSC,9_TxEnhG1;MSC.ADIPC,9_TxEnhG1;MUS.SC,11_EnhWk1	.	.	Foxj1_2;Foxl1_1;Foxp1;Nkx3_1;p53_2;p53_3	NM_001195308	rs73132546	CGGBP1	CGGBP1	0	0	INT		Motifs|PWM|FOXP1	6
3	88186204	3H	G	A	rs138689453	0.9	-0.95	0	0.01	0.04	0.03	0.11		7			7	.		0	0	.	.	.	.	.	.	Pax-4_4;Pax-4_5;Zec	NM_001195308	rs138689453	CGGBP1	CGGBP1	0	0	INT		No data	7
3	88190768	3H	C	A	rs7432826	0.92	0.96	0	0.99	0.96	0.97	0.89		6			6	.		0	1	.	NHEK,5_Strong_Enhancer;HMEC,5_Strong_Enhancer;HSMM,4_Strong_Enhancer;NHLF,7_Weak_Enhancer;GM12878,7_Weak_Enhancer	.	BR.H35,11_EnhWk1;PFK.3,14_Enh;MSC.ADIPC,13_EnhA;MUS.SC,13_EnhA;BM.MSC,11_EnhWk1;ADI.MSC,13_EnhA;CHON.BMMSC,13_EnhA;PFK.2,11_EnhWk1;PFF.1,14_Enh	.	.	Hoxa9;Hoxd10;Pou2f2_known6	NM_018293	rs7432826	ZNF654	ZNF654	0	0	INT		Motifs|PWM|Hoxd10, Chromatin_Structure|FAIRE	6
3	88192484	3H	T	C	rs6551276	0.92	0.96	0	0.99	0.96	0.97	0.89		7			7	.		1	1	.	NHEK,5_Strong_Enhancer;HSMM,5_Strong_Enhancer;HMEC,7_Weak_Enhancer	.	ADI.MSC,13_EnhA;HUES64,11_EnhWk1;PFM.3,11_EnhWk1;BM.MSC,11_EnhWk1;MUS.SC,13_EnhA;MSC.ADIPC,11_EnhWk1;PFK.3,14_Enh	.	.	Mef2_disc1;Mef2_known3;SRF_known2	NM_018293	rs6551276	ZNF654	ZNF654	0	0	U3;INT		No data	7
3	88193835	3H	T	C	rs13074910	0.92	0.96	0	0.99	0.96	0.97	0.89		7			7	.		0	1	.	.	.	.	.	.	.	NM_001195308	rs13074910	CGGBP1	CGGBP1	0	0	INT		No data	7
3	88202045	3H	G	A	rs7431968	0.92	0.96	0	0.99	0.96	0.97	0.89		6			6	.		0	0	GM12878,2_Weak_Promoter	.	.	PFM.3,11_EnhWk1;CD8.NP,11_EnhWk1;CD8.MP,11_EnhWk1;CD19.P,13_EnhA;CD4.NP,11_EnhWk1;BN.GM2,14_Enh;CD15.P,14_Enh;CC.TPC,13_EnhA;COL.SMUS,14_Enh;BN.FE0,11_EnhWk1;CCIP.LSMPTP,11_EnhWk1;BR.H35,14_Enh;R.MUC29,11_EnhWk1;ADI.MSC,14_Enh;CD34.MBP1480,11_EnhWk1;DUO.MUC61,11_EnhWk1;CD34.C,14_Enh;CD3.P,13_EnhA;SK.MUS,11_EnhWk1;DUO.SMUS,11_EnhWk1;CD34.MBP1562,9_TxEnhG1	.	.	Irx	NM_173824	rs7431968	C3orf38	C3orf38	0	0	INT		Motifs|PWM|Sox18	6
3	88206392	3H	G	T	rs9826925	0.92	0.96	0	0.99	0.96	0.97	0.89		7			7	.		0	0	GM12878,2_Weak_Promoter	.	.	COL.SMUS,9_TxEnhG1;CD4.MP,9_TxEnhG1;CCIP.LSMPTP,9_TxEnhG1;BN.FE0,9_TxEnhG1;CD4.NP,9_TxEnhG1;CD3.P,9_TxEnhG1;HRT.FE,9_TxEnhG1	.	.	Arid5a	NM_173824	rs9826925	C3orf38	C3orf38	0	0	U3		No data	7
3	88208201	3H	T	A	rs6551281	0.92	0.96	0	0.99	0.96	0.97	0.89		6			6	.		0	0	.	.	.	BN.GM2,9_TxEnhG1	.	.	Foxp1;Sox_19;Sox_7	NM_173824	rs6551281	C3orf38	C3orf38	3	1085	.		Motifs|PWM|Sox8	6
3	88221933	3H	G	A	rs6551287	0.95	0.97	0	0.99	0.96	0.97	0.89		7			7	.		0	0	.	.	.	.	.	.	Mef2_disc3;Pbx-1_4	NM_173824	rs6551287	C3orf38	C3orf38	3	14817	.		No data	7
3	88224304	3H	T	C	rs4858934	0.89	0.97	0	0.95	0.96	0.97	0.88		7			7	.		0	0	.	.	.	.	.	.	.	NM_173824	rs4858934	C3orf38	C3orf38	3	17188	.		No data	7
3	88226532	3H	C	A	rs7430022	0.97	0.99	0	0.99	0.96	0.97	0.89		7			7	.		0	0	.	.	.	.	.	.	AP-1_disc8;CEBPA_1;Evi-1_5;p300_disc6	NM_173824	rs7430022	C3orf38	C3orf38	3	19416	.		No data	7
3	88229090	3H	A	G	rs7650068	0.97	0.99	0	0.99	0.96	0.97	0.89		6			6	.		0	0	.	.	.	.	.	.	AIRE_2;PLZF;Pou2f2_known2;Pou2f2_known6;Pou5f1_known2	NM_173824	rs7650068	C3orf38	C3orf38	3	21974	.		Motifs|PWM|Oct-4(POU5F1), Motifs|PWM|AIRE, Motifs|PWM|Oct-1, Chromatin_Structure|FAIRE	6
3	88231451	3H	A	C	rs11925988	0.97	0.99	0	0.99	0.96	0.97	0.89		7			7	.		0	0	HepG2,2_Weak_Promoter	.	.	.	.	.	Egr-1_known3;Klf7;UF1H3BETA	NM_173824	rs11925988	C3orf38	C3orf38	3	24335	.		No data	7
3	88236434	3H	C	A	rs79223829	0.97	0.99	0	0.99	0.96	0.97	0.89		5			5	.		0	0	.	.	.	.	AWG,HSMM,None;AWG,HSMMtube,None	.	GR_known8	NM_173824	rs79223829	C3orf38	C3orf38	3	29318	.		Chromatin_Structure|DNase-seq	5
3	88247645	3H	T	C	rs4859003	1	1	1	0.99	0.96	0.97	0.89		7			7	1.392e-05		0	0	.	.	.	.	.	.	.	NM_173824	rs4859003	C3orf38	C3orf38	3	40529	.		No data	7
3	88247927	3H	C	G	rs7620576	0.96	1	0	0.98	0.95	0.97	0.89		7			7	.		0	0	.	.	.	.	.	.	ZBTB33_disc4;ZEB1_known2	NM_173824	rs7620576	C3orf38	C3orf38	3	40811	.		No data	7
3	88248527	3H	A	G	rs6419868	1	1	0	0.99	0.96	0.97	0.89		6			6	.		0	0	.	.	.	.	.	.	CEBPG;Hsf_known2;Pax-6_1	NM_173824	rs6419868	C3orf38	C3orf38	3	41411	.		Motifs|PWM|C/EBPgamma	6
3	88250125	3H	T	A	rs4858939	0.99	1	0	0.99	0.96	0.98	0.89		7			7	.		0	0	.	.	.	BN.SN,12_EnhWk2	.	.	Bcl6b	NM_173824	rs4858939	C3orf38	C3orf38	3	43009	.		No data	7
3	88252023	3H	G	C	rs7610494	1	1	0	0.99	0.96	0.98	0.89		6			6	.		0	0	.	.	.	.	.	.	FAC1;Foxp1;GR_known4;Irf_known9;RREB-1_2;STAT_disc3;Zfp105	NM_173824	rs7610494	C3orf38	C3orf38	3	44907	.		Motifs|PWM|Foxk1, Motifs|PWM|FOXP1, Motifs|PWM|FAC1	6
3	88254820	3H	T	C	rs4858940	1	1	1	0.99	0.96	0.98	0.89		6			6	1.442e-05		0	0	.	.	.	.	.	.	HP1-site-factor;NF-AT1	NM_173824	rs4858940	C3orf38	C3orf38	3	47704	.		Single_Nucleotides|CGGBP1|eQTL	6
3	88263247	3H	C	T	rs6551295	0.99	1	0	0.99	0.95	0.98	0.89		7			7	.		0	0	.	.	.	.	.	.	EWSR1-FLI1;HDAC2_disc6	NM_173824	rs6551295		C3orf38	3	56131	.		No data	7
3	88263487	3H	T	G	rs6419869	0.97	1	0	0.99	0.96	0.98	0.89		6			6	.		1	1	.	.	.	.	.	.	Arid3a_2;Cdx2_2;Dbx1;Dbx2;Dlx3;GCNF;HMG-IY_2;Hoxa10;Hoxa5_3;Hoxa7_2;Hoxb3;Hoxb4;Hoxb6;Hoxb7;Hoxc6;Hoxc9;Irf_known6;Lhx3_1;Lhx3_2;Msx-1_2;Ncx_2;Nkx6-1_1;Nkx6-1_2;Pax-6_3;Pou2f2_known4;Pou3f2_4;Sox_3	NM_173824	rs6419869		C3orf38	3	56371	.		Motifs|PWM|(SATB1)2, Motifs|PWM|Hoxa5, Motifs|PWM|Hoxc6, Motifs|PWM|Lhx3, Motifs|PWM|HOXC-8, Motifs|PWM|Cdx1, Motifs|PWM|HOXD3, Motifs|PWM|Hoxb6, Motifs|PWM|Dbx1, Motifs|PWM|Nkx6-1, Motifs|PWM|Hoxd3, Motifs|PWM|Hoxa6, Motifs|PWM|HOXA7, Motifs|PWM|Nkx6-3, Motifs|PWM|Hoxa7, Motifs|PWM|Hoxc8, Motifs|PWM|Oct-1	6
3	88264569	3H	T	C	rs7624215	0.99	1	0	0.8	0.93	0.88	0.89		7			7	.		0	0	.	.	.	.	.	.	Irf_disc5;Myf_1;PU.1_disc3;SIX5_disc1;SZF1-1;Znf143_disc2;Znf143_disc3	NM_173824	rs7624215		C3orf38	3	57453	.		No data	7
3	88273071	3H	G	A	rs9284814	0.95	0.99	0	0.79	0.93	0.87	0.89		6			6	.		0	0	.	.	.	.	.	.	DMRT1;DMRT7;Foxa_known4;Foxj1_2;Foxo_1;Foxo_3;Hoxd10;Sox_14;Sox_19;Sox_2;Sox_7;Zfp105	NM_173824	rs9284814		C3orf38	3	65955	.		Motifs|PWM|FOXO4, Motifs|PWM|Foxj3, Motifs|PWM|SOX5, Motifs|PWM|SRY, Motifs|PWM|Sox8	6
3	106983607	3J	T	C	rs3849194	0.93	0.98	0	0.47	0.43	0.6	0.31		7			7	.		1	0	NHEK,2_Weak_Promoter	H1,6_Weak_Enhancer;HMEC,4_Strong_Enhancer	PFK.2,6_TssD2;BN.HM150,2_TssF	HD.CD56MESC,11_EnhWk1;BN.AG,14_Enh;LV,14_Enh;BR.H35,11_EnhWk1;H1.BMP4DM,14_Enh;BN.MFL,14_Enh;ES.I3,11_EnhWk1;ES.WA7,12_EnhWk2;HUES48,11_EnhWk1;PFK.3,11_EnhWk1;BN.ITL,14_Enh;IPS.20,12_EnhWk2;H1.BMP4DT,14_Enh;BN.AC,13_EnhA;BR.MYO,12_EnhWk2;BN.CC,13_EnhA;HUES64,12_EnhWk2;PFM.2,11_EnhWk1;IPS.15,12_EnhWk2;HD.CD184EC,11_EnhWk1;HUES6,13_EnhA;BN.SN,13_EnhA	.	.	BCL_disc3;Sin3Ak-20_disc3	NR_028302	rs3849194	LOC344595	LOC344595	0	0	INT		No data	7
3	106984325	3J	T	C	rs2399134	0.97	0.99	0	0.27	0.42	0.6	0.32		7			7	.		0	0	.	HMEC,4_Strong_Enhancer;NHEK,5_Strong_Enhancer	.	HD.CD56MESC,11_EnhWk1;ES.I3,11_EnhWk1;HUES48,11_EnhWk1;IPS.20,12_EnhWk2;H1.BMP4DT,14_Enh;BN.AC,13_EnhA;HD.CD184EC,11_EnhWk1;HUES6,13_EnhA;BN.SN,13_EnhA;BN.AG,13_EnhA;BN.HM150,13_EnhA;PFM.3,12_EnhWk2;LNG.FE,12_EnhWk2;BN.CC,14_Enh;DUO.SMUS,12_EnhWk2;PFK.3,13_EnhA;BR.H35,12_EnhWk2;PFK.2,12_EnhWk2;BN.ITL,14_Enh	.	.	CTCF_disc9	NR_028302	rs2399134	LOC344595	LOC344595	0	0	INT		No data	7
3	106985067	3J	C	G	rs16853322	0.97	0.99	0	0.26	0.42	0.6	0.32		7			7	.		0	0	.	.	.	H1.BMP4DT,14_Enh;PFM.3,12_EnhWk2;BN.ITL,14_Enh;BN.AC,14_Enh;BN.HM150,14_Enh	.	.	CEBPG;Hoxa5_1;STAT_known15	NR_028302	rs16853322	LOC344595	LOC344595	0	0	INT		No data	7
3	106985328	3J	C	T	rs72620089	0.97	0.99	0	0.26	0.42	0.6	0.32		7			7	.		0	0	.	.	.	H1.BMP4DT,14_Enh;PFM.3,12_EnhWk2;BN.ITL,14_Enh;BN.AC,14_Enh;BN.HM150,14_Enh	.	.	Nkx2_8	NR_028302	rs72620089	LOC344595	LOC344595	0	0	INT		No data	7
3	106986380	3J	T	A	rs4855598	0.84	1	0	0.17	0.39	0.58	0.28		5			5	.		0	0	.	.	.	BN.ITL,14_Enh;BN.AC,14_Enh;BN.HM150,14_Enh;PFM.3,12_EnhWk2;BN.CC,14_Enh	.	.	Ik-1_1;Ik-2_1;Ik-3;RBP-Jkappa_1;RBP-Jkappa_2	NR_028302	rs4855598	LOC344595	LOC344595	0	0	INT		Motifs|PWM|RBP-Jkappa, Motifs|PWM|Ik-3, Motifs|PWM|Ik-1, Chromatin_Structure|DNase-seq	5
3	106987474	3J	T	G	rs7645377	0.98	1	0	0.48	0.43	0.6	0.32		4			4	.		0	0	.	.	.	PFM.3,12_EnhWk2;PFM.2,12_EnhWk2;BN.AG,13_EnhA;BN.SN,11_EnhWk1;CD34.MBP1562,11_EnhWk1;BN.CC,13_EnhA;BN.HM150,13_EnhA;BN.AC,13_EnhA;BN.MFL,13_EnhA;H1.BMP4DM,13_EnhA;H1.BMP4DT,11_EnhWk1;PFM.1,12_EnhWk2;CD34.MBP1549,11_EnhWk1;BN.ITL,14_Enh;HUES6,11_EnhWk1;CD34.MBP1480,11_EnhWk1	UW,HFF,None	.	.	NR_028302	rs7645377	LOC344595	LOC344595	0	0	INT		Chromatin_Structure|DNase-seq, Protein_Binding|ChIP-seq|RFX3	4
3	106988334	3J	C	G	rs9847558	1	1	1	0.45	0.43	0.59	0.32		3a			3	3.364e-05		0	0	.	.	.	BN.SN,11_EnhWk1;HUES6,11_EnhWk1;CD34.MBP1480,11_EnhWk1;CD34.MBP1536,12_EnhWk2;H1.BMP4DM,14_Enh;BN.CC,14_Enh;BN.AG,14_Enh;CD34.MBP1562,11_EnhWk1;BN.HM150,14_Enh	UW,CMK,None;UW,Jurkat,None	PBDE,GATA1,UCD,None	Egr-1_known5;GATA_disc3;MZF1::1-4_1	NR_028302	rs9847558	LOC344595	LOC344595	0	0	INT		Motifs|PWM|MZF1, Chromatin_Structure|DNase-seq, Protein_Binding|ChIP-seq|GATA1	3a
3	106988721	3J	G	C	rs9848471	0.99	1	0	0.46	0.43	0.59	0.32		5			5	.		0	0	.	.	.	CD34.MBP1480,11_EnhWk1;H1.BMP4DM,14_Enh;BN.CC,14_Enh;CD34.MBP1562,11_EnhWk1;BN.HM150,14_Enh	.	H1-hESC,RAD21,HudsonAlpha,None;HeLa-S3,CTCF,UT-A,None	Ets_disc7;Pax-6_2;Pou2f2_disc2	NR_028302	rs9848471	LOC344595	LOC344595	0	0	INT		Protein_Binding|ChIP-seq|RAD21, Protein_Binding|ChIP-seq|CTCF	5
3	106989832	3J	G	A	rs9853910	0.83	1	0	0.44	0.4	0.58	0.28		7			7	.		0	0	.	.	.	BN.CC,14_Enh;BN.HM150,14_Enh	.	.	.	NR_028302	rs9853910	LOC344595	LOC344595	0	0	INT		No data	7
3	106990884	3J	C	T	rs9288847	0.97	0.99	0	0.46	0.43	0.59	0.32		4			4	.		0	0	.	.	PANC.I,4_TssWk	BN.MFL,14_Enh;BN.AG,13_EnhA;BN.AC,13_EnhA;BN.HM150,13_EnhA;BM.MSC,12_EnhWk2;BN.CC,13_EnhA;BN.ITL,14_Enh;BN.SN,14_Enh;HRT.FE,11_EnhWk1	AWG,A549,None;AWG,HMEC,None;AWG,HSMM,None;AWG,HSMMtube,None;AWG,HUVEC,None;AWG,LNCaP,None;AWG,MCF-7,None;Duke,8988T,None;Duke,AoSMC,None;Duke,GM19239,None;Duke,HeLa-S3,IFNa4h;Duke,Huh-7,None;Duke,Ishikawa,Estradiol_100nM_1hr;Duke,MCF-7,Hypoxia_LacAcid;Duke,Melano,None;Duke,PanIsletD,None;Duke,ProgFib,None;Duke,RWPE1,None;Duke,Stellate,None;Duke,Urothelia,None;Duke,Urothelia,UT189;NA,HTR8svn,None;…	A549,CTCF,HudsonAlpha,EtOH_0.02pct;AG04449,CTCF,UW,None;AG04450,CTCF,UW,None;AG09309,CTCF,UW,None;AG09319,CTCF,UW,None;AG10803,CTCF,UW,None;AoAF,CTCF,UW,None;BJ,CTCF,UW,None;Caco-2,CTCF,UW,None;GM06990,CTCF,UW,None;GM12864,CTCF,UW,None;GM12865,CTCF,UW,None;GM12872,CTCF,UW,None;GM12873,CTCF,UW,None;GM12874,CTCF,UW,None;GM12875,CTCF,UW,None;GM12878,CTCF,Broad,None;GM12878,CTCF,UW,None;GM12878,RAD21…	THAP1_disc1	NR_028302	rs9288847	LOC344595	LOC344595	0	0	INT		Chromatin_Structure|FAIRE, Chromatin_Structure|DNase-seq, Protein_Binding|ChIP-seq|RAD21, Protein_Binding|ChIP-seq|SMC3, Protein_Binding|ChIP-seq|CTCFL, Protein_Binding|ChIP-seq|CTCF	4
3	106991065	3J	A	G	rs7651309	0.81	0.99	0	0.44	0.4	0.58	0.28		7			7	.		1	0	.	.	PANC.I,4_TssWk	BN.MFL,14_Enh;BN.AG,13_EnhA;BN.AC,13_EnhA;BN.HM150,13_EnhA;BM.MSC,12_EnhWk2;BN.CC,13_EnhA;HRT.FE,11_EnhWk1;BN.ITL,13_EnhA;BN.SN,13_EnhA	.	.	Lhx3_2	NR_028302	rs7651309	LOC344595	LOC344595	0	0	INT		No data	7
3	106992080	3J	G	A	rs929980	0.81	0.99	0	0.16	0.38	0.58	0.28		7			7	.		0	0	.	.	.	BN.AG,11_EnhWk1;BN.CC,14_Enh;BN.ITL,14_Enh;BN.SN,14_Enh	.	.	NF-E2_disc3	NR_028302	rs929980	LOC344595	LOC344595	0	0	INT		No data	7
3	106992701	3J	T	C	rs3909651	0.81	0.99	0	0.44	0.4	0.58	0.28		6			6	.		0	0	.	.	.	BN.CC,14_Enh;BN.ITL,14_Enh;HD.CD184EC,11_EnhWk1;BN.AG,11_EnhWk1	.	.	Bsx;Hoxb3;Pdx1_1;p300_disc6	NR_028302	rs3909651	LOC344595	LOC344595	0	0	INT		Motifs|PWM|IPF1, Motifs|PWM|HOXB3, Motifs|PWM|Hoxb3	6
3	106994511	3J	A	G	rs3849195	0.95	0.98	0	0.45	0.43	0.6	0.32		5			5	.		0	0	.	.	.	CD34.MBP1480,11_EnhWk1	UW,SAEC,None;UW,WI-38,4OHTAM_20nM_72hr	.	HMG-IY_1;Hdx;NF-AT;Pou3f2_1;STAT_known2	NR_028302	rs3849195	LOC344595	LOC344595	0	0	INT		Motifs|PWM|Brn-2, Chromatin_Structure|FAIRE, Chromatin_Structure|DNase-seq	5
3	106994925	3J	T	C	rs3843833	0.95	0.98	0	0.46	0.43	0.58	0.32		7			7	.		0	0	.	.	.	CD34.MBP1562,12_EnhWk2	.	.	BDP1_disc3;BHLHE40_disc2;Egr-1_known2;Egr-1_known4;Ets_disc5;Gcm1;Pou2f2_disc2;Rad21_disc5;TCF12_disc3	NR_028302	rs3843833	LOC344595	LOC344595	0	0	INT		No data	7
3	106997180	3J	G	A	rs2399135	0.93	0.97	0	0.47	0.43	0.6	0.32		6			6	.		0	0	.	.	.	.	.	.	HNF4_known3;PLZF;TATA_known5;TCF4_known2	NR_028302	rs2399135	LOC344595	LOC344595	0	0	INT		Motifs|PWM|TCF-4	6
3	107001891	3J	A	C	rs9855440	0.95	0.98	0	0.47	0.43	0.6	0.32		7			7	.		1	0	.	.	.	HRT.FE,11_EnhWk1;IPS.18,12_EnhWk2;HUES64,11_EnhWk1;HUES48,11_EnhWk1;IPS.15,12_EnhWk2	.	.	GR_disc1;GR_known7;RXRA_disc4	NR_028302	rs9855440	LOC344595	LOC344595	0	0	INT		No data	7
3	107009982	3J	G	A	rs793615	0.82	-0.92	0	0.74	0.57	0.26	0.66		7			7	.		0	0	.	.	.	.	.	.	Pax-4_4	NR_028302	rs793615	LOC344595	LOC344595	0	0	INT		No data	7
3	107010047	3J	T	C	rs74343752	0.81	-0.91	0	0.55	0.53	0.07	0.66		7			7	.		0	0	.	.	.	.	.	.	AP-2_disc2;AP-2_known6;LBP-1_1	NR_028302	rs74343752	LOC344595	LOC344595	0	0	INT		No data	7
3	107011036	3J	A	T	rs793614	0.81	-0.91	0	0.55	0.54	0.08	0.66		6			6	.		0	0	.	.	.	.	.	.	Evi-1_2;Evi-1_3;Evi-1_4;Foxp1;GATA_known1;Pou2f2_known2;TATA_known1	NR_028302	rs793614	LOC344595	LOC344595	0	0	INT		Motifs|PWM|Mtf1, Motifs|PWM|Evi-1, Motifs|PWM|Tbp, Motifs|PWM|FOXP1	6
3	107013093	3J	T	C	rs807557	0.82	-0.92	0	0.68	0.56	0.26	0.66		7			7	.		0	0	.	.	.	.	.	.	Nanog_disc3;STAT_known4	NR_028302	rs807557	LOC344595	LOC344595	0	0	INT		No data	7
3	107021161	3J	T	C	rs2553951	0.82	-0.91	0	0.4	0.51	0.07	0.66		7			7	.		0	0	.	.	.	.	.	.	Foxa_known2	NR_028302	rs2553951	LOC344595	LOC344595	0	0	INT		No data	7
3	107024794	3J	A	G	rs2553946	0.85	-0.94	0	0.39	0.51	0.06	0.65		6			6	.		0	0	.	.	.	.	.	.	GATA_known4;Hltf;RAR;RORalpha1_2	NR_028302	rs2553946	LOC344595	LOC344595	0	0	INT		Motifs|PWM|GATA-1	6
3	107029668	3J	C	T	rs4855744	0.93	0.98	0	0.5	0.47	0.95	0.34		5			5	.		0	0	.	.	.	.	.	.	.	NR_028302	rs4855744	LOC344595	LOC344595	0	0	INT		Protein_Binding|ChIP-exo|CTCF	5
3	107030208	3J	G	C	rs2399137	0.93	0.98	0	0.5	0.47	0.95	0.34		6			6	.		0	0	.	.	.	.	.	.	AP-1_disc8;Elf3;Elf5;Foxa_disc4;Hoxa10;PU.1_disc2;PU.1_known1;PU.1_known3;STAT_disc5;TFIIA;p300_disc10;p300_disc5	NR_028302	rs2399137	LOC344595	LOC344595	0	0	INT		Motifs|PWM|TFIIA	6
3	107031415	3J	A	G	rs2081513	0.93	0.98	0	0.54	0.48	0.96	0.34		7			7	.		0	0	.	.	.	.	Duke,Urothelia,UT189	.	Foxp1	NR_028302	rs2081513	LOC344595	LOC344595	0	0	INT		No data	7
3	107035401	3J	A	G	rs4855745	0.93	0.98	0	0.51	0.47	0.96	0.34		6			6	.		0	0	.	.	.	.	.	.	DEC;Nkx2_2;Nkx2_5;Nkx3_3;Nkx3_4	NR_028302	rs4855745	LOC344595	LOC344595	0	0	INT		Motifs|PWM|Nkx2-3	6
3	107035501	3J	G	A	rs4855602	0.91	0.98	0	0.52	0.48	0.96	0.33		7			7	.		0	0	.	.	.	.	.	.	PTF1-beta	NR_028302	rs4855602	LOC344595	LOC344595	0	0	INT		No data	7
3	107035683	3J	C	T	rs7641355	0.94	0.99	0	0.52	0.45	0.74	0.33		7			7	.		0	0	.	.	.	CCC.TREGP,12_EnhWk2	.	.	.	NR_028302	rs7641355	LOC344595	LOC344595	0	0	INT		No data	7
3	107035798	3J	T	C	rs10933895	0.93	0.98	0	0.53	0.48	0.96	0.34		7			7	.		0	0	.	.	.	CCC.TREGP,12_EnhWk2	.	.	.	NR_028302	rs10933895	LOC344595	LOC344595	0	0	INT		No data	7
3	107036235	3J	A	G	rs10933896	0.91	0.96	0	0.54	0.48	0.96	0.34		5			5	.		0	0	.	.	.	H1.BMP4DT,12_EnhWk2	Duke,Osteobl,None	.	p53_2;p53_3	NR_028302	rs10933896	LOC344595	LOC344595	0	0	INT		Motifs|PWM|p53decamer, Protein_Binding|ChIP-seq|RFX3	5
3	107041230	3J	G	A	rs12629430	0.94	0.99	0	0.4	0.43	0.81	0.33		7			7	.		0	0	.	.	.	HRT.FE,12_EnhWk2	.	.	Foxp1	NR_028302	rs12629430	LOC344595	LOC344595	0	0	INT		No data	7
3	107041308	3J	T	C	rs10933897	0.93	0.99	0	0.4	0.43	0.81	0.33		7			7	.		0	0	.	.	.	HRT.FE,12_EnhWk2	.	.	.	NR_028302	rs10933897	LOC344595	LOC344595	0	0	INT		No data	7
3	107041949	3J	G	C	rs60018922	0.94	0.99	0	0.4	0.43	0.81	0.33		6			6	.		0	0	.	.	.	HRT.FE,12_EnhWk2	.	.	ATF3_disc1;BHLHE40_disc1;BHLHE40_known1;BHLHE40_known2;Maf_disc2;Maf_known3;Maf_known4;Mxi1_known1;Myc_disc1;NF-E2_disc2;Pax-4_4;Pax-4_5;RXRA_known3;SIRT6_disc1;SREBP_known4;Sin3Ak-20_disc2;Sox_2;TFE	NR_028302	rs60018922	LOC344595	LOC344595	0	0	INT		Motifs|PWM|Rara, Motifs|PWM|Rxra, Motifs|PWM|Mafk	6
3	107042219	3J	C	T	rs59406384	0.94	0.99	0	0.4	0.43	0.81	0.33		7			7	.		0	0	.	.	.	.	.	.	GR_known1	NR_028302	rs59406384	LOC344595	LOC344595	0	0	INT		No data	7
3	107042248	3J	C	T	rs57713937	0.94	0.99	0	0.4	0.43	0.81	0.33		7			7	.		0	0	.	.	.	.	.	.	RXRA_known4	NR_028302	rs57713937	LOC344595	LOC344595	0	0	INT		No data	7
3	107042615	3J	T	C	rs13091308	0.93	0.98	0	0.54	0.48	0.95	0.34		6			6	.		0	0	.	.	.	.	Duke,GM19240,None	.	GATA_known1;Pou5f1_known2	NR_028302	rs13091308	LOC344595	LOC344595	0	0	INT		Motifs|PWM|Gata3	6
3	107042854	3J	A	G	rs12636177	0.93	0.98	0	0.54	0.48	0.95	0.34		5			5	.		0	0	.	.	.	.	.	.	BHLHE40_known1;ERalpha-a_known3	NR_028302	rs12636177	LOC344595	LOC344595	0	0	INT		Protein_Binding|ChIP-seq|RFX3	5
3	107042927	3J	T	A	rs12633565	0.94	0.99	0	0.4	0.43	0.81	0.33		5			5	.		0	0	.	.	.	.	.	.	GR_disc4;HMG-IY_2;YY1_disc1	NR_028302	rs12633565	LOC344595	LOC344595	0	0	INT		Motifs|PWM|HMGIY, Motifs|PWM|BCL6, Motifs|Footprinting|HMGIY, Protein_Binding|ChIP-seq|RFX3	5
3	107043012	3J	A	G	rs12636205	0.94	0.99	0	0.39	0.43	0.81	0.33		5			5	.		0	0	.	.	.	.	.	.	Pax-5_disc1;Zfx	NR_028302	rs12636205	LOC344595	LOC344595	0	0	INT		Protein_Binding|ChIP-seq|RFX3	5
3	107043721	3J	A	C	rs35083285	0.94	0.99	0	0.4	0.43	0.81	0.33		7			7	.		0	0	.	.	.	.	.	.	Myc_known5;Myf_4;SREBP_known4;ZEB1_disc1	NR_028302	rs35083285	LOC344595	LOC344595	0	0	INT		No data	7
3	107043876	3J	A	G	rs16853372	0.94	0.99	0	0.4	0.43	0.81	0.33		7			7	.		0	0	.	.	.	.	.	.	CEBPB_known2;Zbtb3	NR_028302	rs16853372	LOC344595	LOC344595	0	0	INT		No data	7
3	107043907	3J	C	A	rs34200345	0.94	0.99	0	0.4	0.43	0.81	0.33		7			7	.		0	0	.	.	.	.	.	.	Foxj1_2;Foxj2_1;HNF1_5;Hbp1;Smad4;TCF12_disc2	NR_028302	rs34200345	LOC344595	LOC344595	0	0	INT		No data	7
3	107043923	3J	C	CTGAA	rs200592304	0.93	0.99	0	0.4	0.43	0.82	0.33		6			6	.		0	0	.	.	.	.	.	.	Hbp1;Pou1f1_1;Pou3f2_2	NR_028302	rs200592304	LOC344595	LOC344595	0	0	INT		Motifs|PWM|Hbp1	6
3	107043933	3J	G	GAATT	rs112703357	0.94	0.99	0	0.4	0.43	0.81	0.33		6			6	.		0	0	.	.	.	.	.	.	Dbx1;Dbx2;Gm397;Hbp1;Hoxb3;Hoxb4;Hoxd8;Isl2;Lhx3_1;Lhx3_2;Ncx_2;Pax-6_3;Pdx1_1;Pou1f1_1;Pou2f2_known4;Pou3f2_2;Pou3f2_4;Pou3f4;Pou4f3;Sox_3	NR_028302	rs112703357	LOC344595	LOC344595	0	0	INT		Motifs|PWM|POU3F2, Motifs|PWM|Hbp1	6
3	107043964	3J	A	G	rs34689649	0.94	0.99	0	0.4	0.43	0.81	0.33		7			7	.		0	0	.	.	.	.	.	.	EWSR1-FLI1;SRF_disc2	NR_028302	rs34689649	LOC344595	LOC344595	0	0	INT		No data	7
3	107044180	3J	T	C	rs11713730	0.94	0.99	0	0.4	0.43	0.81	0.33		6			6	.		0	0	.	.	.	.	.	.	HNF1_1;Irf_known1;Irf_known2;Myc_disc4;STAT_known2	NR_028302	rs11713730	LOC344595	LOC344595	0	0	INT		Motifs|PWM|HNF1	6
3	107044470	3J	C	T	rs10804457	0.94	0.99	0	0.41	0.43	0.81	0.34		5			5	.		0	0	.	.	.	.	.	GM12878,PU1,HudsonAlpha,None;GM12891,PU1,HudsonAlpha,None	.	NR_028302	rs10804457	LOC344595	LOC344595	0	0	.		Protein_Binding|ChIP-seq|SPI1	5
3	107044680	3J	G	A	rs10804458	0.94	0.99	0	0.42	0.43	0.81	0.34		7			7	.		0	0	.	.	.	.	Duke,Gliobla,None	.	.	NR_028302	rs10804458	LOC344595	LOC344595	0	0	INT		No data	7
3	107044882	3J	C	T	rs10804459	0.94	0.98	0	0.41	0.43	0.81	0.34		6			6	.		0	0	.	.	.	.	.	.	CACD_2;CCNT2_disc2;Egr-1_known1;Egr-1_known2;Egr-1_known3;Egr-1_known5;GR_disc6;Pou2f2_disc2;RREB-1_1;RREB-1_2;SP1_disc3;UF1H3BETA;VDR_4;Zfp740	NR_028302	rs10804459	LOC344595	LOC344595	0	0	INT		Motifs|PWM|Zfp740, Motifs|PWM|RREB1, Motifs|PWM|RREB-1	6
3	107044905	3J	A	G	rs12633568	0.94	0.98	0	0.45	0.44	0.81	0.34		6			6	.		0	0	.	.	.	.	.	.	RXRA_known5;RXRA_known7;STAT_disc4;TEF-1_2	NR_028302	rs12633568	LOC344595	LOC344595	0	0	INT		Motifs|PWM|PPARgamma:RXRalpha=PPARgamma, Motifs|PWM|PPARG	6
3	107045294	3J	T	C	rs9824973	1	1	1	0.57	0.46	0.8	0.34		6			6	7.01e-05		1	0	.	.	.	.	.	.	Foxd3;Foxj1_1;Homez;Pou2f2_known2;Pou2f2_known7;Pou3f2_1;Pou3f3	NR_028302	rs9824973	LOC344595	LOC344595	0	0	INT		Motifs|PWM|Oct-1	6
3	107045766	3J	G	A	rs9881338	0.96	0.98	0	0.57	0.47	0.82	0.34		7			7	.		0	0	.	.	.	.	.	.	Ets_disc6	NR_028302	rs9881338	LOC344595	LOC344595	0	0	.		No data	7
3	107045929	3J	A	G	rs9682185	0.97	0.99	0	0.57	0.47	0.82	0.34		6			6	.		1	0	.	.	.	.	.	.	HDAC2_disc3;Mrg1::Hoxa9_1;NR4A_known1;RAR;RXRA_known3;ZBTB7A_disc1	NR_028302	rs9682185	LOC344595	LOC344595	3	117	.		Motifs|PWM|Esrra	6
3	107045936	3J	G	A	rs9680918	0.97	0.99	0	0.49	0.45	0.82	0.34		7			7	.		1	0	.	.	.	.	.	.	.	NR_028302	rs9680918	LOC344595	LOC344595	3	124	.		No data	7
3	107047161	3J	A	C	rs7639744	0.97	0.99	0	0.58	0.47	0.82	0.34		5			5	.		1	0	.	.	.	CD34.MBP1562,12_EnhWk2;CD15.P,12_EnhWk2;CD34.C,12_EnhWk2	AWG,LNCaP,None;UW,Monocytes-CD14+_RO01746,None	.	Ets_known1;PTF1-beta;PU.1_known2;PU.1_known3;Pax-5_disc4;SPIB	NR_028302	rs7639744	LOC344595	LOC344595	3	1349	.		Chromatin_Structure|DNase-seq	5
3	107047229	3J	C	G	rs7617714	0.97	0.99	0	0.58	0.47	0.82	0.34		5			5	.		1	0	.	.	.	CD34.C,12_EnhWk2	AWG,LNCaP,None	.	Hic1_3;TCF12_disc6	NR_028302	rs7617714	LOC344595	LOC344595	3	1417	.		Chromatin_Structure|DNase-seq	5
3	107048304	3J	C	T	rs1878350	0.94	0.99	0	0.36	0.45	0.81	0.34		6			6	.		0	0	.	.	.	.	.	.	GR_known10;GR_known3;GR_known8;Sox_10;Sox_19;Sox_2;Sox_9	NR_028302	rs1878350	LOC344595	LOC344595	3	2492	.		Motifs|PWM|GR, Motifs|PWM|AR	6
3	107050384	3J	G	C	rs2676365	0.9	-0.95	0	0.33	0.52	0.19	0.65		7			7	.		0	0	.	.	.	.	.	.	Pax-6_2	NR_028302	rs2676365	LOC344595	LOC344595	3	4572	.		No data	7
3	107050586	3J	G	A	rs2676366	0.94	-0.98	0	0.33	0.52	0.19	0.66		7			7	.		0	0	.	.	.	.	.	.	.	NR_028302	rs2676366	LOC344595	LOC344595	3	4774	.		No data	7
3	107051301	3J	C	T	rs2673637	0.94	-0.98	0	0.26	0.5	0.03	0.65		7			7	.		0	0	.	.	.	.	.	.	BDP1_disc3;GR_disc5;NRSF_disc5;Sin3Ak-20_disc5;Spz1_1	NR_028302	rs2673637	LOC344595	LOC344595	3	5489	.		No data	7
3	107051781	3J	A	G	rs2673636	0.94	-0.98	0	0.31	0.52	0.18	0.66		7			7	.		0	0	.	.	.	.	.	.	ATF3_disc3;SRF_disc2	NR_028302	rs2673636	LOC344595	LOC344595	3	5969	.		No data	7
3	107052006	3J	G	A	rs2673635	0.94	-0.98	0	0.33	0.52	0.18	0.66		6			6	.		0	0	.	.	.	.	.	.	Evi-1_2;GATA_known3;TCF11::MafG	NR_028302	rs2673635	LOC344595	LOC344595	3	6194	.		Motifs|PWM|TCF11:MafG	6
3	107060036	3J	G	A	rs793609	0.86	-0.93	0	0.32	0.52	0.18	0.66		7			7	.		0	0	.	.	.	.	.	.	Pax-4_4;Pou2f2_known11;SIX5_known2	NR_028302	rs793609	LOC344595	LOC344595	3	14224	.		No data	7
3	120364307	3K	A	T	rs909078	1	1	1	0.1	0.2	0.02	0.27		5			5	6.25e-05		1	0	.	K562,5_Strong_Enhancer;HSMM,7_Weak_Enhancer	.	BN.AG,14_Enh;BN.ITL,14_Enh;H1.BMP4DM,12_EnhWk2;ES.I3,12_EnhWk2;IMR90,11_EnhWk1;BM.MSC,12_EnhWk2;BN.MFL,14_Enh;H1,12_EnhWk2;ES.WA7,12_EnhWk2;NCC.GED2,11_EnhWk1;NCC.COR2,11_EnhWk1;ADI.MSC,11_EnhWk1;SPL,14_Enh;LV,12_EnhWk2;GAS,11_EnhWk1;CD34.C,11_EnhWk1	UW,HA-h,None;UW,HCF,None	.	BATF_disc3;CAC-binding-protein;STAT_known1	NM_000187	rs909078	HGD	HGD	0	0	INT		Motifs|PWM|Sox13, Chromatin_Structure|DNase-seq	5
3	120367819	3K	C	T	rs2551617	0.98	1	0	0.14	0.2	0.02	0.28		7			7	.		0	0	.	.	.	IMR90,11_EnhWk1	.	.	PRDM1_disc1	NM_000187	rs2551617	HGD	HGD	0	0	INT		No data	7
3	120370392	3K	T	C	rs17829608	0.97	0.99	0	0.1	0.2	0.02	0.27		7			7	.		0	0	.	.	.	LIV.A,9_TxEnhG1	.	.	Pax-4_4;TATA_disc9	NM_000187	rs17829608	HGD	HGD	0	0	INT		No data	7
3	120377121	3K	G	A	rs2081312	0.96	0.99	0	0.16	0.2	0.02	0.27		6			6	.		0	0	.	.	.	.	.	.	Pax-4_5;Sox_2	NM_000187	rs2081312	HGD	HGD	0	0	INT		Motifs|PWM|Hbp1, Motifs|PWM|Zfp281	6
3	134543118	3L	G	T	rs62272412	0.87	1	0	0.09	0.11	0.1	0.12		7			7	.		0	0	.	.	.	BR.MYO,11_EnhWk1;SK.MUS63,11_EnhWk1	.	.	Pax-5_disc1;Rad21_disc6	NM_004441	rs62272412	EPHB1	EPHB1	0	0	INT		No data	7
3	134543416	3L	C	A	rs62272413	0.87	1	0	0.09	0.11	0.09	0.12		6			6	.		0	0	.	.	.	BR.MYO,11_EnhWk1;SK.MUS63,11_EnhWk1;SK.MUS62,11_EnhWk1;SK.MUS,11_EnhWk1;BN.FE2,11_EnhWk1	.	.	CEBPA_1;NF-I_2	NM_004441	rs62272413	EPHB1	EPHB1	0	0	INT		Motifs|PWM|NF-1	6
3	134543626	3L	A	G	rs62272414	0.87	1	0	0.1	0.11	0.09	0.12		7			7	.		0	0	.	.	.	BR.MYO,11_EnhWk1;SK.MUS62,11_EnhWk1;SK.MUS,11_EnhWk1;BN.FE2,11_EnhWk1;SK.MUS63,13_EnhA	.	.	SRF_known1;SRF_known2;SRF_known5;SRF_known6	NM_004441	rs62272414	EPHB1	EPHB1	0	0	INT		No data	7
3	134545609	3L	C	T	rs57232816	0.87	1	0	0.09	0.11	0.09	0.12		6			6	.		0	0	.	GM12878,7_Weak_Enhancer	.	.	.	.	EBF_disc1;EBF_known2;EBF_known3;RXRA_known6	NM_004441	rs57232816	EPHB1	EPHB1	0	0	INT		Motifs|PWM|PPARG::RXRA, Motifs|PWM|Olf-1	6
3	134545702	3L	G	C	rs59148730	0.87	1	0	0.14	0.11	0.09	0.12		7			7	.		0	0	.	GM12878,7_Weak_Enhancer	.	.	.	.	GR_disc6;GR_known6;Zfp691	NM_004441	rs59148730	EPHB1	EPHB1	0	0	INT		No data	7
3	134546178	3L	A	G	rs62272418	0.87	1	0	0.09	0.11	0.09	0.12		7			7	.		0	0	.	GM12878,7_Weak_Enhancer	.	BN.FE0,11_EnhWk1	.	.	COMP1;Ets_known9;Foxa_known2;Foxa_known3;Pbx3_disc3;SP2_disc2;Sox_6	NM_004441	rs62272418	EPHB1	EPHB1	0	0	INT		No data	7
3	134547815	3L	T	C	rs62272420	0.96	1	0	0.2	0.12	0.11	0.14		7			7	.		0	0	.	.	.	BN.FE0,11_EnhWk1;BN.FE2,11_EnhWk1;BN.GM2,12_EnhWk2	.	.	.	NM_004441	rs62272420	EPHB1	EPHB1	0	0	INT		No data	7
3	134548479	3L	C	A	rs62272421	0.92	0.97	0	0.19	0.11	0.11	0.14		6			6	.		0	0	.	.	.	BN.FE0,11_EnhWk1	.	.	Dbx1;Foxa_disc2;Foxa_known2;Foxa_known4;HNF1_6;HNF1_7;HNF6;Hoxd8;PLZF;Sox_18;Sox_3	NM_004441	rs62272421	EPHB1	EPHB1	0	0	INT		Motifs|PWM|HNF6, Motifs|PWM|Foxa2	6
3	134548532	3L	C	T	rs62272422	0.92	0.97	0	0.19	0.11	0.11	0.14		6			6	.		0	0	.	.	.	BN.FE0,11_EnhWk1	.	.	SRF_known5	NM_004441	rs62272422	EPHB1	EPHB1	0	0	INT		Motifs|PWM|SRF	6
3	134550328	3L	G	A	rs62272424	0.92	0.97	0	0.19	0.11	0.11	0.14		6			6	.		0	0	.	.	.	BN.AC,11_EnhWk1;BN.ITL,12_EnhWk2;BN.HM150,12_EnhWk2;BN.AG,12_EnhWk2;BN.SN,12_EnhWk2;BN.CC,12_EnhWk2;BR.MYO,11_EnhWk1	.	.	CCNT2_disc1;GATA_known10;GATA_known3;Lmo2-complex_2	NM_004441	rs62272424	EPHB1	EPHB1	0	0	INT		Motifs|PWM|VDR=CAR=PXR	6
3	134550577	3L	C	T	rs938380	0.96	1	0	0.19	0.11	0.11	0.14		7			7	.		0	0	.	.	BN.AC,6_TssD2	BN.ITL,12_EnhWk2;BN.HM150,12_EnhWk2;BN.AG,12_EnhWk2;BN.SN,12_EnhWk2;BN.CC,12_EnhWk2;BR.MYO,11_EnhWk1	.	.	Ets_disc8;Hoxd10;RXRA_disc4;Sox_13;p300_disc5	NM_004441	rs938380	EPHB1	EPHB1	0	0	INT		No data	7
3	134550674	3L	C	T	rs938381	0.89	1	0	0.08	0.11	0.09	0.12		7			7	.		0	0	.	.	BN.HM150,6_TssD2	BN.ITL,12_EnhWk2;BN.AG,12_EnhWk2;BN.SN,12_EnhWk2;BN.CC,12_EnhWk2;BN.AC,12_EnhWk2	.	.	.	NM_004441	rs938381	EPHB1	EPHB1	0	0	INT		No data	7
3	134552756	3L	G	T	rs62272425	0.89	1	0	0.08	0.11	0.09	0.12		5			5	.		0	0	.	GM12878,6_Weak_Enhancer	.	H1.BMP4DT,11_EnhWk1;BR.MYO,11_EnhWk1	.	.	.	NM_004441	rs62272425	EPHB1	EPHB1	0	0	INT		Chromatin_Structure|FAIRE, Chromatin_Structure|DNase-seq	5
3	134552780	3L	G	A	rs62272427	0.89	1	0	0.08	0.11	0.09	0.12		5			5	.		0	0	.	GM12878,6_Weak_Enhancer	.	H1.BMP4DT,11_EnhWk1;BR.MYO,11_EnhWk1	Duke,GM19240,None	.	GATA_known2;GATA_known4;HMGN3_disc2	NM_004441	rs62272427	EPHB1	EPHB1	0	0	INT		Chromatin_Structure|FAIRE, Chromatin_Structure|DNase-seq	5
3	134553166	3L	C	T	rs62272429	0.89	1	0	0.08	0.11	0.09	0.12		7			7	.		0	0	.	GM12878,7_Weak_Enhancer	.	BR.MYO,11_EnhWk1	.	.	TCF4_known1	NM_004441	rs62272429	EPHB1	EPHB1	0	0	INT		No data	7
3	134553790	3L	T	C	rs62272431	0.96	1	0	0.2	0.11	0.1	0.14		7			7	.		1	0	.	GM12878,7_Weak_Enhancer	.	BR.MYO,11_EnhWk1;BN.FE1,11_EnhWk1	.	.	HNF1_3;Pax-2_1;Pax-8_2	NM_004441	rs62272431	EPHB1	EPHB1	0	0	INT		No data	7
3	134554163	3L	T	C	rs2138213	0.95	1	0	0.2	0.11	0.11	0.14		6			6	.		0	0	.	GM12878,7_Weak_Enhancer	.	BR.MYO,11_EnhWk1;SK.MUS62,11_EnhWk1;BN.FE2,11_EnhWk1	AWG,Th1,None	.	LBP-9;Rad21_disc8	NM_004441	rs2138213	EPHB1	EPHB1	0	0	INT		Motifs|PWM|Tcfcp2l1	6
3	134554887	3L	C	T	rs1399708	1	1	1	0.1	0.11	0.09	0.14		7			7	0.0001213		0	0	.	.	.	BR.MYO,11_EnhWk1;BN.FE2,11_EnhWk1;SK.MUS62,11_EnhWk1;ESO,12_EnhWk2	.	.	Foxm1	NM_004441	rs1399708	EPHB1	EPHB1	0	0	INT		No data	7
3	134555442	3L	C	T	rs61281257	0.96	1	0	0.19	0.12	0.11	0.14		7			7	.		1	0	.	.	.	.	.	.	Barx1;Cart1;DMRT5;En-1_1;Hmbox1;Mef2_known4;NF-Y_known3;Ncx_1;Nkx6-1_1;Nobox_1;Pou2f2_known9;Sox_5;TATA_disc6;p300_disc6	NM_004441	rs61281257	EPHB1	EPHB1	0	0	INT		No data	7
3	134557422	3L	T	C	rs68172755	0.96	1	0	0.23	0.12	0.11	0.14		7			7	.		0	0	.	.	.	.	.	.	Ets_known1;Ets_known9;Evi-1_5;SIX5_disc3	NM_004441	rs68172755	EPHB1	EPHB1	0	0	INT		No data	7
3	134557476	3L	TA	T	rs139505299	0.94	1	0	0.23	0.12	0.11	0.14		5			5	.		0	0	.	.	.	.	.	HUVEC,CTCF,Broad,None;HeLa-S3,CTCF,Broad,None;K562,CTCF,Broad,None;NHEK,CTCF,Broad,None;Osteobl,CTCF,Broad,None	Mef2_known6	NM_004441	rs139505299	EPHB1	EPHB1	0	0	INT		Protein_Binding|ChIP-seq|CTCF	5
3	134557901	3L	G	A	rs62272432	1	1	0	0.1	0.11	0.09	0.14		7			7	.		0	0	.	.	.	.	.	.	DMRT3;p300_disc6	NM_004441	rs62272432	EPHB1	EPHB1	0	0	INT		No data	7
3	134560308	3L	G	T	rs62272433	1	1	0	0.1	0.11	0.09	0.14		5			5	.		0	0	.	.	.	.	.	GM12878,RAD21,HudsonAlpha,None	HDAC2_disc6;HMG-IY_2	NM_004441	rs62272433	EPHB1	EPHB1	0	0	INT		Motifs|PWM|BCL6, Protein_Binding|ChIP-seq|RAD21	5
3	160444855	3M	C	G	rs17236593	1	1	1	0.01	0.03	0	0.13		7		3	3	3.196e-05		0	0	.	.	.	.	.	.	BDP1_disc1;ERalpha-a_disc1;ERalpha-a_known3;Esr2;Gfi1_3	NM_139245	rs17236593	PPM1L	PPM1L	5	29139	.		No data	7
3	184499345	3N	C	A	rs16848588	1	1	1	0.02	0.02	0.06	0.03		5			5	4.32e-05		0	0	.	HSMM,7_Weak_Enhancer;HMEC,7_Weak_Enhancer	.	BR.MYO,11_EnhWk1;PANC,11_EnhWk1;H1.BMP4DT,11_EnhWk1;CD34.C,11_EnhWk1;BM.MSC,11_EnhWk1;IMR90,11_EnhWk1;PFF.2,11_EnhWk1;ES.I3,12_EnhWk2;PFK.2,12_EnhWk2	Duke,8988T,None	.	HNF4_disc3;HNF4_known2;NF-kappaB_disc4;PPAR_3;RBP-Jkappa_1;RBP-Jkappa_2	NM_015303	rs16848588	VPS8	VPS8	5	30584	.		Chromatin_Structure|DNase-seq	5
3	186171076	3O	T	C	rs7649354	0.88	1	0	0.49	0.26	0.32	0.35		6			6	.		0	0	.	.	.	HD.CD184EC,11_EnhWk1	.	.	Brachyury_2;Eomes;Ik-2_3;Msx-1_1;NF-AT1;Pou2f2_known2;Pou2f2_known6;STAT_known10	NR_033844	rs7649354	LOC253573	LOC253573	3	1692	.		Motifs|PWM|Eomes	6
3	186171956	3O	T	C	rs6808889	1	1	0	0.23	0.2	0.32	0.32		7			7	.		0	0	.	.	.	.	.	.	Foxa_disc3;Hoxa4;Irf_known7;Pax-4_2;Pax-5_disc1	NR_033844	rs6808889	LOC253573	LOC253573	3	812	.		No data	7
3	186173356	3O	A	G	rs5028631	0.89	1	0	0.37	0.24	0.32	0.35		4			4	.		0	0	.	H1,7_Weak_Enhancer;K562,7_Weak_Enhancer	.	HUES48,12_EnhWk2;HUES6,12_EnhWk2;IPS.20,12_EnhWk2;H9,12_EnhWk2;ES.WA7,12_EnhWk2;HUES64,12_EnhWk2	Duke,Ishikawa,4OHTAM_20nM_72hr;UW,H7-hESC,None	ECC-1,ERALPHA_A,HudsonAlpha,Estradiol_10nM;ECC-1,ERALPHA_A,HudsonAlpha,Genistein_100nM	NF-E2_disc1;Nrf-2_3;Pdx1_2;Pou6f1_2;Smad_1;TCF11::MafG	NR_033844	rs5028631	LOC253573	LOC253573	0	0	.		Chromatin_Structure|DNase-seq, Protein_Binding|ChIP-seq|ESR1	4
3	186173879	3O	C	G	rs4619780	1	1	0	0.2	0.19	0.32	0.32		7			7	.		0	0	.	K562,7_Weak_Enhancer	.	HUES48,12_EnhWk2;HUES6,12_EnhWk2;IPS.20,12_EnhWk2;HD.CD184EC,11_EnhWk1	.	.	.	NR_033844	rs4619780	LOC253573	LOC253573	0	0	INT		No data	7
3	186174630	3O	C	T	rs3935586	1	1	1	0.2	0.19	0.31	0.32		5			5	9.528e-05		0	0	.	K562,7_Weak_Enhancer	.	HD.CD184EC,11_EnhWk1;NCC.GED2,12_EnhWk2;PFM.2,11_EnhWk1;NCC.COR2,12_EnhWk2;IPS.DF19,12_EnhWk2;H1.DNP,11_EnhWk1	UW,AG04449,None;UW,HA-h,None;UW,HA-sp,None;UW,HRPEpiC,None	.	.	NR_033844	rs3935586	LOC253573	LOC253573	0	0	INT		Chromatin_Structure|DNase-seq	5
3	186176304	3O	G	T	rs12635731	0.97	0.99	0	0.25	0.21	0.31	0.33		5			5	.		0	0	.	K562,7_Weak_Enhancer;NHLF,7_Weak_Enhancer	.	H1.DMSC,15_EnhP;NCC.GED2,12_EnhWk2	AWG,GM12878,None;AWG,HSMMtube,None;AWG,K562,None;Duke,GM18507,None;Duke,GM19240,None;UW,NB4,None	.	AP-1_disc5;Myc_known1;Myc_known7;Myf_2	NR_033844	rs12635731	LOC253573	LOC253573	0	0	INT		Motifs|PWM|Max, Chromatin_Structure|DNase-seq	5
3	186176333	3O	C	A	rs12635702	0.99	1	0	0.22	0.21	0.31	0.32		5		3	3	.		0	0	.	K562,7_Weak_Enhancer;NHLF,7_Weak_Enhancer	.	H1.DMSC,15_EnhP;NCC.GED2,12_EnhWk2	AWG,GM12878,None;AWG,HSMMtube,None;AWG,K562,None;Duke,GM18507,None;Duke,GM19240,None;UW,NB4,None	.	AP-2_known6;CACD_1;PEBP;Pax-4_3;SREBP_known1;SREBP_known2	NR_033844	rs12635702	LOC253573	LOC253573	0	0	INT		Motifs|PWM|SREBP, Motifs|PWM|CACCC-bindingfactor, Motifs|Footprinting|CACCC-bindingfactor, Motifs|Footprinting|SREBP, Chromatin_Structure|DNase-seq	5
4	6945233	4A	A	G	rs10937772	0.96	0.98	0	0.59	0.79	0.97	0.82		5			5	.		0	0	.	GM12878,5_Strong_Enhancer;NHEK,7_Weak_Enhancer;Huvec,7_Weak_Enhancer;H1,5_Strong_Enhancer;HMEC,6_Weak_Enhancer	CD15.P,2_TssF;CD34.C,2_TssF;R.MUC31,2_TssF;R.MUC29,2_TssF;CD4.MP,2_TssF;R.SMUS,4_TssWk	SPL,13_EnhA;HUES48,11_EnhWk1;PFM.1,11_EnhWk1;IPS.20,11_EnhWk1;IPS.18,11_EnhWk1;BR.H35,11_EnhWk1;IPS.15,11_EnhWk1;PANC,11_EnhWk1;ADI.NUC,11_EnhWk1;HD.CD184EC,14_Enh;LNG.FE,14_Enh;BR.MYO,11_EnhWk1;BN.ITL,14_Enh;SK.MUS62,14_Enh;BN.CC,14_Enh;BN.HM150,14_Enh;BN.SN,14_Enh;CD34.P,13_EnhA;HUES64,13_EnhA;BN.AC,13_EnhA;ES.WA7,11_EnhWk1;CCCRA.NP,13_EnhA;BN.FE1,11_EnhWk1;GAS,13_EnhA;HD.CD56MESC,11_EnhWk1;CD3…	AWG,LNCaP,None;AWG,MCF-7,None;Duke,GM12891,None;Duke,LNCaP,androgen;UW,BE2_C,None;UW,HCT-116,None;UW,HRCEpiC,None;UW,PANC-1,None	.	CTCF_disc7;CTCF_disc9;Pbx3_disc3;SMC3_disc4	NM_001113361	rs10937772	TBC1D14	TBC1D14	0	0	INT		Motifs|Footprinting|dl, Chromatin_Structure|DNase-seq	5
4	6946092	4A	G	A	rs4645214	0.88	0.98	0	0.59	0.79	0.97	0.81		5			5	.		0	0	.	H1,7_Weak_Enhancer;NHLF,7_Weak_Enhancer;Huvec,6_Weak_Enhancer	R.MUC29,2_TssF;R.SMUS,4_TssWk;BN.FE1,4_TssWk;DUO.MUC61,2_TssF;R.MUC31,2_TssF	IPS.20,11_EnhWk1;IPS.18,11_EnhWk1;IPS.15,11_EnhWk1;ADI.NUC,11_EnhWk1;HD.CD184EC,14_Enh;SK.MUS62,14_Enh;BN.CC,14_Enh;BN.HM150,14_Enh;BN.SN,14_Enh;BN.AC,13_EnhA;CCC.TREGP,13_EnhA;H1.BMP4DM,14_Enh;CCIP.LSMPTP,13_EnhA;DUO.SMUS,14_Enh;CC.TPC,13_EnhA;BN.MFL,14_Enh;CD4.NP,11_EnhWk1;BN.FE0,11_EnhWk1;ST.MUC,14_Enh;CD8.NP,11_EnhWk1;PFM.3,11_EnhWk1;CCCRO.MP,11_EnhWk1;H1,11_EnhWk1;LIV.A,11_EnhWk1;ESO,11_EnhW…	Duke,PanIsletD,None;Duke,PanIslets,None;UW,AG04449,None;UW,HAEpiC,None;UW,HCFaa,None;UW,HFF,None;UW,HMVEC-dBl-Ad,None;UW,HMVEC-dBl-Neo,None;UW,HMVEC-dLy-Neo,None;UW,HPAEC,None;UW,HRCEpiC,None;UW,HRE,None;UW,HRGEC,None;UW,RPTEC,None	.	AP-1_disc8;BATF_disc3;CIZ;Elf3;GATA_disc3;Mef2_disc2;Nanog_known1;p300_disc5	NM_001113361	rs4645214	TBC1D14	TBC1D14	0	0	INT		Chromatin_Structure|FAIRE, Chromatin_Structure|DNase-seq	5
4	6946208	4A	C	T	rs4296677	0.88	0.98	0	0.53	0.79	0.97	0.81		5			5	.		0	0	.	NHLF,7_Weak_Enhancer;Huvec,7_Weak_Enhancer;H1,5_Strong_Enhancer	R.MUC29,2_TssF;R.SMUS,4_TssWk;BN.FE1,4_TssWk;DUO.MUC61,2_TssF;R.MUC31,2_TssF;COL.MUC32,3_TssA	IPS.18,11_EnhWk1;IPS.15,11_EnhWk1;ADI.NUC,11_EnhWk1;HD.CD184EC,14_Enh;BN.CC,14_Enh;BN.HM150,14_Enh;BN.SN,14_Enh;BN.AC,13_EnhA;H1.BMP4DM,14_Enh;CCIP.LSMPTP,13_EnhA;DUO.SMUS,14_Enh;BN.MFL,14_Enh;CD4.NP,11_EnhWk1;BN.FE0,11_EnhWk1;ST.MUC,14_Enh;CD8.NP,11_EnhWk1;H1,11_EnhWk1;LIV.A,11_EnhWk1;ESO,11_EnhWk1;ES.I3,11_EnhWk1;IPS.DF19,11_EnhWk1;SPL,14_Enh;H1.BMP4DT,11_EnhWk1;HD.CD56MESC,11_EnhWk1;CCIP.LSTP,…	AWG,H1-hESC,None;AWG,HUVEC,None;UW,HFF,None;UW,HPAEC,None;UW,WERI-Rb-1,None	.	.	NM_001113361	rs4296677	TBC1D14	TBC1D14	0	0	INT		Chromatin_Structure|FAIRE, Chromatin_Structure|DNase-seq	5
4	6946500	4A	G	T	rs4458452	0.88	0.98	0	0.55	0.79	0.97	0.81		7			7	.		0	0	.	H1,5_Strong_Enhancer	R.MUC29,2_TssF;R.MUC31,2_TssF;COL.MUC32,2_TssF	IPS.18,11_EnhWk1;IPS.15,11_EnhWk1;ADI.NUC,11_EnhWk1;HD.CD184EC,14_Enh;BN.CC,14_Enh;BN.HM150,14_Enh;BN.SN,14_Enh;BN.AC,13_EnhA;H1.BMP4DM,14_Enh;BN.MFL,14_Enh;CD4.NP,11_EnhWk1;BN.FE0,11_EnhWk1;ST.MUC,14_Enh;CD8.NP,11_EnhWk1;ES.I3,11_EnhWk1;H1.BMP4DT,11_EnhWk1;HD.CD56MESC,11_EnhWk1;CCIP.LSTP,11_EnhWk1;CD34.C,9_TxEnhG1;H1.DMSC,11_EnhWk1;SK.MUS,11_EnhWk1;H1.DNP,11_EnhWk1;CD19.P,11_EnhWk1;BN.AG,13_EnhA…	.	.	GR_disc6;NRSF_disc1	NM_001113361	rs4458452	TBC1D14	TBC1D14	0	0	INT		No data	7
4	6946860	4A	G	A	rs8180337	0.88	0.98	0	0.59	0.79	0.97	0.81		5			5	.		0	0	.	H1,5_Strong_Enhancer	R.MUC29,2_TssF;R.MUC31,2_TssF;SK.MUS62,6_TssD2	IPS.15,11_EnhWk1;BN.MFL,14_Enh;CD4.NP,11_EnhWk1;CD8.NP,11_EnhWk1;ES.I3,11_EnhWk1;H1.BMP4DT,11_EnhWk1;HD.CD56MESC,11_EnhWk1;CCIP.LSTP,11_EnhWk1;H1.DMSC,11_EnhWk1;SK.MUS,11_EnhWk1;H9,11_EnhWk1;PFM.2,9_TxEnhG1;GAS,9_TxEnhG1;HUES48,13_EnhA;NCC.COR2,11_EnhWk1;PFM.3,9_TxEnhG1;IPS.20,13_EnhA;CC.TPC,11_EnhWk1;H1,13_EnhA;IPS.DF6,11_EnhWk1;CD15.P,9_TxEnhG1;SPL,9_TxEnhG1;SK.MUS63,11_EnhWk1;HUES64,13_EnhA;ES…	AWG,H1-hESC,None;Duke,H9ES,None;Duke,iPS,None	.	DMRT1;p300_disc6	NM_001113361	rs8180337	TBC1D14	TBC1D14	0	0	INT		Motifs|Footprinting|DMRT1, Motifs|PWM|DMRT1, Motifs|PWM|Sox14, Chromatin_Structure|DNase-seq	5
4	6947570	4A	C	T	rs4689059	0.88	0.98	0	0.59	0.8	0.97	0.81		7			7	.		0	0	.	H1,7_Weak_Enhancer	.	CCC.TREGP,14_Enh;HUES48,14_Enh;COL.MUC32,14_Enh;HD.CD184EC,14_Enh;HUES64,14_Enh;R.MUC31,14_Enh;R.MUC29,14_Enh	.	.	.	NM_001113361	rs4689059	TBC1D14	TBC1D14	0	0	INT		No data	7
4	6947911	4A	G	A	rs4689060	0.88	0.98	0	0.59	0.79	0.97	0.81		7			7	.		0	0	.	.	.	CCC.TREGP,14_Enh;R.MUC31,14_Enh;R.MUC29,14_Enh;H1,11_EnhWk1;IPS.18,11_EnhWk1;CCIP.LSTP,11_EnhWk1	Duke,pHTE,None	.	HDAC2_disc3;Nrf-2_2;Nrf-2_3;TCF11::MafG	NM_001113361	rs4689060	TBC1D14	TBC1D14	0	0	INT		No data	7
4	6948950	4A	C	T	rs12642852	0.86	0.98	0	0.53	0.78	0.96	0.81		7			7	.		0	0	.	.	.	R.MUC29,14_Enh;R.MUC31,14_Enh	.	.	E2A_4;E2F_disc2;E2F_disc7;Egr-1_disc3;Lmo2-complex_1;Nrf1_disc1;Nrf1_disc3;SETDB1_disc2;Sin3Ak-20_disc5;TCF12_disc3;TCF12_disc5;ZEB1_disc1;ZEB1_known3	NM_001113361	rs12642852	TBC1D14	TBC1D14	0	0	INT		No data	7
4	6950471	4A	G	T	rs13135912	0.89	0.98	0	0.55	0.78	0.95	0.81		7			7	.		0	0	.	HepG2,7_Weak_Enhancer	.	DUO.MUC61,13_EnhA;R.MUC29,14_Enh;R.MUC31,11_EnhWk1	.	.	GCM	NM_001113361	rs13135912	TBC1D14	TBC1D14	0	0	INT		No data	7
4	6952251	4A	G	A	rs4428285	0.88	0.98	0	0.55	0.79	0.97	0.81		5			5	.		0	0	.	.	.	CD4.MP,11_EnhWk1	AWG,LNCaP,None	.	Hoxa13;Pax-2_1	NM_001113361	rs4428285	TBC1D14	TBC1D14	0	0	INT		Motifs|PWM|Pax-2, Chromatin_Structure|DNase-seq	5
4	6956134	4A	T	C	rs11732898	0.89	0.99	0	0.6	0.79	0.97	0.81		4			4	.		0	0	.	H1,6_Weak_Enhancer;NHLF,6_Weak_Enhancer;HMEC,5_Strong_Enhancer;NHEK,6_Weak_Enhancer	PFK.2,6_TssD2;PFK.3,6_TssD2;SK.MUS62,6_TssD2;ADI.NUC,6_TssD2;SK.MUS63,2_TssF;IPS.DF19,6_TssD2;COL.MUC32,6_TssD2;BN.CC,4_TssWk;CHON.BMMSC,6_TssD2;ESO,2_TssF;ST.SMUS28,6_TssD2;PFF.1,6_TssD2;DUO.MUC61,3_TssA;MSC.ADIPC,4_TssWk;SK.MUS,4_TssWk;H1.DNP,6_TssD2;PFF.2,4_TssWk;IPS.18,6_TssD2;R.MUC31,2_TssF;ADI.MSC,2_TssF;KID.FE,6_TssD2;R.MUC29,6_TssD2	HD.CD184EC,14_Enh;BR.H35,11_EnhWk1;H1.BMP4DM,11_EnhWk1;HUES6,13_EnhA;PFM.1,14_Enh;BN.ITL,11_EnhWk1;GAS,13_EnhA;H1.DMSC,11_EnhWk1;BN.HM150,11_EnhWk1;BN.AC,14_Enh;H1.BMP4DT,13_EnhA;IPS.15,11_EnhWk1;ST.MUC,11_EnhWk1;HUES48,11_EnhWk1;NCC.GED2,11_EnhWk1;IMR90,13_EnhA;ES.WA7,11_EnhWk1;LV,11_EnhWk1;SPL,11_EnhWk1;BN.AG,11_EnhWk1;NCC.COR2,13_EnhA;HD.CD56MESC,11_EnhWk1;HUES64,11_EnhWk1;H1,11_EnhWk1;PANC,11…	.	H1-hESC,MAX,UCD,None;H1-hESC,USF1,HudsonAlpha,None	E2F_disc3;E2F_known1;E2F_known5;GATA_disc3	NM_001113361	rs11732898	TBC1D14	TBC1D14	0	0	INT		Chromatin_Structure|DNase-seq, Protein_Binding|ChIP-seq|MAX, Protein_Binding|ChIP-seq|USF1, Protein_Binding|ChIP-seq|CDX2, Protein_Binding|ChIP-seq|E2F6	4
4	6961589	4A	C	T	rs4689568	1	1	1	0.6	0.8	0.97	0.82		6			6	0.0001173		0	0	.	.	.	PANC,11_EnhWk1;PFM.1,14_Enh;BN.MFL,14_Enh;BN.ITL,14_Enh;PFM.2,13_EnhA;BN.AC,13_EnhA;CCCRA.NP,11_EnhWk1;CC.TPC,11_EnhWk1;BN.CC,14_Enh;BN.HM150,11_EnhWk1;BN.AG,11_EnhWk1;GAS,11_EnhWk1	.	.	GR_known1	NM_001113361	rs4689568	TBC1D14	TBC1D14	0	0	INT		Motifs|Footprinting|NR3C1, Motifs|PWM|NR3C1	6
4	6993937	4A	G	A	rs7655563	1	1	1	0.3	0.19	0.03	0.18		5			5	0.0002381		0	0	.	HMEC,4_Strong_Enhancer;NHEK,4_Strong_Enhancer;NHLF,5_Strong_Enhancer;HSMM,4_Strong_Enhancer;GM12878,4_Strong_Enhancer;Huvec,5_Strong_Enhancer	ADI.MSC,2_TssF;PFK.2,2_TssF;BN.HM150,6_TssD2;NCC.COR2,2_TssF;CD34.MBP1508,6_TssD2;BM.MSC,2_TssF;MSC.ADIPC,2_TssF;MUS.SC,2_TssF;PFK.3,2_TssF;ST.SMUS28,6_TssD2;IMR90,2_TssF;PFM.2,6_TssD2;CD34.MBP1562,6_TssD2;SK.MUS62,6_TssD2	CD4.MP,11_EnhWk1;CCIP.LSTP,11_EnhWk1;LNG.FE,14_Enh;CD4.NP,11_EnhWk1;CCCRA.NP,11_EnhWk1;ESO,13_EnhA;BN.FE2,11_EnhWk1;CD34.P,11_EnhWk1;LV,11_EnhWk1;CCIP.LSMPTP,11_EnhWk1;BN.FE0,11_EnhWk1;BN.ITL,13_EnhA;CD34.MBP1536,11_EnhWk1;PFM.3,13_EnhA;CD8.NP,11_EnhWk1;CD19.P,13_EnhA;HRT.FE,11_EnhWk1;DUO.SMUS,11_EnhWk1;PFF.1,10_TxEnhG2;GAS,9_TxEnhG1;R.SMUS,11_EnhWk1;ST.MUC,13_EnhA;COL.MUC32,11_EnhWk1;ADI.NUC,11_…	AWG,NHEK,None;Duke,GM12892,None;Duke,PanIsletD,None;UW,CD20+,None;UW,GM12864,None	.	AP-4_1;CEBPB_known2;ERalpha-a_disc2;ERalpha-a_disc4;ERalpha-a_known1;ERalpha-a_known2;LRH1;NR4A_known1;RAR;RXRA_disc1;RXRA_known3;SF1	NM_001113363	rs7655563	TBC1D14	TBC1D14	0	0	INT		Chromatin_Structure|FAIRE, Chromatin_Structure|DNase-seq	5
4	6994489	4A	C	G	rs7658198	0.86	0.99	0	0.38	0.2	0.03	0.2		5			5	.		0	0	.	HMEC,4_Strong_Enhancer;NHEK,4_Strong_Enhancer;NHLF,5_Strong_Enhancer;GM12878,4_Strong_Enhancer	.	CD4.MP,11_EnhWk1;CCIP.LSTP,11_EnhWk1;CD4.NP,11_EnhWk1;CCCRA.NP,11_EnhWk1;ESO,13_EnhA;BN.FE2,11_EnhWk1;CD8.NP,11_EnhWk1;CD19.P,13_EnhA;H1.DMSC,11_EnhWk1;PANC,11_EnhWk1;LIV.A,11_EnhWk1;CC.TPC,13_EnhA;BN.SN,11_EnhWk1;BR.MYO,11_EnhWk1;R.MUC31,11_EnhWk1;BR.H35,13_EnhA;BN.CC,11_EnhWk1;NCC.COR2,13_EnhA;GAS,11_EnhWk1;HD.CD184EC,9_TxEnhG1;BN.GM2,11_EnhWk1;BN.HM150,11_EnhWk1;ST.MUC,11_EnhWk1;BN.ITL,11_EnhW…	.	.	Pax-3_1;Pax-5_known3	NM_001113363	rs7658198	TBC1D14	TBC1D14	0	0	INT		Chromatin_Structure|DNase-seq	5
4	6996129	4A	G	A	rs3892490	0.85	0.99	0	0.38	0.2	0.03	0.2		7			7	.		0	0	.	.	.	BR.MYO,9_TxEnhG1	Duke,Fibrobl,None	.	HDAC2_disc6;LXR_3;STAT_disc6	NM_001113363	rs3892490	TBC1D14	TBC1D14	0	0	INT		No data	7
4	6996881	4A	C	T	rs55822670	0.98	0.99	0	0.24	0.18	0.03	0.18		7			7	.		0	0	.	.	.	.	Duke,Fibrobl,None	.	Zfp161_1	NM_001113363	rs55822670	TBC1D14	TBC1D14	0	0	INT		No data	7
4	6997396	4A	T	C	rs6816882	0.85	0.99	0	0.38	0.2	0.03	0.2		7			7	.		0	0	.	.	.	.	.	.	BHLHE40_known1;CACD_2;NRSF_disc9	NM_001113363	rs6816882	TBC1D14	TBC1D14	0	0	INT		No data	7
4	7005037	4A	G	T	rs7693321	0.85	0.99	0	0.35	0.21	0.03	0.2		5			5	.		0	0	.	HMEC,5_Strong_Enhancer	.	PFK.3,9_TxEnhG1;HD.CD184EC,9_TxEnhG1;PFM.2,9_TxEnhG1;SK.MUS63,9_TxEnhG1;SK.MUS,9_TxEnhG1;BR.MYO,9_TxEnhG1;PFM.3,9_TxEnhG1;SK.MUS62,13_EnhA;ADI.NUC,9_TxEnhG1;PFM.1,9_TxEnhG1;BR.H35,13_EnhA;BN.AC,9_TxEnhG1	AWG,HepG2,None	.	EBF_known3;Ik-1_1;STAT_known5;STAT_known9	NM_001113363	rs7693321	TBC1D14	TBC1D14	0	0	INT		Chromatin_Structure|DNase-seq	5
4	41051705	4B	G	C	rs13142663	0.99	0.99	0	0.25	0.21	0	0.29		7			7	.		0	0	.	K562,7_Weak_Enhancer	LV,3_TssA	SPL,14_Enh	.	.	GATA_known8;Sox_7	NM_004307	rs13142663	APBB2	APBB2	0	0	INT		No data	7
4	41056241	4B	G	A	rs11943259	1	1	0	0.21	0.21	0	0.29		7			7	.		0	0	.	.	.	.	Duke,GM18507,None;Duke,Hepatocytes,None;Duke,Melano,None;Duke,pHTE,None	.	EWSR1-FLI1;MAZ;STAT_disc6	NM_004307	rs11943259	APBB2	APBB2	0	0	INT		No data	7
4	41056304	4B	C	T	rs62413771	1	1	0	0.21	0.21	0	0.29		7			7	.		0	0	.	.	.	.	Duke,GM18507,None;Duke,Huh-7,None;Duke,pHTE,None	.	BCL_disc4;EWSR1-FLI1;Nkx2_9;Pax-4_4;TFII-I;Zec;Zfp410	NM_004307	rs62413771	APBB2	APBB2	0	0	INT		No data	7
4	41058025	4B	T	C	rs10938507	0.98	1	0	0.21	0.21	0.0035	0.3		7			7	.		0	0	.	.	.	.	.	.	.	NM_004307	rs10938507	APBB2	APBB2	0	0	INT		No data	7
4	41059947	4B	T	C	rs13148401	1	1	1	0.22	0.21	0	0.29		5			5	6.447e-06		0	0	.	HSMM,5_Strong_Enhancer	ADI.MSC,6_TssD2;MSC.ADIPC,2_TssF	MUS.SC,13_EnhA;CHON.BMMSC,14_Enh;PFF.1,13_EnhA;ADI.NUC,11_EnhWk1;BN.AG,14_Enh;IMR90,11_EnhWk1;BM.MSC,11_EnhWk1;BN.MFL,14_Enh;H1.DMSC,14_Enh;PFF.2,11_EnhWk1;BR.MYO,9_TxEnhG1;PFK.3,9_TxEnhG1;SK.MUS62,11_EnhWk1;LV,11_EnhWk1;SK.MUS,11_EnhWk1;COL.SMUS,11_EnhWk1;BN.CC,14_Enh	Duke,8988T,None;Duke,Fibrobl,None;Duke,RWPE1,None	.	INSM1	NM_004307	rs13148401	APBB2	APBB2	0	0	INT		Chromatin_Structure|DNase-seq	5
4	41490455	4C	G	A	rs7696430	1	1	1	0.35	0.12	0.07	0.16		7			7	1.953e-07		0	0	.	.	.	BN.FE0,14_Enh	.	.	AIRE_2;Pou2f2_known5;Pou2f2_known8;Pou3f3	NM_001112717	rs7696430	LIMCH1	LIMCH1	0	0	INT		No data	7
4	41493270	4C	C	T	rs28722537	0.94	1	0	0.36	0.13	0.07	0.17		7			7	.		0	0	.	.	.	.	AWG,H1-hESC,None	.	BDP1_disc3;Hic1_1;NRSF_disc8;TR4_disc2;p300_disc9	NM_001112717	rs28722537	LIMCH1	LIMCH1	0	0	INT		No data	7
4	60974983	4D	T	G	rs10011921	0.81	0.98	0	0.96	0.92	1	0.92		6			6	.		0	0	.	.	.	.	.	.	Foxa_known2;Foxj2_1;Foxp1;HNF1_4;Pou2f2_known1;Pou2f2_known10;Pou2f2_known2;Pou2f2_known6;Pou2f2_known7;Pou2f2_known8	NM_015236	rs10011921		LPHN3	5	1387854	.		Motifs|PWM|Tcf1, Motifs|PWM|FOXP1, Motifs|PWM|POU5F1, Motifs|PWM|Oct-1	6
4	60978043	4D	C	T	rs4469112	0.81	0.98	0	0.86	0.91	1	0.92		7			7	.		0	0	.	.	.	.	.	.	Maf_disc2;Pax-6_2;SREBP_known2	NM_015236	rs4469112		LPHN3	5	1384794	.		No data	7
4	60981030	4D	T	A	rs1345044	0.81	0.98	0	0.89	0.92	1	0.92		6			6	.		0	0	.	.	.	.	.	.	CHX10;Cdx2_2;Esx1;Hoxa10;Hoxa3_2;Hoxa5_3;Hoxa7_2;Hoxb13;Hoxb4;Hoxb6;Hoxd10;Lhx3_1;Lhx3_2;Lhx4;Maf_known3;Pax7;Phox2a;Pou2f2_known4;Pou3f2_4;Pou6f1_2;Prrx1;Prrx2_1	NM_015236	rs1345044		LPHN3	5	1381807	.		Motifs|PWM|(SATB1)2, Motifs|PWM|Hoxa10, Motifs|PWM|Hoxb13, Motifs|PWM|Hoxd13, Motifs|PWM|BCL6	6
4	60981455	4D	T	C	rs7677892	0.81	0.98	0	0.89	0.92	1	0.92		7			7	.		0	0	.	.	.	.	.	.	.	NM_015236	rs7677892		LPHN3	5	1381382	.		No data	7
4	60981593	4D	C	T	rs10000729	0.81	0.98	0	0.86	0.91	1	0.92		7			7	.		0	0	.	.	.	.	.	.	Egr-1_disc2;Ets_known3;Nrf-2_1	NM_015236	rs10000729		LPHN3	5	1381244	.		No data	7
4	60985766	4D	T	C	rs72631187	0.8	-0.98	0	0.02	0.07	0.0017	0.08		6			6	.		0	0	.	.	.	.	.	.	Cdx2_1;Cdx2_2;Hoxa10;Hoxa9;Hoxb13;Hoxb8;Hoxb9;Hoxd10;Pou2f2_known2	NM_015236	rs72631187		LPHN3	5	1377071	.		Motifs|PWM|Hoxa10, Motifs|PWM|Cdx1, Motifs|PWM|Cdx2, Motifs|PWM|Hoxa9, Motifs|PWM|Glis2, Motifs|PWM|hoxa9, Motifs|PWM|Hoxd13, Motifs|PWM|Cdx-2, Motifs|PWM|Hoxb9	6
4	60986941	4D	A	T	rs6551520	0.8	0.98	0	0.89	0.92	1	0.92		6			6	.		0	0	.	.	.	.	.	.	AP-1_disc7;AP-1_known2;AP-1_known3;AP-1_known4;AP-2_disc1;AP-2_known2;ATF4;BAF155_disc1;BATF_disc1;BDP1_disc3;Bach1;CDP_7;Evi-1_3;GR_disc2;HMGN3_disc1;KAP1_disc1;Maf_disc1;Maf_known1;Myc_disc3;NF-E2_disc1;Nrf-2_2;Nrf-2_3;TCF4_disc1;p300_disc1	NM_015236	rs6551520		LPHN3	5	1375896	.		Motifs|PWM|MAF, Motifs|PWM|Nrf-2	6
4	60987075	4D	C	T	rs35305719	0.8	-0.98	0	0.03	0.07	0.0017	0.08		7			7	.		0	0	.	.	.	.	.	.	Pax-6_2;T3R;TCF12_disc6	NM_015236	rs35305719		LPHN3	5	1375762	.		No data	7
4	60989070	4D	A	G	rs11732328	0.8	0.98	0	0.89	0.92	1	0.92		7			7	.		0	0	.	.	.	.	.	.	Foxp1;SIX5_known2	NM_015236	rs11732328		LPHN3	5	1373767	.		No data	7
4	60989911	4D	C	A	rs7349655	0.83	1	0	0.98	0.92	1	0.92		7			7	.		0	0	.	.	.	.	.	.	Irx	NM_015236	rs7349655		LPHN3	5	1372926	.		No data	7
4	60991492	4D	G	T	rs34233043	0.83	-1	0	0.01	0.07	0.0017	0.08		6			6	.		0	0	.	.	.	.	.	.	Cdx2_1;HMG-IY_1;Hmx_2;Hoxa10;Hoxa9;Hoxb6;Hoxb8;Ncx_2;Nkx2_10;Nkx6-1_1;PLZF	NM_015236	rs34233043		LPHN3	5	1371345	.		Motifs|PWM|Nkx5-2, Motifs|PWM|Hoxa10, Motifs|PWM|Hmx3, Motifs|PWM|Tlx2, Motifs|PWM|Hmx2, Motifs|PWM|Hoxb8, Motifs|PWM|Cdx-2	6
4	60991889	4D	G	A	rs7683936	0.83	1	0	0.91	0.92	1	0.92		7			7	.		0	0	.	.	.	.	.	.	Rad21_disc3	NM_015236	rs7683936		LPHN3	5	1370948	.		No data	7
4	60992033	4D	C	T	rs7685714	0.83	1	0	0.97	0.92	1	0.92		7			7	.		0	0	.	.	.	.	.	.	Foxp1;TEF	NM_015236	rs7685714		LPHN3	5	1370804	.		No data	7
4	60992153	4D	T	C	rs6551521	0.83	1	0	0.97	0.92	1	0.92		6			6	.		0	0	.	.	.	.	.	.	Cdx;Dbx1;Foxd3;Hoxd8;Ncx_2;Pou2f2_known2;Sox_14;Sox_19;Sox_9;TATA_known1	NM_015236	rs6551521		LPHN3	5	1370684	.		Motifs|PWM|Tbp, Motifs|PWM|Tlx2, Motifs|PWM|Oct-1	6
4	60992459	4D	C	A	rs72631200	0.83	-1	0	0.01	0.07	0.01	0.08		7			7	.		0	0	.	.	.	LV,12_EnhWk2	.	.	AIRE_2;Arid5a	NM_015236	rs72631200		LPHN3	5	1370378	.		No data	7
4	60993542	4D	A	G	rs17238520	0.83	-1	0	0.01	0.07	0.0017	0.08		7			7	.		0	0	.	.	.	.	.	.	CCNT2_disc1;Crx_2;Obox3	NM_015236	rs17238520		LPHN3	5	1369295	.		No data	7
4	60994071	4D	A	G	rs9991322	0.83	1	0	0.91	0.92	1	0.92		5			5	.		0	0	.	.	.	PFK.3,12_EnhWk2	AWG,LNCaP,None	.	E4BP4;HNF1_7	NM_015236	rs9991322		LPHN3	5	1368766	.		Motifs|PWM|E4BP4, Chromatin_Structure|DNase-seq	5
4	60994578	4D	C	G	rs9284915	0.83	1	0	0.98	0.92	1	0.92		6			6	.		0	0	.	NHEK,5_Strong_Enhancer	BN.HM150,4_TssWk;BN.AG,4_TssWk;BN.SN,4_TssWk;BN.AC,4_TssWk	BR.MYO,12_EnhWk2;PFK.3,13_EnhA;NCC.COR2,12_EnhWk2;NCC.GED2,12_EnhWk2	Duke,Fibrobl,None	.	Pou2f2_disc1;Pou2f2_known10;Pou2f2_known7;Sin3Ak-20_disc3;Znf143_known1	NM_015236	rs9284915		LPHN3	5	1368259	.		Motifs|PWM|znf143, Chromatin_Structure|FAIRE	6
4	60994705	4D	G	A	rs9312048	0.87	1	0	0.98	0.92	1	0.93		5			5	.		0	0	.	NHEK,5_Strong_Enhancer	BN.HM150,4_TssWk;BN.AG,4_TssWk;BN.SN,4_TssWk;BN.AC,4_TssWk	BR.MYO,12_EnhWk2;PFK.3,13_EnhA;NCC.COR2,12_EnhWk2;NCC.GED2,12_EnhWk2	UW,HA-sp,None;UW,HRPEpiC,None	.	Evi-1_2;HDAC2_disc6;KAP1_disc2;TATA_disc7	NM_015236	rs9312048		LPHN3	5	1368132	.		Chromatin_Structure|FAIRE, Chromatin_Structure|DNase-seq	5
4	60998731	4D	A	G	rs35675660	0.98	-1	0	0.01	0.07	0	0.07		6			6	.		0	0	.	.	PANC.I,6_TssD2	.	.	.	DMRT1;DMRT3;DMRT7;Pou1f1_2	NM_015236	rs35675660		LPHN3	5	1364106	.		Motifs|PWM|DMRT7, Motifs|PWM|DMRT1, Chromatin_Structure|FAIRE	6
4	61004396	4D	C	T	rs72634119	1	-1	0	0.01	0.07	0	0.06		6			6	.		0	0	.	.	.	.	.	.	HNF1_7;Irf_known5;Irf_known6	NM_015236	rs72634119		LPHN3	5	1358441	.		Motifs|PWM|STAT1, Motifs|PWM|ICSBP	6
4	61010471	4D	T	C	rs17238527	1	-1	0	0.01	0.07	0	0.06		6			6	.		0	0	.	.	.	.	.	.	HMG-IY_2	NM_015236	rs17238527		LPHN3	5	1352366	.		Motifs|PWM|HMGIY	6
4	61012010	4D	T	A,G	rs1470175	1	1	1	0.96	0.93	1	0.94		6			6	3.449e-05		0	0	.	.	.	.	.	.	.	NM_015236	rs1470175		LPHN3	5	1350827	.		Motifs|PWM|FOXJ2	6
4	61013036	4D	A	T	rs72634132	1	-1	0	0.01	0.07	0	0.06		6			6	.		0	0	.	.	.	.	.	.	CEBPB_known1;Fox;Foxa_disc1;Foxa_known1;Foxa_known2;Foxa_known3;Foxa_known4;Foxd1_1;Foxd1_2;Foxi1;Foxj1_2;Foxj2_1;Foxk1;HDAC2_disc2;Isl2;Nkx3_1;OTX;TCF12_disc2;p300_disc3	NM_015236	rs72634132		LPHN3	5	1349801	.		Motifs|PWM|Lhx3	6
4	61013316	4D	T	C	rs2028457	1	1	0	0.97	0.93	1	0.94		6			6	.		0	0	.	.	.	.	.	.	TATA_known5	NM_015236	rs2028457		LPHN3	5	1349521	.		Motifs|PWM|TATA	6
4	61015160	4D	GA	G	rs35322040	1	-1	0	0.01	0.07	0	0.06		7			7	.		0	0	.	.	.	.	.	.	AIRE_1;Gfi1_1;Gfi1_2;LUN-1;Pou5f1_disc1;STAT_known13;TCF12_disc5;ZBRK1	NM_015236	rs35322040		LPHN3	5	1347677	.		No data	7
4	61015767	4D	T	C	rs35694559	1	-1	0	0.01	0.07	0	0.06		6			6	.		0	0	.	.	.	.	.	.	EWSR1-FLI1;GATA_disc3;HDAC2_disc6;Hoxa5_1;Ik-2_3;Irf_known9;STAT_disc7;p300_disc5	NM_015236	rs35694559		LPHN3	5	1347070	.		Motifs|PWM|IRF3	6
4	61018412	4D	C	T	rs2165473	1	1	0	0.96	0.93	1	0.94		7			7	.		0	0	.	.	.	.	.	.	.	NM_015236	rs2165473		LPHN3	5	1344425	.		No data	7
4	61018574	4D	T	C	rs116171225	1	-1	0	0.01	0.07	0	0.06		6			6	.		0	0	.	.	.	.	.	.	Foxa_disc2;Ik-1_1;Ik-2_1	NM_015236	rs116171225		LPHN3	5	1344263	.		Motifs|PWM|HMGA2	6
4	61018964	4D	T	C	rs35710956	1	-1	0	0.01	0.07	0	0.06		7			7	.		0	0	.	.	.	.	.	.	.	NM_015236	rs35710956		LPHN3	5	1343873	.		No data	7
4	61020397	4D	T	A	rs148567181	1	-1	0	0.01	0.07	0	0.06		7			7	.		0	0	.	.	.	.	.	.	.	NM_015236	rs148567181		LPHN3	5	1342440	.		No data	7
4	61020879	4D	CT	C	rs36041352	0.98	-1	0	0.01	0.07	0	0.06		7			7	.		0	0	.	.	.	.	.	.	CDP_6;GR_known2;Nanog_disc2;SIX5_known2;Sin3Ak-20_disc1;Sox_13;Sox_2;Sox_4;TCF4_known1	NM_015236	rs36041352		LPHN3	5	1341958	.		No data	7
4	61021641	4D	G	A	rs13121741	0.96	-1	0	0.01	0.07	0	0.07		7			7	.		0	0	.	.	.	PFK.3,12_EnhWk2;PFK.2,12_EnhWk2	.	.	NERF1a	NM_015236	rs13121741		LPHN3	5	1341196	.		No data	7
4	61021926	4D	G	A,C	rs2343328	1	1	0	0.96	0.93	1	0.94		6			6	.		0	0	.	.	.	PFK.3,12_EnhWk2	.	.	.	NM_015236	rs2343328		LPHN3	5	1340911	.		Motifs|PWM|Egr1	6
4	61022515	4D	G	A	rs13128778	1	-1	0	0.01	0.07	0	0.06		7			7	.		0	0	.	.	.	SPL,12_EnhWk2	.	.	Egr-1_disc4	NM_015236	rs13128778		LPHN3	5	1340322	.		No data	7
4	61022540	4D	T	C	rs7682980	1	1	0	0.96	0.93	1	0.94		6			6	.		0	0	.	.	.	SPL,12_EnhWk2	.	.	AP-4_1	NM_015236	rs7682980		LPHN3	5	1340297	.		Motifs|PWM|AP-4	6
4	61023029	4D	A	T	rs1837760	1	1	1	0.96	0.93	1	0.94		7			7	3.11e-05		0	0	.	.	.	.	Duke,Fibrobl,None	.	BCL_disc5;Pax-5_disc4;YY1_known5	NM_015236	rs1837760		LPHN3	5	1339808	.		No data	7
4	61023216	4D	T	G	rs13117411	0.96	-0.98	0	0.01	0.07	0	0.06		6			6	.		0	0	.	.	.	.	.	.	BCL_disc6;Irf_known7;LXR_3;NF-kappaB_disc1;NF-kappaB_disc3;NF-kappaB_known1;NF-kappaB_known2;NF-kappaB_known3;NF-kappaB_known4;NF-kappaB_known5;NF-kappaB_known6;PRDM1_known1;PU.1_disc3;RXRA_disc4;STAT_known8;ZNF219	NM_015236	rs13117411		LPHN3	5	1339621	.		Motifs|PWM|P50:P50, Motifs|PWM|P50:RELA-P65, Motifs|PWM|c-Rel, Motifs|PWM|IRF-7, Motifs|PWM|NFKB1, Motifs|PWM|NF-kappaB, Motifs|PWM|RelB:p52(NF-kappaB), Motifs|PWM|NF-kappaB(p50), Motifs|PWM|REL, Motifs|PWM|NF-kappaB(p65), Motifs|PWM|RELA	6
4	61023674	4D	C	G	rs35117385	0.94	-0.98	0	0.01	0.07	0.0035	0.06		7			7	.		0	0	.	.	.	.	.	.	KAP1_disc2;Smad_1	NM_015236	rs35117385		LPHN3	5	1339163	.		No data	7
4	61024408	4D	C	G	rs2165474	0.96	0.98	0	0.96	0.93	1	0.94		7			7	.		0	0	.	.	.	.	.	.	Gfi1_3;Gfi1b;RXRA_known5	NM_015236	rs2165474		LPHN3	5	1338429	.		No data	7
4	61024428	4D	A	G	rs114659947	0.96	-0.98	0	0.01	0.07	0	0.06		7			7	.		0	0	.	.	.	.	.	.	AP-1_disc8;Isl2;Pax-6_1;Pou2f2_known4;Pou3f2_2;Sox_3	NM_015236	rs114659947		LPHN3	5	1338409	.		No data	7
4	61025095	4D	C	A	rs4473680	0.96	-0.98	0	0.01	0.07	0	0.06		6			6	.		0	0	.	.	.	.	.	.	Barx2;Esx1;Hmbox1;Hmx_2;Hoxa7_2;Hoxb7;Hoxd8;Msx-1_2;Nkx1-1;Nkx6-1_1;Pax-6_3;Phox2a	NM_015236	rs4473680		LPHN3	5	1337742	.		Motifs|PWM|Esx1, Motifs|PWM|Lbx2, Motifs|PWM|Hmbox1, Motifs|PWM|Rax, Motifs|PWM|Arx, Motifs|PWM|Phox2a, Motifs|PWM|Nkx1-1, Motifs|PWM|Nkx1-2, Motifs|PWM|Hmx1, Motifs|PWM|HMGA2, Motifs|PWM|En2, Motifs|PWM|Lhx9	6
4	61027032	4D	A	G	rs34922000	0.96	-0.98	0	0.01	0.07	0	0.06		7			7	.		0	0	.	.	SK.MUS62,4_TssWk	.	.	.	.	NM_015236	rs34922000		LPHN3	5	1335805	.		No data	7
4	61027132	4D	C	T	rs6551524	0.94	0.98	0	0.93	0.93	1	0.93		7			7	.		0	0	.	.	SK.MUS62,4_TssWk	.	.	.	Barhl1;Dlx2;Foxj1_1;Foxl1_2;Mrg1::Hoxa9_2	NM_015236	rs6551524		LPHN3	5	1335705	.		No data	7
4	61028401	4D	G	A	rs17238534	0.91	-0.96	0	0.01	0.07	0	0.06		7			7	.		0	0	.	.	.	.	.	.	ATF3_known5;Cdx;Pax-5_known4	NM_015236	rs17238534		LPHN3	5	1334436	.		No data	7
4	61029597	4D	C	T	rs4146901	0.91	0.96	0	0.96	0.93	1	0.94		7			7	.		0	0	.	.	.	.	.	.	Ets_known1	NM_015236	rs4146901		LPHN3	5	1333240	.		No data	7
4	61030323	4D	A	T	rs17238541	0.91	-0.96	0	0.01	0.07	0	0.06		5			5	.		1	1	.	.	.	.	UW,SK-N-MC,None	.	Gfi1_1;Gfi1_2;Gfi1_3;Gfi1b	NM_015236	rs17238541		LPHN3	5	1332514	.		Motifs|PWM|Gfi-1, Motifs|PWM|Gfi1b, Chromatin_Structure|DNase-seq	5
4	61031916	4D	A	G	rs1441305	0.91	-0.96	0	0.02	0.07	0	0.06		7			7	.		0	0	.	.	.	.	.	.	Foxa_disc4;Maf_disc2;Pax-2_2;STAT_disc5	NM_015236	rs1441305		LPHN3	5	1330921	.		No data	7
4	61032044	4D	AT	A	rs66812710	0.91	-0.96	0	0.02	0.07	0	0.06		7			7	.		0	0	.	.	.	.	.	.	Cphx;Hoxa5_3;Lhx3_2;Pdx1_1;Pou2f2_known4;Pou5f1_disc1;Sox_4;TCF4_known1;Zfp105	NM_015236	rs66812710		LPHN3	5	1330793	.		No data	7
4	61032259	4D	A	T	rs13139050	0.91	-0.96	0	0.02	0.07	0	0.06		6			6	.		0	0	.	.	.	.	.	.	Arid5a;E2F_disc6;Foxa_known1;Foxi1;Foxj1_1;Foxj2_1;Pou2f2_known2;RXRA_disc3;Sox_3;TEF	NM_015236	rs13139050		LPHN3	5	1330578	.		Motifs|PWM|Sox1, Motifs|PWM|Oct-1	6
4	61033430	4D	T	C	rs1899292	0.91	-0.96	0	0.02	0.07	0	0.06		7			7	.		0	0	.	.	.	.	.	.	Irx;Pou3f3	NM_015236	rs1899292		LPHN3	5	1329407	.		No data	7
4	61037695	4D	C	T	rs1372198	0.91	0.96	0	0.95	0.92	1	0.94		7			7	.		0	0	.	.	.	.	.	.	.	NM_015236	rs1372198		LPHN3	5	1325142	.		No data	7
4	61039775	4D	T	C	rs72634175	0.91	-0.96	0	0.02	0.07	0	0.06		7			7	.		0	0	.	.	.	H1.DMSC,12_EnhWk2	.	.	ERalpha-a_disc4;NF-kappaB_disc2;T3R	NM_015236	rs72634175		LPHN3	5	1323062	.		No data	7
4	61042193	4D	G	A	rs13144828	0.91	-0.96	0	0.01	0.07	0	0.06		7			7	.		0	0	.	.	.	.	.	.	Irf_disc4;MAZR;Myc_disc9;Myf_1;PLAG1;SP1_known2;TATA_disc4	NM_015236	rs13144828		LPHN3	5	1320644	.		No data	7
4	61042216	4D	A	T	rs1822157	0.81	-0.96	0	0.07	0.07	0.13	0.07		6			6	.		0	0	.	.	.	.	.	.	Hoxa5_3;Hoxb3;NRSF_disc1;NRSF_known1;RORalpha1_3	NM_015236	rs1822157		LPHN3	5	1320621	.		Motifs|PWM|Hoxa2, Motifs|PWM|Hoxb3	6
4	61043690	4D	G	T	rs17238548	0.91	-0.96	0	0.02	0.07	0	0.06		7			7	.		0	0	.	.	.	.	.	.	Foxo_1;Mef2_known5;Pax-4_5;STAT_known12	NM_015236	rs17238548		LPHN3	5	1319147	.		No data	7
4	61045426	4D	T	C	rs35137548	0.89	-0.96	0	0.01	0.07	0	0.06		6			6	.		0	0	.	.	.	.	.	.	HNF1_2;Hand1_1;Hand1_2;Lhx3_1;Lhx3_2;YY1_disc1	NM_015236	rs35137548		LPHN3	5	1317411	.		Motifs|PWM|Lhx3	6
4	61049050	4D	C	T	rs35985105	0.89	-0.96	0	0.01	0.07	0	0.06		7			7	.		0	0	.	.	.	.	.	.	Foxo_2;Myf_3;Sox_13;Sox_14;Sox_7;ZEB1_known5	NM_015236	rs35985105		LPHN3	5	1313787	.		No data	7
4	61050292	4D	G	A	rs35028263	0.89	-0.96	0	0.01	0.07	0	0.06		7			7	.		0	0	.	.	.	.	.	.	ERalpha-a_known1;SIX5_known2	NM_015236	rs35028263		LPHN3	5	1312545	.		No data	7
4	61050409	4D	C	T	rs17089975	0.89	-0.96	0	0.03	0.07	0.04	0.06		7			7	.		0	0	.	.	.	.	.	.	Nanog_disc4	NM_015236	rs17089975		LPHN3	5	1312428	.		No data	7
4	61050807	4D	T	A	rs17827977	0.89	-0.96	0	0.01	0.07	0	0.06		7			7	.		1	0	.	.	.	.	.	.	GATA_known9;HDAC2_disc1;Ik-1_2;PLZF	NM_015236	rs17827977		LPHN3	5	1312030	.		No data	7
4	61054399	4D	T	A	rs34122939	0.89	-0.96	0	0.02	0.07	0	0.06		6			6	.		0	0	.	.	.	.	.	.	Foxp1;HDAC2_disc6;HMG-IY_2	NM_015236	rs34122939		LPHN3	5	1308438	.		Motifs|PWM|Srf	6
4	61059595	4D	GAC	G	rs145902782	0.87	-0.93	0	0.02	0.07	0	0.06		7			7	.		0	0	.	.	.	.	.	.	DMRT7;Fox;Foxa_known1;Foxa_known2;Foxa_known3;Foxd3;Foxj1_1;Foxj1_2;Foxj2_1;Foxk1;Foxl1_1;Foxo_3;Foxp1;HP1-site-factor;Pou3f2_2;TATA_known1;TCF11::MafG;p300_disc3	NM_015236	rs145902782		LPHN3	5	1303242	.		No data	7
4	61059923	4D	C	T	rs34777152	0.89	-0.96	0	0.01	0.07	0	0.06		6			6	.		0	0	.	.	.	.	.	.	DMRT3;DMRT5;E4BP4;Mef2_disc1;Mef2_known2	NM_015236	rs34777152		LPHN3	5	1302914	.		Motifs|PWM|MEF-2	6
4	61062258	4D	T	A	rs34337160	0.83	-0.93	0	0.01	0.07	0	0.06		6			6	.		0	0	.	.	.	.	.	.	Fox;Foxf2;Foxj2_1;Foxl1_1;Foxl1_2;Foxq1;Homez;Pou1f1_1;Pou2f2_known2	NM_015236	rs34337160		LPHN3	5	1300579	.		Motifs|PWM|Foxl1, Motifs|PWM|Freac-7	6
4	61062938	4D	C	G	rs72635329	0.81	-0.93	0	0.01	0.06	0	0.06		7			7	.		0	0	.	.	.	.	.	.	NERF1a;Pax-5_disc3;RXRA_disc4;p300_disc10	NM_015236	rs72635329		LPHN3	5	1299899	.		No data	7
4	61064558	4D	G	T	rs1530254	0.83	-0.93	0	0.01	0.07	0	0.06		6			6	.		0	0	.	.	.	.	.	.	Ascl2;E2A_2;E2A_5;Lmo2-complex_1;Myf_2;Myf_3;NRSF_known3;Zbtb12	NM_015236	rs1530254		LPHN3	5	1298279	.		Motifs|PWM|MyoD	6
4	61064854	4D	C	T	rs1530255	0.83	-0.93	0	0.01	0.07	0	0.06		7			7	.		0	0	.	.	.	.	.	.	Maf_known3	NM_015236	rs1530255		LPHN3	5	1297983	.		No data	7
4	61066417	4D	A	T	rs34239712	0.83	-0.93	0	0.01	0.07	0	0.06		6			6	.		0	0	.	.	.	.	.	.	Arid3a_2;Arid5a;Barhl1;Barx2;Cart1;Dbx1;Dbx2;Fox;HNF1_3;Hlx1;Hlxb9;Hoxa7_2;Hoxb6;Hoxb7;Hoxb8;Hoxc6;Hoxc9;Hoxd8;Isl2;Msx-1_2;Ncx_2;Nkx6-1_2;Nkx6-1_3;Nkx6-2;Phox2a;Pou4f3;TATA_known1;Vax2;Zfp105	NM_015236	rs34239712		LPHN3	5	1296420	.		Motifs|PWM|Foxa2, Chromatin_Structure|FAIRE	6
4	61066454	4D	C	G	rs35109807	0.83	-0.93	0	0.01	0.07	0	0.06		7			7	.		0	0	.	.	.	.	.	.	CTCF_disc4;Hmx_1;Osr	NM_015236	rs35109807		LPHN3	5	1296383	.		No data	7
4	61066519	4D	C	T	rs34793654	0.83	-0.93	0	0.01	0.07	0	0.06		6			6	.		0	0	.	.	.	.	.	.	Foxd1_1;Foxf1;Foxi1;Foxk1;Foxl1_1;Foxo_3;Foxq1;HNF1_7	NM_015236	rs34793654		LPHN3	5	1296318	.		Motifs|PWM|Foxl1, Motifs|PWM|HFH8(FOXF1A), Motifs|PWM|Foxk1, Motifs|PWM|Freac-7, Motifs|PWM|HNF1	6
4	61068032	4D	T	C	rs13148943	0.83	-0.93	0	0.01	0.07	0	0.06		7			7	.		0	0	.	.	.	.	.	.	DMRT2;Sox_5	NM_015236	rs13148943		LPHN3	5	1294805	.		No data	7
4	68748670	4E	A	G	rs730258	1	1	1	0.07	0.19	0.57	0.22		6			6	8.341e-05		0	0	.	.	.	CD15.P,13_EnhA;PFK.3,14_Enh	.	.	Irx;Pou1f1_2;Pou2f2_known2;Pou3f3;TEF	NM_004262	rs730258	TMPRSS11D	TMPRSS11D	0	0	INT		Motifs|PWM|Sox17, Motifs|PWM|Sox8	6
4	68777054	4E	C	T	rs12646286	0.83	0.93	0	0.07	0.18	0.55	0.21		5			5	.		0	0	.	.	HD.CD184EC,4_TssWk	PFM.3,12_EnhWk2;ST.MUC,12_EnhWk2;DUO.MUC61,12_EnhWk2	.	.	Hoxa10;Sox_2	NM_182606	rs12646286	TMPRSS11A	TMPRSS11A	0	0	U3		Protein_Binding|ChIP-seq|RFX3, Protein_Binding|ChIP-seq|GATA6	5
4	68789693	4E	GT	G	rs149179048	0.89	1	0	0.06	0.16	0.22	0.15		5			5	.		0	0	.	.	.	.	.	.	DMRT2;DMRT3;E2F_disc6;HDAC2_disc6;Hoxd10;Pou2f2_known2	NM_182606	rs149179048	TMPRSS11A	TMPRSS11A	0	0	INT		Motifs|PWM|Srf, Chromatin_Structure|DNase-seq	5
4	68789778	4E	G	T	rs6839279	1	1	1	0.06	0.16	0.22	0.14		5			5	8.245e-05		1	1	.	.	.	.	AWG,MCF-7,None;UW,BJ,None;UW,HFF,None;UW,HFF-Myc,None;UW,HNPCEpiC,None;UW,NHDF-Ad,None;UW,WI-38,4OHTAM_20nM_72hr	.	Foxa_disc1;Foxa_disc2;Foxa_known1;Foxd3;HDAC2_disc2;HNF4_disc4;Pou2f2_known8;TCF12_disc2	NM_182606	rs6839279	TMPRSS11A	TMPRSS11A	0	0	INT		Motifs|Footprinting|HNF3alpha, Motifs|Footprinting|Foxa2, Motifs|PWM|HNF3alpha, Motifs|PWM|HNF3, Motifs|PWM|Foxa2, Chromatin_Structure|DNase-seq	5
4	90628127	4F	A	G	rs356180	0.87	0.96	0	0.9	0.8	1	0.67		6			6	.		0	0	.	.	.	.	.	.	GATA_known4;NF-I_1;TAL1_disc2	NM_007308	rs356180	SNCA	SNCA	3	17121	.		Motifs|PWM|myogenin/NF-1	6
4	90630675	4F	C	A	rs356177	0.96	1	0	0.94	0.81	1	0.68		5			5	.		0	0	.	HSMM,5_Strong_Enhancer;Huvec,5_Strong_Enhancer	.	CD3.P,12_EnhWk2;HUES6,12_EnhWk2;NCC.COR2,12_EnhWk2;NCC.GED2,12_EnhWk2;CHON.BMMSC,13_EnhA;PFM.3,13_EnhA;PFM.2,12_EnhWk2;ES.I3,12_EnhWk2;KID.FE,12_EnhWk2;BN.AC,13_EnhA;BN.ITL,13_EnhA;HUES48,12_EnhWk2;HUES64,12_EnhWk2;BN.SN,13_EnhA;IPS.18,12_EnhWk2;HD.CD56MESC,11_EnhWk1;BN.HM150,13_EnhA;BN.AG,11_EnhWk1;IMR90,14_Enh;BN.CC,13_EnhA;MSC.ADIPC,12_EnhWk2	.	.	.	NM_007308	rs356177	SNCA	SNCA	3	14573	.		Chromatin_Structure|DNase-seq	5
4	90630801	4F	G	C	rs356176	0.87	1	0	0.76	0.78	0.93	0.65		7			7	.		0	0	.	Huvec,5_Strong_Enhancer;HSMM,7_Weak_Enhancer	.	NCC.COR2,12_EnhWk2;NCC.GED2,12_EnhWk2;CHON.BMMSC,13_EnhA;PFM.3,13_EnhA;PFM.2,12_EnhWk2;BN.SN,13_EnhA;HD.CD56MESC,11_EnhWk1;BN.AG,11_EnhWk1;BN.HM150,14_Enh;BN.AC,14_Enh;BN.CC,12_EnhWk2;BN.ITL,14_Enh	.	.	NF-E2_known1	NM_007308	rs356176	SNCA	SNCA	3	14447	.		No data	7
4	90630814	4F	C	T	rs356175	0.87	1	0	0.76	0.78	0.93	0.65		6			6	.		0	0	.	Huvec,5_Strong_Enhancer;HSMM,7_Weak_Enhancer	.	NCC.COR2,12_EnhWk2;NCC.GED2,12_EnhWk2;CHON.BMMSC,13_EnhA;PFM.3,13_EnhA;PFM.2,12_EnhWk2;BN.SN,13_EnhA;HD.CD56MESC,11_EnhWk1;BN.AG,11_EnhWk1;BN.HM150,14_Enh;BN.AC,14_Enh;BN.CC,12_EnhWk2;BN.ITL,14_Enh	.	.	Pbx3_disc3;Rad21_disc3;Roaz_1	NM_007308	rs356175	SNCA	SNCA	3	14434	.		Motifs|PWM|Gm397, Motifs|PWM|Zscan4, Motifs|PWM|Roaz	6
4	90630901	4F	G	T	rs356174	0.87	1	0	0.76	0.78	0.93	0.65		5			5	.		0	0	.	Huvec,5_Strong_Enhancer;HSMM,7_Weak_Enhancer	.	NCC.COR2,12_EnhWk2;NCC.GED2,12_EnhWk2;CHON.BMMSC,13_EnhA;PFM.3,13_EnhA;PFM.2,12_EnhWk2;BN.SN,13_EnhA;HD.CD56MESC,11_EnhWk1;BN.AG,11_EnhWk1;BN.HM150,14_Enh;BN.AC,14_Enh;BN.CC,12_EnhWk2;BN.ITL,14_Enh	UW,HRPEpiC,None	.	Bcl6b;STAT_disc1;STAT_known12;STAT_known14;STAT_known4;STAT_known7	NM_007308	rs356174	SNCA	SNCA	3	14347	.		Chromatin_Structure|DNase-seq	5
4	90631716	4F	G	A	rs356173	0.87	1	0	0.76	0.78	0.93	0.65		7			7	.		0	0	.	.	.	PFM.2,12_EnhWk2	.	.	YY1_known5	NM_007308	rs356173	SNCA	SNCA	3	13532	.		No data	7
4	90631986	4F	C	T	rs356172	0.87	1	0	0.76	0.78	0.93	0.65		5			5	.		0	0	.	.	.	.	.	HepG2,JUND,Stanford,None	Foxp1;Hmx_1;Pou2f2_known2;Pou5f1_disc1;Pou5f1_known1	NM_007308	rs356172	SNCA	SNCA	3	13262	.		Motifs|PWM|Oct-1, Protein_Binding|ChIP-seq|JUND	5
4	90632023	4F	C	T	rs356171	0.87	1	0	0.76	0.78	0.93	0.65		5			5	.		0	0	.	.	.	.	.	HepG2,JUND,Stanford,None	AP-2_disc1;BAF155_disc1;BATF_disc1;Bach1;Bach2;GATA_disc2;HMGN3_disc1;Irf_disc2;KAP1_disc1;Myc_disc3;PRDM1_disc2;RXRA_disc3;STAT_disc2;Sox_18;Sox_3;TCF4_disc1;p300_disc1	NM_007308	rs356171	SNCA	SNCA	3	13225	.		Motifs|PWM|Bach1, Motifs|PWM|Jundm2, Protein_Binding|ChIP-seq|JUND	5
4	90632276	4F	G	C	rs356170	1	1	0	0.77	0.8	1	0.68		7			7	.		0	0	.	.	.	.	.	.	Mef2_known4	NM_007308	rs356170	SNCA	SNCA	3	12972	.		No data	7
4	90632768	4F	G	T	rs356169	0.87	1	0	0.75	0.78	0.93	0.65		6			6	.		0	0	.	.	.	MUS.SC,14_Enh	.	.	AP-1_disc4;Arid3a_2;Hsf_known1;Maf_known3;Mef2_known1;Pou1f1_2;TATA_known1	NM_007308	rs356169	SNCA	SNCA	3	12480	.		Motifs|PWM|Mafb	6
4	90634546	4F	G	C	rs2572322	1	1	0	0.77	0.8	1	0.68		7			7	.		0	0	.	.	.	.	.	.	Mef2_disc2;Myb_1;PU.1_disc2;RFX5_disc1	NM_007308	rs2572322	SNCA	SNCA	3	10702	.		No data	7
4	90634552	4F	A	G	rs2572323	1	1	0	0.77	0.8	1	0.68		7			7	.		0	0	.	.	.	.	.	.	Mef2_disc2;PU.1_disc2;p300_disc2	NM_007308	rs2572323	SNCA	SNCA	3	10696	.		No data	7
4	90634806	4F	T	A	rs6825421	1	1	0	0.76	0.8	1	0.68		7			7	.		0	0	.	.	.	BN.FE0,12_EnhWk2	.	.	Mef2_disc1;Mef2_known5;ZID	NM_007308	rs6825421	SNCA	SNCA	3	10442	.		No data	7
4	90634828	4F	G	T	rs6848708	1	1	0	0.77	0.8	1	0.68		7			7	.		0	0	.	.	.	BN.FE0,12_EnhWk2	.	.	GCNF;HES1	NM_007308	rs6848708	SNCA	SNCA	3	10420	.		No data	7
4	90635020	4F	T	C	rs181489	1	1	1	0.77	0.8	1	0.68		6			6	8.711e-05		0	0	.	.	.	BN.FE0,12_EnhWk2	.	.	PU.1_disc1;PU.1_known2;TATA_disc7	NM_007308	rs181489	SNCA	SNCA	3	10228	.		Motifs|PWM|PU.1	6
4	90635033	4F	A	G	rs181490	1	1	0	0.77	0.8	1	0.68		6			6	.		0	0	.	.	.	BN.FE0,12_EnhWk2	.	.	Roaz_2;STAT_disc6	NM_007308	rs181490	SNCA	SNCA	3	10215	.		Motifs|PWM|PU.1	6
4	90635049	4F	T	C	rs356206	1	1	0	0.77	0.8	1	0.68		6			6	.		0	0	.	.	.	BN.FE0,12_EnhWk2	.	.	Foxf1;Foxi1;Foxq1;PLZF	NM_007308	rs356206	SNCA	SNCA	3	10199	.		Motifs|PWM|FOXI1, Motifs|PWM|HFH3(FOXI1)	6
4	90635407	4F	C	T	rs356207	1	1	0	0.77	0.8	1	0.68		7			7	.		0	0	.	.	.	BN.FE0,12_EnhWk2	.	.	.	NM_007308	rs356207	SNCA	SNCA	3	9841	.		No data	7
4	90635453	4F	A	T	rs356208	1	1	0	0.77	0.8	1	0.68		7			7	.		0	0	.	.	.	BN.FE0,12_EnhWk2	.	.	.	NM_007308	rs356208	SNCA	SNCA	3	9795	.		No data	7
4	90636193	4F	T	C	rs356210	0.99	0.99	0	0.77	0.8	1	0.68		7			7	.		0	0	.	.	.	.	.	.	AhR::Arnt_1;Arnt_1;SIX5_disc2;Znf143_disc1	NM_007308	rs356210	SNCA	SNCA	3	9055	.		No data	7
4	90636472	4F	A	G	rs356212	0.85	1	0	0.73	0.77	0.99	0.64		7			7	.		0	0	.	.	.	.	.	.	Pax-4_5	NM_007308	rs356212	SNCA	SNCA	3	8776	.		No data	7
4	90636489	4F	G	T	rs356213	0.86	1	0	0.44	0.75	0.99	0.64		7			7	.		0	0	.	.	.	.	.	.	.	NM_007308	rs356213	SNCA	SNCA	3	8759	.		No data	7
4	90636541	4F	C	T	rs356214	0.82	0.98	0	0.74	0.77	0.98	0.64		7			7	.		0	0	.	.	.	.	.	.	DMRT3;Irx	NM_007308	rs356214	SNCA	SNCA	3	8707	.		No data	7
4	90636595	4F	TA	T	rs5860179	0.87	0.99	0	0.73	0.77	0.99	0.65		6			6	.		0	0	.	.	.	.	.	.	Arid3a_2;Cdx2_1;Dbx1;Dbx2;Evi-1_4;Foxa_known2;Foxd3;Foxp1;HDAC2_disc2;HDAC2_disc6;HNF1_6;HNF1_7;Hlx1;Hoxb13;Hoxb9;Hoxc6;Hoxd10;Irf_disc3;Irf_known11;Mef2_known5;Ncx_2;Nkx6-1_2;Nkx6-1_3;Pax-4_2;Pax-6_3;Pou1f1_2;Pou2f2_known4;Pou3f2_4;Pou3f4;Pou4f3;TATA_known1;Zfp105;p300_disc5	NM_007308	rs5860179	SNCA	SNCA	3	8653	.		Motifs|PWM|Foxl1, Motifs|PWM|Evi-1, Motifs|PWM|Hoxd10, Motifs|PWM|BCL6, Motifs|PWM|FOXP1, Motifs|PWM|Srf	6
4	90636629	4F	T	A	rs4437213	0.87	1	0	0.73	0.77	1	0.65		6			6	.		0	0	.	.	.	.	.	.	Evi-1_4;Foxi1;Foxj2_1;Foxl1_1;Foxp1;Mef2_disc1;Mef2_known5;Pou2f2_known2;Sox_3;TATA_known1;TATA_known3	NM_007308	rs4437213	SNCA	SNCA	3	8619	.		Motifs|PWM|Oct-1	6
4	90636630	4F	G	A	rs78027184	0.87	1	0	0.73	0.77	0.99	0.65		6			6	.		0	0	.	.	.	.	.	.	Arid3a_2;Dbx1;Evi-1_4;Foxp1;Mef2_known3;Nkx6-1_1;Pou2f2_known2;Sox_3;TATA_known1	NM_007308	rs78027184	SNCA	SNCA	3	8618	.		Motifs|PWM|Oct-1	6
4	90636716	4F	TTTTA	T	rs145015951	0.98	0.99	0	0.75	0.8	1	0.67		6			6	.		0	0	.	.	.	.	.	.	Cdx;Fox;Foxa_known1;Foxa_known2;Foxa_known3;Foxa_known4;Foxd3;Foxf2;Foxi1;Foxj1_1;Foxj1_2;Foxj2_1;Foxk1;Foxl1_1;Mef2_known3;NF-I_1;Pbx3_known1;TATA_known1;p300_disc3	NM_007308	rs145015951	SNCA	SNCA	3	8532	.		Motifs|PWM|FOXI1, Motifs|PWM|HNF3beta, Motifs|PWM|Foxj3, Motifs|PWM|FOXfactors, Motifs|PWM|HFH3(FOXI1), Motifs|PWM|HNF3, Motifs|PWM|FOXJ2, Motifs|PWM|HOXA13	6
4	90636803	4F	G	T	rs356217	0.98	0.99	0	0.76	0.79	0.99	0.68		7			7	.		0	0	.	.	.	BN.FE0,12_EnhWk2	.	.	Pou3f3;TATA_known2;TATA_known5	NM_007308	rs356217	SNCA	SNCA	3	8445	.		No data	7
4	90637010	4F	A	G	rs356218	0.84	0.99	0	0.76	0.78	0.93	0.64		7			7	.		1	1	.	.	.	.	.	.	CEBPB_known4;NF-AT1;PPAR_1	NM_007308	rs356218	SNCA	SNCA	3	8238	.		No data	7
4	90643123	4F	C	T	rs356222	0.96	0.98	0	0.92	0.81	1	0.68		6			6	.		0	0	.	.	.	.	.	.	Foxj1_2;Foxk1	NM_007308	rs356222	SNCA	SNCA	3	2125	.		Motifs|PWM|Foxa2	6
4	90643144	4F	C	T	rs168552	0.96	0.98	0	0.99	0.82	1	0.68		6			6	.		0	0	.	.	.	.	.	.	Ascl2;E2A_2;Elf3;GATA_known10	NM_007308	rs168552	SNCA	SNCA	3	2104	.		Motifs|PWM|Elf3	6
4	90643623	4F	A	G	rs356224	0.93	0.97	0	0.88	0.81	1	0.68		7			7	.		0	0	.	.	.	.	.	.	Fox;Foxd3;Foxj2_1;RREB-1_1;RREB-1_2	NM_007308	rs356224	SNCA	SNCA	3	1625	.		No data	7
4	90649290	4F	C	G	rs356166	0.96	0.98	0	0.97	0.82	1	0.68		7			7	.		0	0	.	NHEK,7_Weak_Enhancer	.	.	.	.	BDP1_disc2;Ets_disc5;Nr2f2;p300_known1	NM_007308	rs356166	SNCA	SNCA	0	0	INT		No data	7
4	90657186	4F	C	T	rs356205	0.98	0.99	0	0.94	0.81	1	0.68		6			6	.		0	0	.	.	.	.	.	.	Arid5b;Foxl1_2;Nanog_disc2;Nanog_disc4;Pou1f1_1;Pou2f2_known2;Pou2f2_known8;Pou3f3;Pou5f1_disc1;Pou5f1_known1;Sox_4	NM_007308	rs356205	SNCA	SNCA	0	0	INT		Motifs|PWM|Octamer, Motifs|PWM|Nanog, Motifs|PWM|Sox2, Motifs|PWM|Pou3f3, Motifs|PWM|Pou5f1, Motifs|PWM|Oct-4(POU5F1), Motifs|PWM|Oct-1	6
4	90666291	4F	G	A	rs356202	0.99	0.99	0	0.92	0.81	1	0.68		5			5	.		0	0	.	.	.	.	AWG,HeLa-S3,None	.	Cdx;Foxd1_2;Foxf1;Foxj1_2;Foxj2_1;Foxk1;Foxl1_1;Foxo_3;Foxo_4;Foxp1;Foxq1	NM_007308	rs356202	SNCA	SNCA	0	0	INT		Motifs|PWM|Foxk1, Motifs|PWM|FOXD1, Motifs|PWM|FOXO3A, Motifs|PWM|Foxa2, Motifs|PWM|HNF3A, Motifs|PWM|FOXO3, Chromatin_Structure|DNase-seq	5
4	90671670	4F	A	T	rs2736991	0.99	0.99	0	0.99	0.82	1	0.68		7			7	.		0	0	.	.	.	.	.	.	Gfi1_2;Myf_2	NM_007308	rs2736991	SNCA	SNCA	0	0	INT		No data	7
4	90673770	4F	A	C,G	rs356167	0.93	0.99	0	0.98	0.81	0.8	0.7		6			6	.		0	0	.	Huvec,5_Strong_Enhancer	.	PFM.2,14_Enh;HD.CD184EC,11_EnhWk1;H1.DMSC,14_Enh;PFF.1,12_EnhWk2;PFM.3,11_EnhWk1;ADI.MSC,13_EnhA	.	.	.	NM_007308	rs356167	SNCA	SNCA	0	0	INT		Motifs|PWM|Sox21, Motifs|PWM|Sry, Motifs|PWM|Sox14	6
4	90677148	4F	T	C	rs11097231	0.9	0.98	0	0.89	0.78	0.96	0.67		6			6	.		0	0	.	.	.	PFM.3,11_EnhWk1	.	.	BDP1_disc2;GCNF;Nr2f2;RXRA_known5;p300_known1	NM_007308	rs11097231	SNCA	SNCA	0	0	INT		Motifs|PWM|GCNF, Motifs|PWM|PXR(PXR:RXR)	6
4	90678798	4F	G	A	rs2572324	1	1	1	0.94	0.81	1	0.68		4			4	0.0001136		0	1	.	.	BN.FE1,6_TssD2;PANC.I,4_TssWk	PFK.3,11_EnhWk1;BN.HM150,11_EnhWk1;PFM.2,11_EnhWk1;KID.FE,12_EnhWk2;PFM.3,14_Enh	UW,SK-N-SH_RA,None	ECC-1,ERALPHA_A,HudsonAlpha,Estradiol_10nM;ECC-1,ERALPHA_A,HudsonAlpha,Genistein_100nM;HEK293(b),KAP1,UCD,None	Arid3a_2;Evi-1_4;Mef2_known5;Pou2f2_known2;TATA_known1	NM_007308	rs2572324	SNCA	SNCA	0	0	INT		Chromatin_Structure|DNase-seq, Protein_Binding|ChIP-seq|ESR1, Protein_Binding|ChIP-seq|TRIM28	4
4	114269070	4G	G	A	rs1524995	0.97	1	0	0.67	0.22	0.12	0.15		6			6	.		0	0	.	.	.	.	.	.	Arid5a;Foxp1;HP1-site-factor;Hoxd8;Ncx_2;Nkx6-1_1	NM_020977	rs1524995	ANK2	ANK2	0	0	INT		Motifs|PWM|FOXP1	6
4	114269168	4G	C	T	rs9968457	0.97	1	0	0.67	0.22	0.12	0.15		7			7	.		0	0	.	.	.	.	.	.	PEBP	NM_020977	rs9968457	ANK2	ANK2	0	0	INT		No data	7
4	114269552	4G	G	A	rs2272235	0.97	1	0	0.67	0.22	0.12	0.15		7			7	.		0	0	.	.	.	CD34.MBP1480,12_EnhWk2;CD34.MBP1508,12_EnhWk2;CD34.MBP1562,12_EnhWk2	.	.	.	NM_020977	rs2272235	ANK2	ANK2	0	0	INT		No data	7
4	114270433	4G	T	C	rs28594555	0.98	0.99	0	0.54	0.22	0.12	0.16		6			6	.		0	0	.	Huvec,7_Weak_Enhancer	.	CD34.MBP1480,12_EnhWk2;CD34.MBP1562,12_EnhWk2;CD34.P,12_EnhWk2;CD34.MBP1536,12_EnhWk2	.	.	Evi-1_4;Hoxa4;Ik-2_3;NF-AT;Nkx2_8;Pou2f2_known2	NM_020977	rs28594555	ANK2	ANK2	0	0	INT		Motifs|PWM|NF-AT, Motifs|PWM|BCL6	6
4	114276884	4G	A	G	rs3733615	0.98	1	0	0.67	0.22	0.12	0.15		4			4	.		0	0	NHLF,2_Weak_Promoter	HMEC,5_Strong_Enhancer;HSMM,4_Strong_Enhancer;NHEK,4_Strong_Enhancer;GM12878,5_Strong_Enhancer;Huvec,7_Weak_Enhancer	ADI.MSC,6_TssD2;CD3.P,4_TssWk;CD4.MP,6_TssD2;ADI.NUC,6_TssD2;BM.MSC,6_TssD2;MUS.SC,2_TssF;CD8.NP,6_TssD2;CD8.MP,6_TssD2;PFM.2,6_TssD2;BN.SN,6_TssD2;CD4.NP,6_TssD2;CHON.BMMSC,2_TssF;MSC.ADIPC,6_TssD2;CD34.MBP1562,6_TssD2	BN.HM150,9_TxEnhG1;CC.TPC,12_EnhWk2;HD.CD56MESC,11_EnhWk1;SPL,14_Enh;BR.H35,12_EnhWk2;BN.CC,14_Enh;CD34.C,12_EnhWk2;CCIP.LSTP,13_EnhA;BN.AG,9_TxEnhG1;CCIP.LSMPTP,13_EnhA;CD34.MBP1480,12_EnhWk2;CD34.MBP1549,12_EnhWk2;BN.MFL,9_TxEnhG1;SK.MUS,9_TxEnhG1;PFM.3,11_EnhWk1;PFF.1,12_EnhWk2;BN.AC,14_Enh;ST.MUC,12_EnhWk2;CD34.MBP1508,12_EnhWk2;CCCRO.MP,12_EnhWk2;PFF.2,11_EnhWk1;BN.ITL,14_Enh;H1.DMSC,11_EnhW…	AWG,GM12878,None;AWG,HMEC,None;AWG,HeLa-S3,None;AWG,K562,None;AWG,NHEK,None;AWG,Th1,None;Duke,Urothelia,UT189;UW,GM06990,None;UW,GM12864,None;UW,HA-sp,None;UW,Jurkat,None;UW,PANC-1,None;UW,Th2,None	AG09309,CTCF,UW,None;AG09319,CTCF,UW,None;AG10803,CTCF,UW,None;AoAF,CTCF,UW,None;Fibrobl,CTCF,UT-A,None;GM06990,CTCF,UW,None;GM12864,CTCF,UW,None;GM12865,CTCF,UW,None;GM12872,CTCF,UW,None;GM12873,CTCF,UW,None;GM12874,CTCF,UW,None;GM12875,CTCF,UW,None;GM12878,BCL3,HudsonAlpha,None;GM12878,CTCF,Broad,None;GM12878,CTCF,UW,None;GM12878,EBF1,HudsonAlpha,None;GM12878,EBF1,Stanford,None;GM12878,IRF4,Hud…	.	NM_020977	rs3733615	ANK2	ANK2	0	0	SYN;INT		Chromatin_Structure|FAIRE, Chromatin_Structure|DNase-seq, Protein_Binding|ChIP-seq|BCL3, Protein_Binding|ChIP-seq|EBF1, Protein_Binding|ChIP-seq|SPI1, Protein_Binding|ChIP-seq|NFKB1, Protein_Binding|ChIP-seq|MEF2A, Protein_Binding|ChIP-seq|PBX3, Protein_Binding|ChIP-seq|GATA1, Protein_Binding|ChIP-seq|RAD21, Protein_Binding|ChIP-seq|TCF4, Protein_Binding|ChIP-seq|CTCF, Protein_Binding|ChIP-seq|PA…	4
4	114283453	4G	C	G	rs2177690	0.98	1	0	0.7	0.22	0.12	0.15		7			7	.		0	0	.	.	.	.	.	.	Pax-4_4	NM_020977	rs2177690	ANK2	ANK2	0	0	INT		No data	7
4	114285146	4G	G	A	rs10212670	0.98	1	0	0.7	0.22	0.12	0.15		6			6	.		0	0	.	.	.	.	.	.	CHX10;Dlx2;Dlx3;HNF4_disc3;Hoxa5_3;Hoxb6;Hoxc6;Pdx1_2;Pou2f2_known9	NM_020977	rs10212670	ANK2	ANK2	0	0	INT		Motifs|PWM|Hoxb5, Motifs|PWM|Hoxc6, Motifs|PWM|Hoxa5, Motifs|PWM|HOXC-8, Motifs|PWM|HOXD3, Motifs|PWM|Hoxb6, Motifs|PWM|Hoxa2, Motifs|PWM|HoxB5, Motifs|PWM|Hoxd3, Motifs|PWM|Hoxa6, Motifs|PWM|Dlx4, Motifs|PWM|Hoxc8, Motifs|PWM|Oct-1	6
4	114285321	4G	G	T	rs11930964	0.98	1	0	0.7	0.22	0.12	0.15		6			6	.		0	0	.	.	.	.	.	.	AP-1_disc2;HNF1_3;NF-Y_disc1;NF-Y_known1;NF-Y_known2;Pbx3_disc1;RFX5_disc2;RFX5_disc3;SP1_disc1;SP2_disc1	NM_020977	rs11930964	ANK2	ANK2	0	0	INT		Motifs|PWM|GATA-1	6
4	114285836	4G	T	C	rs1524996	1	1	1	0.67	0.22	0.12	0.16		7			7	5.22e-06		0	0	.	.	.	.	.	.	Hoxb13	NM_020977	rs1524996	ANK2	ANK2	0	0	INT		No data	7
4	114287859	4G	G	A	rs13124425	1	1	0	0.67	0.22	0.12	0.16		7			7	.		0	0	.	.	.	.	Duke,Fibrobl,None	.	Ets_disc6	NM_020977	rs13124425	ANK2	ANK2	0	0	INT		No data	7
4	114292573	4G	T	A	rs6533678	0.97	1	0	0.66	0.21	0.11	0.15		6			6	.		0	0	.	.	.	MSC.ADIPC,11_EnhWk1;ADI.MSC,9_TxEnhG1;ADI.NUC,14_Enh;BM.MSC,11_EnhWk1	.	.	DMRT1;DMRT2;GATA_known1;Irx;Pou1f1_2	NM_020977	rs6533678	ANK2	ANK2	0	0	INT		Motifs|PWM|Irx-3, Motifs|PWM|Irx6, Motifs|PWM|Irx3, Motifs|PWM|Irx4, Motifs|PWM|Irx2, Motifs|PWM|Irx5, Chromatin_Structure|FAIRE	6
4	114292586	4G	A	G	rs6533679	0.97	1	0	0.67	0.21	0.11	0.15		6			6	.		0	0	.	.	.	MSC.ADIPC,11_EnhWk1;ADI.MSC,9_TxEnhG1;ADI.NUC,14_Enh;BM.MSC,11_EnhWk1	.	.	GATA_known1;GATA_known4;GATA_known9;Irx;PPAR_3	NM_020977	rs6533679	ANK2	ANK2	0	0	INT		Motifs|PWM|Irx-3, Motifs|PWM|GATA-1, Motifs|PWM|Irx3, Motifs|PWM|Irx4, Chromatin_Structure|FAIRE	6
4	114294308	4G	T	C	rs2293324	1	1	1	0.75	0.22	0.15	0.15		7			7	3.823e-05		1	1	.	.	.	BN.FE1,9_TxEnhG1	.	.	GR_known6	NM_020977	rs2293324	ANK2	ANK2	0	0	SYN		No data	7
4	114300900	4G	G	A	rs4834331	0.84	0.97	0	0.57	0.17	0.11	0.14		6			6	.		0	0	.	.	.	BN.GM2,11_EnhWk1	.	.	.	NM_020977	rs4834331	ANK2	ANK2	0	0	INT		Motifs|PWM|IRF3	6
4	114301689	4G	A	G	rs4834333	0.85	0.97	0	0.61	0.18	0.11	0.14		6			6	.		0	0	.	.	.	.	.	.	E2A_1;E2A_5;Hmx_1;Pax-4_4;ZEB1_disc1;ZEB1_known3;ZEB1_known4	NM_020977	rs4834333	ANK2	ANK2	0	0	INT		Motifs|PWM|AREB6, Motifs|PWM|Gm397, Motifs|PWM|E47	6
4	114301779	4G	A	G	rs12711019	0.87	0.97	0	0.59	0.18	0.11	0.14		7			7	.		0	0	.	.	.	.	.	.	LBP-1_3;LBP-9	NM_020977	rs12711019	ANK2	ANK2	0	0	INT		No data	7
4	114301924	4G	T	A	rs6853358	0.86	0.99	0	0.28	0.14	0.08	0.14		7			7	.		0	0	.	.	.	.	.	.	.	NM_020977	rs6853358	ANK2	ANK2	0	0	INT		No data	7
4	150178669	4H	C	T	rs578561	0.84	-0.92	0	0	0	0	0.02		7			7	.		0	0	.	.	.	.	.	.	CHD2_disc1;Mrg_1	NM_001166104	rs578561		NR3C2	5	814996	.		No data	7
4	150351067	4H	G	A	rs4510455	1	1	1	1	1	1	0.98		7			7	6.035e-05		0	0	.	.	.	.	.	.	AFP1;Zfp105	NM_001040260	rs4510455		DCLK2	5	648357	.		No data	7
4	150353844	4H	G	A	rs4301085	1	1	1	1	1	1	0.98		7			7	5.189e-05		0	0	.	.	.	.	.	.	Foxa_disc5;Foxp1;GR_known3;GR_known9;HDAC2_disc6;Irf_known2;Irf_known6	NM_001040260	rs4301085		DCLK2	5	645580	INT		No data	7
4	150483994	4H	C	T	rs62338944	0.92	-1	0	0	0.0028	0	0.02		7			7	.		0	0	.	.	.	.	.	.	p300_disc6	NM_001040260	rs62338944		DCLK2	5	515430	INT		No data	7
4	150504855	4H	G	A	rs62338946	0.92	-1	0	0	0.0028	0	0.02		6			6	.		0	0	.	.	.	.	.	.	Foxl1_2;GR_disc1;Mef2_known1;Mef2_known2;Pou3f3;TATA_known1;TATA_known2	NM_001040260	rs62338946		DCLK2	5	494569	INT		Motifs|PWM|FOXL1	6
4	150565297	4H	T	C	rs3913650	0.92	1	0	1	1	1	0.98		7			7	.		0	0	.	.	.	HD.CD184EC,12_EnhWk2;HUES48,12_EnhWk2	.	.	Myf_1;Pax-5_disc4;Sin3Ak-20_disc5	NM_001040260	rs3913650		DCLK2	5	434127	INT		No data	7
4	154638121	4J	G	T	rs55895613	0.8	0.98	0	0.01	0.16	0.0017	0.22		6			6	.		0	0	.	.	.	.	.	.	COMP1;Hmx_1;SIX5_known2	NM_173662	rs55895613	RNF175	RNF175	0	0	INT		Motifs|PWM|Six6	6
4	154638126	4J	T	A	rs56053818	0.87	0.96	0	0.19	0.23	0.24	0.24		6			6	.		0	0	.	.	.	.	.	.	COMP1;SIX5_known2	NM_173662	rs56053818	RNF175	RNF175	0	0	INT		Motifs|PWM|Six6	6
4	154639105	4J	G	A,T	rs1036614	0.8	0.98	0	0.0041	0.16	0.0017	0.22		6			6	.		0	0	.	.	.	.	.	.	.	NM_173662	rs1036614	RNF175	RNF175	0	0	INT		Motifs|PWM|Six6	6
4	154641123	4J	A	T	rs72731652	0.88	0.97	0	0.0041	0.17	0.0017	0.24		6			6	.		0	0	.	.	.	.	.	.	AP-1_known3;Irx	NM_173662	rs72731652	RNF175	RNF175	0	0	INT		Motifs|PWM|Irx-3, Motifs|PWM|Irx5	6
4	154643245	4J	T	C	rs17279789	0.88	0.97	0	0.0041	0.17	0.0017	0.24		7			7	.		0	0	.	HMEC,7_Weak_Enhancer	.	H1.BMP4DT,14_Enh;BR.H35,11_EnhWk1;PFK.2,12_EnhWk2	.	.	Irf_known9	NM_173662	rs17279789	RNF175	RNF175	0	0	INT		No data	7
4	154644537	4J	T	C	rs10517577	0.88	0.97	0	0.0041	0.17	0.0017	0.24		6	2		2	.		1	1	.	.	.	.	.	.	Foxd1_2;Foxj1_2;Foxk1;Foxo_3;RFX5_known3	NM_173662	rs10517577	RNF175	RNF175	0	0	NSM		Motifs|PWM|FOXD1, Motifs|PWM|FOXO1, Motifs|PWM|RFX1	6		RNF175	NM_173662:c.A475G:p.M159V	0.14
4	154645223	4J	G	A	rs10006303	0.88	0.97	0	0.06	0.17	0.0017	0.24		5			5	.		0	0	.	.	.	.	.	.	.	NM_173662	rs10006303	RNF175	RNF175	0	0	INT		Chromatin_Structure|DNase-seq	5
4	154645593	4J	A	G	rs17370924	0.88	0.97	0	0.0041	0.17	0.0017	0.24		5			5	.		0	0	.	.	.	.	AWG,HSMM,None	.	Zbtb3	NM_173662	rs17370924	RNF175	RNF175	0	0	INT		Chromatin_Structure|DNase-seq	5
4	154651985	4J	C	T	rs981843	1	1	0	0.01	0.16	0.0017	0.25		5			5	.		1	0	.	HMEC,5_Strong_Enhancer	.	CD19.P,14_Enh	UW,SK-N-MC,None	.	AP-4_2;Nanog_disc3;RP58	NM_173662	rs981843	RNF175	RNF175	0	0	INT		Motifs|PWM|AP-4, Chromatin_Structure|DNase-seq	5
4	154652028	4J	A	G	rs981844	1	1	1	0.01	0.16	0.0017	0.25		5			5	9.357e-06		0	0	.	HMEC,5_Strong_Enhancer	.	CD19.P,14_Enh;ADI.MSC,12_EnhWk2	UW,SK-N-MC,None	.	Pou1f1_2;STAT_disc1;STAT_known12;STAT_known4;STAT_known7	NM_173662	rs981844	RNF175	RNF175	0	0	INT		Motifs|PWM|STAT1:STAT1, Motifs|PWM|STAT1, Motifs|PWM|Stat3, Chromatin_Structure|DNase-seq	5
4	154652234	4J	T	C	rs2579918	1	1	0	0.01	0.16	0.0017	0.25		6			6	.		1	0	.	HMEC,5_Strong_Enhancer	.	CD19.P,14_Enh;ADI.MSC,12_EnhWk2	.	.	HNF1_1;Maf_disc1;NF-E2_known1	NM_173662	rs2579918	RNF175	RNF175	0	0	INT		Motifs|PWM|NF-E2	6
4	154652447	4J	A	G	rs2606324	1	1	0	0.01	0.16	0.0017	0.25		2b			2	.		1	0	.	HMEC,5_Strong_Enhancer;NHEK,6_Weak_Enhancer	.	ADI.MSC,12_EnhWk2;HRT.FE,11_EnhWk1;CD19.P,12_EnhWk2;NCC.GED2,12_EnhWk2;MUS.SC,12_EnhWk2;PFM.1,12_EnhWk2;PFM.3,12_EnhWk2	Duke,ProgFib,None	SK-N-SH_RA,P300,HudsonAlpha,None	BHLHE40_known1;Cdx;Foxa_known2;Foxd1_1;Foxf1;Foxf2;Foxi1;Foxj1_1;Foxj1_2;Foxj2_1;Foxl1_1;Myc_disc7;Myc_known3;XBP-1_1	NM_173662	rs2606324	RNF175	RNF175	0	0	INT		Motifs|Footprinting|HFH4(FOXJ1), Motifs|Footprinting|HFH3(FOXI1), Motifs|PWM|HFH8(FOXF1A), Motifs|PWM|FOXI1, Motifs|Footprinting|HNF3, Motifs|PWM|HFH4(FOXJ1), Motifs|PWM|HFH3(FOXI1), Motifs|PWM|HNF3, Motifs|Footprinting|FOXI1, Motifs|PWM|FOXJ2, Motifs|Footprinting|HFH8(FOXF1A), Chromatin_Structure|FAIRE, Chromatin_Structure|DNase-seq, Protein_Binding|ChIP-seq|EWSR1, Protein_Binding|ChIP-seq|EP300…	2b
4	154652648	4J	T	G	rs2579917	0.99	0.99	0	0.01	0.16	0.0017	0.26		2b			2	.		1	0	.	HMEC,5_Strong_Enhancer;NHEK,6_Weak_Enhancer;NHLF,6_Weak_Enhancer	.	ADI.MSC,12_EnhWk2;HRT.FE,11_EnhWk1;CD19.P,12_EnhWk2;NCC.GED2,12_EnhWk2;MUS.SC,12_EnhWk2;PFM.1,12_EnhWk2;PFM.3,12_EnhWk2;BN.GM2,12_EnhWk2;PFF.1,12_EnhWk2	AWG,H1-hESC,None;AWG,HMEC,None;AWG,HSMM,None;AWG,HSMMtube,None;AWG,NHEK,None;Duke,AoSMC,None;Duke,Fibrobl,None;Duke,Gliobla,None;Duke,Melano,None;Duke,Myometr,None;Duke,Urothelia,None;Duke,Urothelia,UT189;Duke,pHTE,None;UW,AG04449,None;UW,AG04450,None;UW,AG09309,None;UW,AG09319,None;UW,AG10803,None;UW,AoAF,None;UW,BJ,None;UW,HA-h,None;UW,HA-sp,None;UW,HAEpiC,None;UW,HAc,None;UW,HBMEC,None;UW,HCF,…	SH-SY5Y,GATA2,UCD,None;SK-N-SH_RA,P300,HudsonAlpha,None	AP-1_disc4;AP-1_known4;GR_disc5;HEN1_1;Maf_disc1;p300_disc10	NM_173662	rs2579917	RNF175	RNF175	0	0	INT		Motifs|Footprinting|HEN1, Motifs|Footprinting|ELF5, Motifs|PWM|HEN1, Motifs|PWM|ELF5, Chromatin_Structure|FAIRE, Chromatin_Structure|DNase-seq, Protein_Binding|ChIP-seq|EWSR1, Protein_Binding|ChIP-seq|EP300, Protein_Binding|ChIP-seq|FLI1, Protein_Binding|ChIP-seq|GATA2	2b
4	154652681	4J	C	T	rs2606325	0.99	0.99	0	0.01	0.16	0.0017	0.26		2b			2	.		1	0	.	HMEC,5_Strong_Enhancer;NHEK,6_Weak_Enhancer;NHLF,6_Weak_Enhancer	.	ADI.MSC,12_EnhWk2;HRT.FE,11_EnhWk1;CD19.P,12_EnhWk2;NCC.GED2,12_EnhWk2;MUS.SC,12_EnhWk2;PFM.1,12_EnhWk2;PFM.3,12_EnhWk2;BN.GM2,12_EnhWk2;PFF.1,12_EnhWk2	AWG,H1-hESC,None;AWG,HSMMtube,None;Duke,Fibrobl,None;Duke,Melano,None;Duke,Urothelia,None;UW,BJ,None;UW,HA-h,None;UW,HNPCEpiC,None;UW,HPdLF,None;UW,HRCEpiC,None;UW,Monocytes-CD14+_RO01746,None;UW,NH-A,None;UW,NHLF,None;UW,PrEC,None;UW,SAEC,None;UW,SKMC,None	SH-SY5Y,GATA2,UCD,None;SK-N-SH_RA,P300,HudsonAlpha,None	Nanog_disc2;RREB-1_1;Sox_1	NM_173662	rs2606325	RNF175	RNF175	0	0	INT		Motifs|Footprinting|Nanog, Motifs|PWM|Nanog, Chromatin_Structure|FAIRE, Chromatin_Structure|DNase-seq, Protein_Binding|ChIP-seq|EWSR1, Protein_Binding|ChIP-seq|EP300, Protein_Binding|ChIP-seq|FLI1, Protein_Binding|ChIP-seq|GATA2	2b
4	154652817	4J	A	AAGAG	rs200079370	0.89	0.97	0	0.03	0.19	0.11	0.27		3a			3	.		0	0	.	HMEC,5_Strong_Enhancer;NHLF,6_Weak_Enhancer;NHEK,4_Strong_Enhancer	.	ADI.MSC,12_EnhWk2;MUS.SC,12_EnhWk2;PFM.1,12_EnhWk2;PFM.3,12_EnhWk2;BN.GM2,12_EnhWk2;PFF.1,12_EnhWk2;BM.MSC,12_EnhWk2;CHON.BMMSC,12_EnhWk2	.	.	CAC-binding-protein;EWSR1-FLI1;MAZ;SP1_disc3;TFII-I;Zfp281	NM_173662	rs200079370	RNF175	RNF175	0	0	INT		Motifs|PWM|IRF, Chromatin_Structure|FAIRE, Chromatin_Structure|DNase-seq, Protein_Binding|ChIP-seq|EWSR1, Protein_Binding|ChIP-seq|FLI1	3a
4	154653629	4J	C	T	rs2606327	1	1	0	0.01	0.16	0.01	0.26		5			5	.		0	0	.	HMEC,5_Strong_Enhancer;NHEK,7_Weak_Enhancer	.	ADI.MSC,12_EnhWk2;PFM.1,12_EnhWk2;PFM.3,12_EnhWk2;PFF.1,12_EnhWk2;PFM.2,12_EnhWk2;PFK.2,12_EnhWk2	UW,SK-N-MC,None	.	Foxj2_2;Hoxd10;PLZF	NM_173662	rs2606327	RNF175	RNF175	0	0	INT		Chromatin_Structure|DNase-seq	5
4	154653864	4J	C	T	rs2606328	1	1	0	0.01	0.16	0.0017	0.26		5			5	.		0	0	.	HMEC,5_Strong_Enhancer	.	PFM.1,12_EnhWk2;PFM.3,12_EnhWk2;PFF.1,12_EnhWk2;PFM.2,12_EnhWk2;PFK.2,12_EnhWk2	UW,HFF-Myc,None;UW,SK-N-MC,None	.	Lmo2-complex_2	NM_173662	rs2606328	RNF175	RNF175	0	0	INT		Chromatin_Structure|DNase-seq	5
4	154654067	4J	C	T	rs2251997	1	1	0	0.01	0.16	0.0017	0.26		7			7	.		1	0	.	HMEC,7_Weak_Enhancer	.	PFM.1,12_EnhWk2;PFM.3,12_EnhWk2;PFF.1,12_EnhWk2;PFM.2,12_EnhWk2	.	.	Nkx2_4	NM_173662	rs2251997	RNF175	RNF175	0	0	INT		No data	7
4	154654097	4J	C	T	rs2251994	1	1	0	0.01	0.16	0.0017	0.26		7			7	.		0	0	.	HMEC,7_Weak_Enhancer	.	PFM.1,12_EnhWk2;PFM.3,12_EnhWk2;PFF.1,12_EnhWk2;PFM.2,12_EnhWk2	.	.	En-1_2;TFE	NM_173662	rs2251994	RNF175	RNF175	0	0	INT		No data	7
4	154654145	4J	C	T	rs2251900	1	1	0	0.01	0.16	0.0017	0.26		7			7	.		0	0	.	HMEC,7_Weak_Enhancer	.	PFM.1,12_EnhWk2;PFM.3,12_EnhWk2;PFF.1,12_EnhWk2;PFM.2,12_EnhWk2	.	.	.	NM_173662	rs2251900	RNF175	RNF175	0	0	INT		No data	7
4	154654643	4J	A	C	rs2606329	1	1	0	0.01	0.16	0.0017	0.26		5			5	.		0	0	.	HMEC,7_Weak_Enhancer	.	PFM.1,12_EnhWk2;PFM.3,12_EnhWk2;PFF.1,12_EnhWk2;PFM.2,12_EnhWk2;HRT.FE,11_EnhWk1	UW,SK-N-MC,None	.	Barx1;Dbx1;Foxd3;HNF1_7;Ncx_2;Pou2f2_known1;Pou2f2_known9;Sox_14;Sox_15;Sox_16;Sox_18;Sox_19;Sox_2;Sox_9;Zfp105	NM_173662	rs2606329	RNF175	RNF175	0	0	INT		Motifs|PWM|FOXD3, Motifs|PWM|Sox1, Motifs|PWM|HNF1, Chromatin_Structure|DNase-seq	5
4	154654965	4J	CA	C	rs138303048	1	1	0	0.01	0.17	0.0017	0.26		7			7	.		0	0	.	GM12878,7_Weak_Enhancer	.	PFM.1,12_EnhWk2;PFM.3,12_EnhWk2;PFF.1,12_EnhWk2;PFM.2,12_EnhWk2;HRT.FE,11_EnhWk1;CHON.BMMSC,12_EnhWk2	.	.	Arid5a;Dbx2;Foxa_known4;Foxp1;Lhx3_1;Lhx3_2;Pou2f2_known4;Pou3f2_2;Pou3f2_4;Pou3f4;STAT_disc4	NM_173662	rs138303048	RNF175	RNF175	0	0	INT		No data	7
4	154655171	4J	T	C	rs1371161	1	1	0	0.01	0.16	0.0017	0.26		4			4	.		0	0	.	GM12878,7_Weak_Enhancer	.	PFM.3,12_EnhWk2;PFM.2,12_EnhWk2;HRT.FE,11_EnhWk1;CHON.BMMSC,12_EnhWk2	AWG,Th1,None;Duke,GM18507,None;Duke,GM19239,None;Duke,GM19240,None;Duke,Melano,None;UW,HFF-Myc,None;UW,HGF,None	GM12878,BATF,HudsonAlpha,None	CIZ;THAP1_disc1	NM_173662	rs1371161	RNF175	RNF175	0	0	INT		Chromatin_Structure|FAIRE, Chromatin_Structure|DNase-seq, Protein_Binding|ChIP-seq|BATF	4
4	154655372	4J	G	A	rs2606332	1	1	0	0.01	0.16	0.0017	0.26		5			5	.		0	0	.	GM12878,6_Weak_Enhancer	.	PFM.3,12_EnhWk2;PFM.2,12_EnhWk2;HRT.FE,11_EnhWk1;CHON.BMMSC,12_EnhWk2	AWG,LNCaP,None	.	Foxa_known2	NM_173662	rs2606332	RNF175	RNF175	0	0	INT		Chromatin_Structure|DNase-seq	5
4	154655647	4J	GAATT	G	rs138518208	0.97	1	0	0.04	0.16	0.01	0.25		6			6	.		0	0	.	GM12878,6_Weak_Enhancer	.	.	.	.	AFP1;Arid3a_2;Barhl1;Barx2;Bsx;Dbx1;Dbx2;Dlx2;En-1_3;Esx1;HNF1_1;HNF1_6;HNF1_7;Hlx1;Hmx_2;Hoxa10;Hoxa3_2;Hoxa5_3;Hoxa7_2;Hoxb3;Hoxb4;Hoxb6;Hoxb7;Hoxb8;Hoxc6;Hoxc9;Hoxd8;Irx;Isl2;Lhx3_1;Lhx3_2;Lhx4;Msx-1_2;Ncx_2;Nkx6-1_1;Nkx6-1_2;Nkx6-1_3;Nobox_2;Otx2;Pax-6_3;Pax7;Pdx1_2;Phox2a;Pou2f2_known11;Pou2f2_known4;Pou3f2_2;Pou3f2_4;Pou3f4;Pou4f3;Prrx1;Prrx2_1;Sox_3;Vax2	NM_173662	rs138518208	RNF175	RNF175	0	0	INT		Motifs|PWM|Esx1, Motifs|PWM|Pou4f3, Motifs|PWM|Lhx2, Motifs|PWM|Lhx1, Motifs|PWM|Dlx1, Motifs|PWM|Pou1f1, Motifs|PWM|Alx4, Motifs|PWM|Nkx5-2, Motifs|PWM|Hoxc6, Motifs|PWM|Pou3f4, Motifs|PWM|Oct-6, Motifs|PWM|Lhx3, Motifs|PWM|Uncx4.1, Motifs|PWM|Barx2, Motifs|PWM|Dbx2, Motifs|PWM|Dbx1, Motifs|PWM|Phox2b, Motifs|PWM|Arx, Motifs|PWM|Msx1, Motifs|PWM|Tlx2, Motifs|PWM|Alx3, Motifs|PWM|Vsx1, Motifs|PWM…	6
4	154655953	4J	G	A	rs2606333	1	1	0	0.02	0.16	0.01	0.26		7			7	.		0	0	.	.	.	.	.	.	BDP1_disc3;LUN-1	NM_173662	rs2606333	RNF175	RNF175	0	0	INT		No data	7
4	154656066	4J	G	A	rs2606334	0.97	0.99	0	0.01	0.16	0.0017	0.26		6			6	.		0	0	.	.	.	.	.	.	CTCF_disc6;Crx_1;GATA_known11;RORalpha1_1;RORalpha1_3	NM_173662	rs2606334	RNF175	RNF175	0	0	INT		Motifs|PWM|RORalpha2, Motifs|PWM|RORA_2	6
4	154656396	4J	A	G	rs2405431	1	1	0	0.01	0.16	0.0017	0.26		6			6	.		0	0	.	.	.	.	.	.	Eomes;Foxp1;Mtf1_2;Pou5f1_disc1;Pou5f1_known1;Pou5f1_known2;RBP-Jkappa_2;Zfp105	NM_173662	rs2405431	RNF175	RNF175	0	0	INT		Motifs|PWM|Tcfap2e, Motifs|PWM|Elf3, Motifs|PWM|Tcf3	6
4	154656410	4J	T	C	rs2251639	1	1	0	0.01	0.16	0.0017	0.26		7			7	.		0	0	.	.	.	.	.	.	AP-4_2;E2A_2;LBP-1_2;RP58;TAL1_known1;TCF12_disc5	NM_173662	rs2251639	RNF175	RNF175	0	0	INT		No data	7
4	154656536	4J	T	C	rs2606335	1	1	0	0.01	0.16	0.0017	0.26		7			7	.		0	0	.	.	.	.	.	.	FXR_2;HNF6;TEF	NM_173662	rs2606335	RNF175	RNF175	0	0	INT		No data	7
4	154656792	4J	C	T	rs2606336	1	1	0	0.01	0.16	0.0017	0.26		6			6	.		0	0	.	.	.	.	.	.	DMRT5;Foxa_known4	NM_173662	rs2606336	RNF175	RNF175	0	0	INT		Motifs|PWM|DMRT5	6
4	154656845	4J	C	T	rs2606337	1	1	0	0.01	0.16	0.0017	0.26		7			7	.		0	0	.	.	.	.	.	.	GATA_known1	NM_173662	rs2606337	RNF175	RNF175	0	0	INT		No data	7
4	154657151	4J	C	T	rs1116636	1	1	0	0.01	0.16	0.0017	0.26		5			5	.		0	0	.	HMEC,6_Weak_Enhancer;NHEK,7_Weak_Enhancer	.	.	UW,HNPCEpiC,None;UW,HRE,None;UW,NH-A,None;UW,NHLF,None	.	Egr-1_disc2;Ets_disc2;Ets_known1;Ets_known2;Ets_known7;Ets_known9;GR_disc1;GR_known3;GR_known7;Nrf-2_1;Pax-5_disc4	NM_173662	rs1116636	RNF175	RNF175	0	0	INT		Motifs|PWM|c-Ets-1, Motifs|PWM|c-Ets-2, Chromatin_Structure|FAIRE, Chromatin_Structure|DNase-seq	5
4	154657579	4J	C	T	rs2118863	0.97	1	0	0.01	0.16	0.0017	0.25		6			6	.		0	0	.	NHEK,7_Weak_Enhancer	.	.	.	.	AP-1_disc8;Irf_disc3;Irf_known10;Irf_known11;Irf_known5;Irf_known6;Irf_known7;Irf_known9;PRDM1_known1;RXRA_disc4;STAT_disc3;STAT_known11;TATA_disc7	NM_173662	rs2118863	RNF175	RNF175	0	0	INT		Motifs|PWM|STAT1, Motifs|PWM|IRF, Motifs|PWM|ICSBP, Motifs|PWM|Irf3, Motifs|PWM|ISGF-3	6
4	154657782	4J	A	T	rs2118862	1	1	0	0.01	0.16	0.0017	0.26		7			7	.		0	0	.	.	.	PFK.2,12_EnhWk2	.	.	.	NM_173662	rs2118862	RNF175	RNF175	0	0	INT		No data	7
4	154658235	4J	A	T	rs2263436	0.95	1	0	0.01	0.16	0.0017	0.25		6			6	.		0	0	.	.	.	.	.	.	GCNF;Nr2f2;RXRA_known2	NM_173662	rs2263436	RNF175	RNF175	0	0	INT		Motifs|PWM|ARP-1(COUP-TF2)	6
4	154658264	4J	G	A	rs2263435	0.96	0.99	0	0.01	0.16	0.0017	0.25		7			7	.		0	0	.	.	.	.	.	.	Pax-6_2	NM_173662	rs2263435	RNF175	RNF175	0	0	INT		No data	7
4	154658312	4J	A	G	rs2263434	0.99	1	0	0.01	0.16	0.0017	0.26		7			7	.		0	0	.	.	.	.	.	.	Hoxa4	NM_173662	rs2263434	RNF175	RNF175	0	0	INT		No data	7
4	154658391	4J	A	G	rs2405430	1	1	0	0.01	0.16	0.0017	0.26		6			6	.		0	0	.	.	.	.	.	.	Foxj1_2;Foxk1;Hoxb9;Pbx-1_1;Sox_18;Sox_19	NM_173662	rs2405430	RNF175	RNF175	0	0	INT		Motifs|PWM|Sox17, Motifs|PWM|Sox8, Motifs|PWM|Lef1	6
4	154658702	4J	T	C	rs2606341	1	1	0	0.01	0.16	0.0017	0.26		7			7	.		0	0	.	.	.	.	.	.	HDAC2_disc5;p300_disc10	NM_173662	rs2606341	RNF175	RNF175	0	0	INT		No data	7
4	154659972	4J	G	T	rs2579916	1	1	0	0.01	0.16	0.0017	0.26		6			6	.		0	0	.	.	.	.	.	.	Evi-1_2;Foxp1;LBP-1_3;LBP-9	NM_173662	rs2579916	RNF175	RNF175	0	0	INT		Motifs|PWM|Tcfcp2l1 , Motifs|PWM|CP2/LBP-1c/LSF	6
4	154659980	4J	C	A	rs2606342	1	1	0	0.01	0.16	0.0017	0.26		6			6	.		0	0	.	.	.	.	.	.	LBP-1_3;LBP-9	NM_173662	rs2606342	RNF175	RNF175	0	0	INT		Motifs|PWM|Tcfcp2l1 , Motifs|PWM|CP2/LBP-1c/LSF	6
4	154660465	4J	C	T	rs1992254	0.97	1	0	0.01	0.16	0.0017	0.25		6			6	.		0	0	.	.	.	.	.	.	BDP1_disc3;LUN-1	NM_173662	rs1992254	RNF175	RNF175	0	0	INT		Motifs|PWM|LUN-1	6
4	154660874	4J	C	T	rs56148270	1	1	0	0.01	0.16	0.0017	0.26		6			6	.		0	0	.	.	.	.	.	.	AP-1_disc8;BCL_disc4;Foxa_known2;Foxa_known4;GATA_known8;HDAC2_disc6;Irf_disc3;Zfp105;p300_disc5	NM_173662	rs56148270	RNF175	RNF175	0	0	INT		Motifs|PWM|HNF3	6
4	154661211	4J	AT	A	rs147910766	0.99	1	0	0.01	0.16	0.0017	0.26		6			6	.		0	0	.	.	.	.	.	.	Ik-1_2;Pdx1_1;Pou2f2_known11	NM_173662	rs147910766	RNF175	RNF175	0	0	INT		Motifs|Footprinting|Oct-1, Motifs|PWM|Oct-1	6
4	154661274	4J	A	G	rs62325082	1	1	0	0.01	0.16	0.0017	0.26		7			7	.		0	0	.	.	.	.	.	.	Hoxa7_1	NM_173662	rs62325082	RNF175	RNF175	0	0	INT		No data	7
4	154661775	4J	T	C	rs62325083	1	1	0	0.01	0.16	0.0017	0.26		6			6	.		0	0	.	.	.	.	.	.	CTCF_disc2;PLAG1;PPAR_2;SRF_known1	NM_173662	rs62325083	RNF175	RNF175	0	0	INT		Motifs|PWM|PLAG1	6
4	154662227	4J	C	T	rs6827685	0.96	1	0	0.04	0.19	0.0017	0.27		7			7	.		0	0	.	.	BN.CC,4_TssWk	.	Duke,Fibrobl,None	.	UF1H3BETA	NM_173662	rs6827685	RNF175	RNF175	0	0	INT		No data	7
4	154662464	4J	G	A	rs72731669	0.99	1	0	0.01	0.16	0.0017	0.25		7			7	.		0	0	.	.	.	.	.	.	RXRA_known5;TCF4_disc2	NM_173662	rs72731669	RNF175	RNF175	0	0	INT		No data	7
4	154662471	4J	C	T	rs72731670	1	1	0	0.01	0.16	0.0017	0.26		7			7	.		0	0	.	.	.	.	.	.	DMRT3;HNF1_1;HNF1_6;RXRA_known6	NM_173662	rs72731670	RNF175	RNF175	0	0	INT		No data	7
4	154662603	4J	C	T	rs62325084	1	1	0	0.01	0.16	0.0017	0.26		7			7	.		0	0	.	.	.	.	.	.	Irf_known6	NM_173662	rs62325084	RNF175	RNF175	0	0	INT		No data	7
4	154663283	4J	A	G	rs62325085	1	1	0	0.01	0.16	0.0017	0.26		7			7	.		0	0	.	.	.	CD15.P,11_EnhWk1	.	.	Pou2f2_known4;SP2_disc2	NM_173662	rs62325085	RNF175	RNF175	0	0	INT		No data	7
4	154664261	4J	C	T	rs17298985	1	1	0	0.01	0.16	0.0017	0.26		5			5	.		0	0	.	.	.	.	UW,RPTEC,None	.	.	NM_173662	rs17298985	RNF175	RNF175	0	0	INT		Chromatin_Structure|FAIRE, Chromatin_Structure|DNase-seq	5
4	154664295	4J	G	A	rs17371021	1	1	1	0.01	0.16	0.0017	0.26		5			5	1.653e-05		0	0	.	.	.	.	Duke,FibroP,None;UW,RPTEC,None	.	Foxd1_1	NM_173662	rs17371021	RNF175	RNF175	0	0	INT		Chromatin_Structure|FAIRE, Chromatin_Structure|DNase-seq	5
4	154664925	4J	G	T	rs72731672	0.99	1	0	0.01	0.16	0.0017	0.26		7			7	.		0	0	.	.	.	.	.	.	CTCFL_disc1;Ets_disc9;INSM1;PU.1_disc3;Rad21_disc5;STAT_disc7;TATA_disc7;TCF12_disc5;TFII-I;Znf143_disc3	NM_173662	rs72731672	RNF175	RNF175	0	0	INT		No data	7
4	154665700	4J	A	G	rs56232929	1	1	0	0.01	0.16	0.0017	0.26		7			7	.		0	0	.	.	.	.	.	.	E2A_5;Mxi1_disc1;Myc_disc4;Pou2f2_known2;RFX5_disc1;RFX5_known4;ZEB1_known3;ZEB1_known5	NM_173662	rs56232929	RNF175	RNF175	0	0	INT		No data	7
4	154665978	4J	A	C	rs55702511	1	1	0	0.01	0.16	0.0017	0.26		6			6	.		0	0	.	.	.	.	.	.	Fox;Foxf2;Foxi1;Foxj1_2;Foxl1_1;Foxo_1	NM_173662	rs55702511	RNF175	RNF175	0	0	INT		Motifs|PWM|FOXfactors	6
4	154666321	4J	T	C	rs10517579	1	1	0	0.01	0.16	0.0017	0.26		5			5	.		0	0	.	.	.	.	.	.	AIRE_1;E2F_disc6;SRF_known4;YY1_known6	NM_173662	rs10517579	RNF175	RNF175	0	0	INT		Protein_Binding|ChIP-seq|SPI1	5
4	154667446	4J	A	G	rs72731673	0.87	1	0	0.01	0.15	0.0017	0.23		7			7	.		0	0	.	.	.	PFM.2,11_EnhWk1;BR.MYO,11_EnhWk1	.	.	.	NM_173662	rs72731673	RNF175	RNF175	0	0	INT		No data	7
4	154667447	4J	C	A	rs72731674	0.87	1	0	0.01	0.15	0.0017	0.23		7			7	.		0	0	.	.	.	PFM.2,11_EnhWk1;BR.MYO,11_EnhWk1	.	.	Alx4;Obox6	NM_173662	rs72731674	RNF175	RNF175	0	0	INT		No data	7
4	154668052	4J	C	A	rs56331473	1	1	0	0.01	0.16	0.0017	0.26		7			7	.		0	0	.	.	.	BR.MYO,11_EnhWk1;PFM.3,11_EnhWk1;CD15.P,11_EnhWk1;SK.MUS62,12_EnhWk2;PFM.1,12_EnhWk2;PFM.2,13_EnhA;ADI.NUC,12_EnhWk2	.	.	NRSF_disc1	NM_173662	rs56331473	RNF175	RNF175	0	0	INT		No data	7
4	154668228	4J	C	A	rs56288418	1	1	0	0.01	0.16	0.0017	0.26		7			7	.		0	0	.	.	.	BR.MYO,11_EnhWk1;PFM.3,11_EnhWk1;CD15.P,11_EnhWk1;PFM.1,12_EnhWk2;PFM.2,13_EnhA;ADI.NUC,12_EnhWk2;CD34.MBP1562,12_EnhWk2;CD34.MBP1480,12_EnhWk2	.	.	.	NM_173662	rs56288418	RNF175	RNF175	0	0	INT		No data	7
4	154668278	4J	C	A	rs55792703	1	1	0	0.01	0.16	0.0017	0.26		6			6	.		0	0	.	.	.	BR.MYO,11_EnhWk1;PFM.3,11_EnhWk1;CD15.P,11_EnhWk1;PFM.1,12_EnhWk2;PFM.2,13_EnhA;ADI.NUC,12_EnhWk2;CD34.MBP1562,12_EnhWk2;CD34.MBP1480,12_EnhWk2	.	.	ERalpha-a_known2;FXR_2;Zbtb3	NM_173662	rs55792703	RNF175	RNF175	0	0	INT		Motifs|PWM|Zbtb3	6
4	154668335	4J	A	G	rs55722886	1	1	0	0.01	0.16	0.0017	0.26		7			7	.		0	0	.	.	.	BR.MYO,11_EnhWk1;PFM.3,11_EnhWk1;CD15.P,11_EnhWk1;PFM.1,12_EnhWk2;PFM.2,13_EnhA;ADI.NUC,12_EnhWk2;CD34.MBP1562,12_EnhWk2;CD34.MBP1480,12_EnhWk2	.	.	.	NM_173662	rs55722886	RNF175	RNF175	0	0	INT		No data	7
4	154668674	4J	T	C	rs62325092	1	1	0	0.01	0.16	0.0017	0.26		5			5	.		0	0	.	HMEC,7_Weak_Enhancer	.	BR.MYO,11_EnhWk1;PFM.3,11_EnhWk1;CD15.P,11_EnhWk1;PFM.1,12_EnhWk2;PFM.2,13_EnhA;ADI.NUC,12_EnhWk2;CD34.MBP1562,12_EnhWk2;CD34.MBP1480,12_EnhWk2;CD34.P,12_EnhWk2;BR.H35,11_EnhWk1	.	.	HNF1_6;SZF1-1;Spz1_2	NM_173662	rs62325092	RNF175	RNF175	0	0	INT		Motifs|PWM|PU.1, Motifs|PWM|SPI-B, Motifs|PWM|PU1, Chromatin_Structure|DNase-seq	5
4	154669733	4J	G	A	rs62325093	1	1	0	0.01	0.16	0.0017	0.26		2b			2	.		0	0	.	NHEK,5_Strong_Enhancer;HMEC,4_Strong_Enhancer	.	BR.MYO,11_EnhWk1;ADI.NUC,12_EnhWk2;BR.H35,11_EnhWk1;PFK.2,12_EnhWk2;PFM.1,11_EnhWk1;ESO,14_Enh;PFK.3,12_EnhWk2;PFM.3,12_EnhWk2;MSC.ADIPC,12_EnhWk2;CHON.BMMSC,12_EnhWk2;H1.DMSC,14_Enh;PFM.2,11_EnhWk1;HD.CD56MESC,12_EnhWk2;PFF.2,12_EnhWk2;PFF.1,12_EnhWk2;ADI.MSC,13_EnhA;SK.MUS62,12_EnhWk2;MUS.SC,12_EnhWk2;BN.AG,11_EnhWk1	AWG,HMEC,None;AWG,HSMM,None;AWG,HSMMtube,None;AWG,NHEK,None;Duke,AoSMC,None;Duke,Chorion,None;Duke,FibroP,None;Duke,Fibrobl,None;Duke,Gliobla,None;Duke,HPDE6-E6E7,None;Duke,HSMM_emb,None;Duke,Ishikawa,Estradiol_100nM_1hr;Duke,MCF-7,Hypoxia_LacAcid;Duke,Melano,None;Duke,Myometr,None;Duke,Osteobl,None;Duke,PanIsletD,None;Duke,ProgFib,None;Duke,RWPE1,None;Duke,Stellate,None;Duke,Urothelia,None;Duke,…	MCF-7,CMYC,UT-A,vehicle;MCF10A-Er-Src,STAT3,Harvard(Weissman),EtOH_0.01pct_4hr;MCF10A-Er-Src,STAT3,Stanford,EtOH_0.01pct_12hr;T-REx-HEK293,ZNF263,UCD,None	GR_known3;NF-AT1;Pax-6_2;STAT_known11	NM_173662	rs62325093	RNF175	RNF175	0	0	INT		Motifs|Footprinting|NR3C1, Motifs|PWM|Tcfap2e, Motifs|Footprinting|TP53, Motifs|PWM|TP53, Motifs|PWM|Srf, Motifs|PWM|NR3C1, Chromatin_Structure|FAIRE, Chromatin_Structure|DNase-seq, Protein_Binding|ChIP-seq|STAT3, Protein_Binding|ChIP-seq|MYC, Protein_Binding|ChIP-seq|ZNF263	2b
4	154671396	4J	A	G	rs17299034	0.99	0.99	0	0.01	0.16	0.0017	0.26		4			4	.		0	0	.	.	.	BR.H35,11_EnhWk1;PFM.3,12_EnhWk2;CHON.BMMSC,12_EnhWk2;ADI.MSC,12_EnhWk2;ADI.NUC,12_EnhWk2;COL.SMUS,12_EnhWk2;BN.AG,11_EnhWk1	AWG,HMEC,None	MCF10A-Er-Src,STAT3,Stanford,EtOH_0.01pct_12hr;Osteobl,CTCF,Broad,None	Foxo_4;TR4_disc1;Zic_1	NM_173662	rs17299034	RNF175	RNF175	0	0	INT		Chromatin_Structure|FAIRE, Chromatin_Structure|DNase-seq, Protein_Binding|ChIP-seq|STAT3, Protein_Binding|ChIP-seq|CTCF	4
4	154673127	4J	T	C	rs17299041	0.99	0.99	0	0.01	0.16	0.0017	0.26		7			7	.		0	0	.	H1,7_Weak_Enhancer	.	.	.	.	HDAC2_disc6	NM_173662	rs17299041	RNF175	RNF175	0	0	INT		No data	7
4	154673846	4J	T	C	rs62325105	0.99	0.99	0	0.01	0.16	0.0017	0.26		6			6	.		0	0	.	.	.	.	.	.	Cdc5;Hoxa10;Hoxd10;Mef2_known5;PLZF;Pou2f2_known2;Pou3f2_1	NM_173662	rs62325105	RNF175	RNF175	0	0	INT		Motifs|PWM|Foxl1	6
4	154679767	4J	G	A	rs62325108	0.94	0.97	0	0.01	0.16	0.0017	0.26		5			5	.		0	0	.	H1,6_Weak_Enhancer	IPS.DF19,6_TssD2;BN.AC,4_TssWk;BN.ITL,4_TssWk;HUES6,6_TssD2;IPS.20,1_TssP;BN.AG,6_TssD2;BN.MFL,5_TssD1;IPS.18,6_TssD2;HUES48,6_TssD2;ES.WA7,4_TssWk	H1,11_EnhWk1;H1.BMP4DM,12_EnhWk2;PFF.1,12_EnhWk2;HRT.FE,11_EnhWk1;H9,12_EnhWk2;BN.FE0,11_EnhWk1;IPS.DF6,12_EnhWk2;HUES64,15_EnhP;IPS.15,15_EnhP;BR.MYO,11_EnhWk1;H1.DNP,11_EnhWk1;ES.I3,12_EnhWk2;BN.FE2,14_Enh	.	.	HMG-IY_2;Hsf_known1;Irf_disc3;Irf_known11;Irf_known5;Irf_known6;Irf_known9;STAT_disc3;VDR_1	NM_173662	rs62325108	RNF175	RNF175	0	0	INT		Motifs|PWM|ICSBP, Motifs|Footprinting|ICSBP, Chromatin_Structure|DNase-seq	5
4	154681511	4J	G	T	rs55964249	0.85	0.94	0	0.08	0.18	0.0017	0.26		5			5	.		0	0	NHLF,3_Poised_Promoter;H1,1_Active_Promoter	HMEC,6_Weak_Enhancer	BN.FE1,5_TssD1;ES.I3,5_TssD1;H1.BMP4DM,5_TssD1;COL.SMUS,4_TssWk;PFF.2,1_TssP;PFK.2,1_TssP;CD34.P,1_TssP;CD8.NP,4_TssWk;HD.CD184EC,1_TssP;PFM.2,1_TssP;ST.SMUS28,1_TssP;DUO.SMUS,1_TssP;R.SMUS,1_TssP;PFF.1,1_TssP;CD34.MBP1562,1_TssP;CD4.NP,4_TssWk;COL.MUC32,1_TssP;PFK.3,1_TssP;HD.CD56MESC,5_TssD1;HUES64,5_TssD1;CC.TPC,4_TssWk;IPS.18,5_TssD1;CD34.MBP1549,1_TssP;BN.GM2,3_TssA;DUO.MUC61,1_TssP;BN.FE2,3…	CD34.MBP1480,15_EnhP;CCIP.LSTP,12_EnhWk2;BN.FE0,12_EnhWk2;H1.DMSC,12_EnhWk2;ADI.MSC,15_EnhP;SPL,12_EnhWk2;CD34.C,15_EnhP	Duke,Hepatocytes,None;UW,Adult_CD4_Th0,None	.	Foxf1;Foxo_1;Hoxb13	NM_173662	rs55964249	RNF175	RNF175	5	123	.		Chromatin_Structure|DNase-seq	5
4	154684145	4J	A	G	rs4585278	0.81	0.92	0	0.16	0.18	0.0035	0.27		7			7	.		0	0	.	.	.	.	Duke,Osteobl,None	.	Pou2f2_known6	NM_173662	rs4585278	RNF175	RNF175	5	2757	.		No data	7
4	154684906	4J	C	T	rs55850399	0.85	0.93	0	0.01	0.15	0.0017	0.25		3a			3	.		0	0	.	.	.	H1.DNP,13_EnhA;HUES6,13_EnhA;ES.WA7,12_EnhWk2;HUES64,12_EnhWk2	.	AG09319,CTCF,UW,None;GM12878,CTCF,Broad,None;HEEpiC,CTCF,UW,None;HMEC,CTCF,Broad,None;HPAF,CTCF,UW,None;HSMM,CTCF,Broad,None;HUVEC,CTCF,Broad,None;HeLa-S3,CTCF,Broad,None;K562,CTCF,Broad,None;NHEK,CTCF,UW,None;NHLF,CTCF,Broad,None	Evi-1_4;HDAC2_disc6	NM_173662	rs55850399	RNF175	RNF175	5	3518	.		Motifs|PWM|Gata5, Chromatin_Structure|DNase-seq, Protein_Binding|ChIP-seq|CTCF	3a
4	154685889	4J	G	T	rs56184506	0.85	0.93	0	0.01	0.15	0.0017	0.25		4			4	.		1	0	.	.	.	ES.WA7,12_EnhWk2;HUES64,12_EnhWk2;ES.I3,12_EnhWk2;LNG.FE,12_EnhWk2;IPS.20,12_EnhWk2;IPS.18,11_EnhWk1;HUES48,11_EnhWk1;H1.DMSC,12_EnhWk2;PFM.2,12_EnhWk2;IPS.15,12_EnhWk2;H9,12_EnhWk2;KID.FE,11_EnhWk1;CHON.BMMSC,15_EnhP;NCC.GED2,12_EnhWk2;H1.BMP4DT,12_EnhWk2;H1,12_EnhWk2;MSC.ADIPC,12_EnhWk2;H1.BMP4DM,11_EnhWk1;H1.DNP,14_Enh;HUES6,11_EnhWk1	Duke,Ishikawa,4OHTAM_20nM_72hr;Duke,Ishikawa,Estradiol_100nM_1hr;Duke,Melano,None;UW,AG09319,None;UW,BJ,None;UW,HA-h,None;UW,HA-sp,None;UW,HAc,None;UW,HCPEpiC,None;UW,HFF,None;UW,HFF-Myc,None;UW,HGF,None;UW,HRCEpiC,None;UW,HRE,None;UW,NHDF-neo,None;UW,SK-N-MC,None;UW,SKMC,None	T-REx-HEK293,ZNF263,UCD,None	Hoxd10;Pou3f4;Pou6f1_1;TATA_known1	NM_173662	rs56184506	RNF175	RNF175	5	4501	.		Chromatin_Structure|DNase-seq, Protein_Binding|ChIP-seq|ZNF263	4
4	154692555	4J	A	G	rs62325113	0.85	0.93	0	0.01	0.15	0.0017	0.25		6			6	.		0	0	.	.	.	MSC.ADIPC,12_EnhWk2	.	.	Nr2f2;Zfp187	NM_003013	rs62325113	SFRP2	SFRP2	3	9185	.		Motifs|PWM|Zfp187	6
4	154694847	4J	A	G	rs62325115	0.85	0.93	0	0.01	0.15	0.0017	0.25		5			5	.		0	0	.	K562,4_Strong_Enhancer	.	IPS.20,14_Enh;HUES64,11_EnhWk1;HUES6,11_EnhWk1;HUES48,11_EnhWk1;IPS.15,11_EnhWk1	.	K562,CEBPB,Stanford,None;K562,GATA2,HudsonAlpha,None;K562,GATA2,UChicago,None;K562,POL24H8,HudsonAlpha,None;K562,TAL1,Stanford,None	AP-1_disc8;Bsx;Lhx4;Mef2_known5;Myb_2	NM_003013	rs62325115	SFRP2	SFRP2	3	6893	.		Chromatin_Structure|FAIRE, Protein_Binding|ChIP-seq|CEBPB, Protein_Binding|ChIP-seq|GATA1, Protein_Binding|ChIP-seq|TAL1, Protein_Binding|ChIP-seq|POLR2A, Protein_Binding|ChIP-seq|GATA2	5
4	154701051	4J	C	T	rs55917677	0.85	0.93	0	0.01	0.15	0.0017	0.25		6			6	.		0	0	.	.	.	LNG.FE,12_EnhWk2;PFF.1,11_EnhWk1	UW,NT2-D1,None	.	BHLHE40_known2;Myc_known3;Myc_known4;Myc_known6;Myc_known8;NF-E2_disc2;Sin3Ak-20_disc2	NM_003013	rs55917677	SFRP2	SFRP2	3	689	.		Motifs|PWM|USF, Motifs|PWM|Stra13	6
4	154714161	4J	C	A	rs62325140	0.8	0.9	0	0.01	0.16	0.0017	0.26		2b			2	.		0	0	H1,2_Weak_Promoter	.	ST.SMUS28,1_TssP;CD3.P,1_TssP;BN.FE2,1_TssP;BN.HM150,1_TssP;PFK.3,1_TssP;ADI.NUC,1_TssP;BN.CC,1_TssP;BN.ITL,1_TssP;R.SMUS,1_TssP;BN.GM2,1_TssP;BN.SN,1_TssP;SK.MUS,1_TssP;KID.FE,1_TssP;SK.MUS63,1_TssP;LNG.FE,1_TssP;IPS.DF6,5_TssD1;CD34.P,1_TssP;DUO.MUC61,1_TssP;CD34.MBP1508,1_TssP;CD34.MBP1562,1_TssP;H1.DNP,4_TssWk;IPS.DF19,3_TssA;HUES48,5_TssD1;H1.BMP4DT,1_TssP;H9,5_TssD1;CD34.MBP1549,1_TssP;PFF.…	CD34.MBP1536,15_EnhP;BN.FE0,15_EnhP;CD34.MBP1480,15_EnhP;SPL,11_EnhWk1;PFM.1,15_EnhP;HD.CD56MESC,14_Enh;CCCRA.NP,15_EnhP;CD19.P,15_EnhP;CC.TPC,15_EnhP;CD8.MP,15_EnhP;BR.MYO,12_EnhWk2;CD4.NP,12_EnhWk2;CD8.NP,15_EnhP;PFM.3,15_EnhP	AWG,H1-hESC,None;Duke,iPS,None;UW,H7-hESC,None	AG09319,CTCF,UW,None;GM06990,CTCF,UW,None;H1-hESC,CTCF,Broad,None;H1-hESC,CTCF,HudsonAlpha,None;H1-hESC,RAD21,HudsonAlpha,None;H1-hESC,RAD21,Stanford,None;H1-hESC,TBP,Stanford,None;HRE,CTCF,UW,None	Zfx	NM_003013	rs62325140	SFRP2	SFRP2	5	3932	.		Motifs|PWM|Zfx, Motifs|Footprinting|Zfx, Chromatin_Structure|DNase-seq, Protein_Binding|ChIP-seq|TBP, Protein_Binding|ChIP-seq|RAD21, Protein_Binding|ChIP-seq|CTCF	2b
4	154716407	4J	A	G	rs62325141	0.8	0.9	0	0.03	0.16	0.0017	0.26		7			7	.		0	0	.	.	.	IPS.18,11_EnhWk1	.	.	.	NM_003013	rs62325141	SFRP2	SFRP2	5	6178	.		No data	7
4	154717790	4J	A	G	rs62325142	0.8	0.9	0	0.01	0.16	0.0017	0.26		7			7	.		1	1	.	.	.	.	.	.	Maf_known2	NM_003013	rs62325142	SFRP2	SFRP2	5	7561	.		No data	7
4	154718970	4J	A	G	rs56198877	0.8	0.9	0	0.01	0.17	0.0017	0.26		7			7	.		0	0	.	.	.	H1.BMP4DM,11_EnhWk1;BM.MSC,15_EnhP	.	.	CDP_2;LXR_1;LXR_3	NM_003013	rs56198877	SFRP2	SFRP2	5	8741	.		No data	7
4	154720615	4J	T	A	rs41320045	0.8	0.9	0	0.01	0.16	0.0017	0.26		5			5	.		1	1	.	.	.	HRT.FE,12_EnhWk2;HD.CD184EC,12_EnhWk2;H1.BMP4DM,11_EnhWk1;PFF.1,12_EnhWk2;MSC.ADIPC,12_EnhWk2;LNG.FE,12_EnhWk2;ADI.MSC,12_EnhWk2	.	.	Nkx2_3	NM_003013	rs41320045	SFRP2	SFRP2	5	10386	.		Motifs|PWM|HNF1, Chromatin_Structure|DNase-seq	5
4	154721784	4J	T	A	rs56413502	0.8	0.9	0	0.01	0.17	0.0017	0.26		6			6	.		0	0	.	.	.	ADI.MSC,12_EnhWk2;BN.GM2,12_EnhWk2	Duke,Melano,None	.	FAC1;Fox;GATA_disc1;GATA_known10;GATA_known2;HMGN3_disc2;Hoxb3;Pou6f1_2	NM_003013	rs56413502	SFRP2	SFRP2	5	11555	.		Motifs|PWM|Pou6f1	6
4	154726500	4J	A	G	rs56109239	0.8	0.9	0	0.01	0.16	0.0017	0.26		5			5	.		0	0	.	.	.	LNG.FE,12_EnhWk2	.	.	GATA_disc1;GATA_known1;GATA_known10;GATA_known13;GATA_known4;HDAC2_disc1;SIX5_known1	NM_003013	rs56109239	SFRP2	SFRP2	5	16271	.		Chromatin_Structure|DNase-seq	5
4	171489457	4K	T	C	rs373095	0.85	-1	0	0.63	0.79	0.99	0.97		6			6	.		0	0	.	.	.	.	.	.	ELF1_known1;HDAC2_disc6;Irf_disc5;Irf_known9;Nanog_disc2;PRDM1_known1;PU.1_disc2;PU.1_known2;RXRA_disc4;STAT_disc3;TATA_disc7;p300_disc5	NR_036751	rs373095	HSP90AA6P	HSP90AA6P	3	13162	.		Motifs|PWM|IRF3, Motifs|PWM|BLIMP1	6
4	171489773	4K	G	A	rs397761	0.85	-1	0	0.63	0.79	0.99	0.97		6			6	.		0	0	.	.	.	.	.	.	Barhl1;Barx1;Barx2;CHX10;Cdx;Dbx1;Dbx2;En-1_3;Esx1;Gbx1;Gbx2;HNF1_1;HNF1_3;HNF1_5;HNF1_6;HNF1_7;Hlx1;Hlxb9;Hoxa3_2;Hoxa5_1;Hoxa5_3;Hoxa7_2;Hoxb3;Hoxb4;Hoxb7;Hoxc6;Hoxd8;Isl2;Isx;Lhx3_1;Lhx3_2;Lhx4;Lhx8;Msx-1_2;Msx2;Ncx_2;Nkx6-1_2;Nkx6-1_3;Nkx6-2;Nobox_2;Pax-6_3;Pax7;Phox2a;Pou2f2_known4;Pou3f2_4;Pou3f4;Pou4f3;Pou6f1_2;Prrx1;Prrx2_1;Vax2	NR_036751	rs397761	HSP90AA6P	HSP90AA6P	3	12846	.		Motifs|PWM|Esx1, Motifs|PWM|Emx2, Motifs|PWM|Lhx2, Motifs|PWM|Prrx2, Motifs|PWM|Lhx1, Motifs|PWM|Hoxb5, Motifs|PWM|Hoxa5, Motifs|PWM|Lhx3, Motifs|PWM|Uncx4.1, Motifs|PWM|Lhx4, Motifs|PWM|Barx2, Motifs|PWM|Dbx1, Motifs|PWM|Phox2b, Motifs|PWM|Alx3, Motifs|PWM|Vsx1, Motifs|PWM|HOXA3, Motifs|PWM|Pou3f2, Motifs|PWM|Pax6, Motifs|PWM|Msx3, Motifs|PWM|Prop-1, Motifs|PWM|Phox2a, Motifs|PWM|Cart1, Motifs|P…	6
4	171489945	4K	A	G	rs1546429	0.89	1	0	0.03	0.19	0.01	0.03		6			6	.		0	0	.	.	.	.	.	.	Klf7	NR_036751	rs1546429	HSP90AA6P	HSP90AA6P	3	12674	.		Motifs|PWM|Ascl2, Motifs|PWM|CACCC-bindingfactor, Motifs|PWM|Sox13	6
4	171490649	4K	C	T	rs379738	0.85	-1	0	0.63	0.79	0.99	0.97		7			7	.		0	0	.	.	.	.	.	.	Hoxa13;Sox_3;TEF	NR_036751	rs379738	HSP90AA6P	HSP90AA6P	3	11970	.		No data	7
4	171493136	4K	A	G	rs416929	0.85	-1	0	0.63	0.78	0.99	0.97		7			7	.		0	0	.	.	.	.	.	.	LXR_2;Ncx_1;YY1_known6	NR_036751	rs416929	HSP90AA6P	HSP90AA6P	3	9483	.		No data	7
4	171494496	4K	A	G	rs437634	0.85	-1	0	0.64	0.79	0.99	0.97		7			7	.		0	0	.	.	.	.	.	.	AIRE_2	NR_036751	rs437634	HSP90AA6P	HSP90AA6P	3	8123	.		No data	7
4	171497508	4K	A	G	rs1507682	0.89	1	0	0.0041	0.19	0.01	0.03		7			7	.		0	0	.	.	.	.	.	.	Nkx3_1	NR_036751	rs1507682	HSP90AA6P	HSP90AA6P	3	5111	.		No data	7
4	171511731	4K	A	G	rs421813	0.81	-1	0	0.64	0.79	0.99	0.97		6			6	.		0	0	.	.	.	.	.	.	E2A_1;E2A_3;Myf_3;NRSF_disc9;Zfx	NR_036751	rs421813	HSP90AA6P	HSP90AA6P	0	0	INT		Motifs|PWM|E2A	6
4	171513942	4K	G	A	rs422885	0.89	-1	0	0.65	0.79	0.99	0.97		7			7	.		0	0	.	.	.	.	.	.	.	NR_036751	rs422885	HSP90AA6P	HSP90AA6P	0	0	INT		No data	7
4	171514408	4K	G	A	rs72694982	0.89	1	0	0.13	0.19	0.01	0.03		7			7	.		0	0	.	.	.	.	.	.	Foxa_known4;HNF1_5	NR_036751	rs72694982	HSP90AA6P	HSP90AA6P	0	0	INT		No data	7
4	171515829	4K	A	T	rs411542	0.89	-1	0	0.65	0.79	0.99	0.97		6			6	.		0	0	.	.	.	.	.	.	Ets_known9;GATA_known1;GATA_known2;Nkx2_3	NR_036751	rs411542	HSP90AA6P	HSP90AA6P	0	0	INT		Motifs|PWM|Gata5	6
4	171516567	4K	T	C	rs366890	0.89	-1	0	0.65	0.79	0.99	0.97		7			7	.		0	0	.	.	.	.	.	.	Pbx-1_4	NR_036751	rs366890	HSP90AA6P	HSP90AA6P	0	0	INT		No data	7
4	171517017	4K	C	T	rs382291	0.89	-1	0	0.65	0.79	0.99	0.97		7			7	.		0	0	.	.	.	.	.	.	Brachyury_1;Ncx_2	NR_036751	rs382291	HSP90AA6P	HSP90AA6P	0	0	INT		No data	7
4	171519150	4K	C	T	rs444643	0.85	-1	0	0.65	0.78	0.99	0.97		6			6	.		0	0	.	.	.	.	.	.	Irf_disc5;PU.1_disc2;RBP-Jkappa_2	NR_036751	rs444643	HSP90AA6P	HSP90AA6P	0	0	INT		Motifs|PWM|RBP-Jkappa	6
4	171520365	4K	A	C	rs425500	0.89	-1	0	0.64	0.79	0.99	0.97		7			7	.		0	0	.	.	.	.	.	.	AP-3;NRSF_disc7;Pou2f2_known2	NR_036751	rs425500	HSP90AA6P	HSP90AA6P	0	0	INT		No data	7
4	171520552	4K	A	C	rs424511	0.89	-1	0	0.65	0.79	0.99	0.97		7			7	.		0	0	.	.	.	.	.	.	.	NR_036751	rs424511	HSP90AA6P	HSP90AA6P	0	0	INT		No data	7
4	171521104	4K	T	C	rs377727	0.89	-1	0	0.65	0.79	0.99	0.97		5			5	.		0	0	.	.	.	.	.	.	AIRE_2;CDP_2;CDP_6;Ncx_2;Sox_18	NR_036751	rs377727	HSP90AA6P	HSP90AA6P	0	0	INT		Motifs|Footprinting|CDP, Motifs|PWM|CDP, Chromatin_Structure|DNase-seq	5
4	171521219	4K	A	G	rs416349	0.89	-1	0	0.65	0.79	0.99	0.97		5			5	.		0	0	.	.	.	.	AWG,HMEC,None;AWG,NHEK,None;Duke,HPDE6-E6E7,None;Duke,RWPE1,None;UW,HEEpiC,None;UW,PrEC,None;UW,SAEC,None	.	.	NR_036751	rs416349	HSP90AA6P	HSP90AA6P	0	0	INT		Motifs|PWM|TBX22, Motifs|Footprinting|TBX22, Chromatin_Structure|FAIRE, Chromatin_Structure|DNase-seq	5
4	171521234	4K	G	C	rs415770	0.89	-1	0	0.64	0.79	0.99	0.97		5			5	.		0	0	.	.	.	.	AWG,HMEC,None;AWG,NHEK,None;Duke,HPDE6-E6E7,None;Duke,RWPE1,None;UW,HEEpiC,None;UW,PrEC,None;UW,SAEC,None	.	Hmx_1;SIX5_disc2;Znf143_disc1	NR_036751	rs415770	HSP90AA6P	HSP90AA6P	0	0	INT		Chromatin_Structure|FAIRE, Chromatin_Structure|DNase-seq	5
4	171521460	4K	A	G	rs406679	0.89	-1	0	0.65	0.79	0.99	0.97		6			6	.		0	0	.	.	.	.	.	.	Hoxa7_2;Hoxd8;Mrg1::Hoxa9_1;Nkx6-1_2;Prrx1;RORalpha1_2	NR_036751	rs406679	HSP90AA6P	HSP90AA6P	0	0	INT		Motifs|PWM|MEIS1A:HOXA9	6
4	171521519	4K	A	T	rs372731	0.81	-1	0	0.65	0.79	0.99	0.97		6			6	.		0	0	.	.	.	.	.	.	Arid3a_2;Esx1;HNF1_7;Hoxa3_2;Hoxa5_3;Isl2;Mef2_known5;Msx-1_2;Nkx3_1;Nobox_1;Pax7;Pou2f2_known2;Pou2f2_known4;Pou2f2_known9;Pou3f2_4;Prrx2_1;Vax2;Zfp187	NR_036751	rs372731	HSP90AA6P	HSP90AA6P	0	0	INT		Motifs|PWM|HNF1, Motifs|PWM|MEF-2	6
4	171521527	4K	T	A	rs396027	0.89	-1	0	0.65	0.79	0.99	0.97		6			6	.		0	0	.	.	.	.	.	.	Dbx1;HNF1_7;Mef2_known2;Mef2_known5;Ncx_2;Nkx6-1_1;Pou2f2_known2;Pou2f2_known9;Pou3f1;Sox_5;Zfp105	NR_036751	rs396027	HSP90AA6P	HSP90AA6P	0	0	INT		Motifs|PWM|Zfp128, Motifs|PWM|IPF1, Motifs|PWM|Tlx2, Motifs|PWM|Nkx6-1, Motifs|PWM|HNF1, Motifs|PWM|MEF-2	6
4	171521613	4K	A	G	rs399186	0.89	-1	0	0.65	0.79	0.99	0.97		6			6	.		0	0	.	.	.	.	.	.	Evi-1_4;Mef2_known1;Mef2_known4;Nr2e3	NR_036751	rs399186	HSP90AA6P	HSP90AA6P	0	0	INT		Motifs|PWM|aMEF-2, Motifs|PWM|MEF-2	6
4	171523855	4K	A	G	rs433150	0.89	-1	0	0.65	0.79	0.99	0.97		7			7	.		0	0	.	.	.	.	.	.	EBF_known1;Foxf1;Foxi1;Foxp1;Nkx2_2	NR_036751	rs433150	HSP90AA6P	HSP90AA6P	0	0	INT		No data	7
4	171525615	4K	T	A	rs373421	0.89	-1	0	0.65	0.79	0.99	0.97		6			6	.		0	0	.	.	.	.	.	.	Hoxd10;Pou2f2_known9	NR_036751	rs373421	HSP90AA6P	HSP90AA6P	0	0	INT		Motifs|PWM|Hoxd10	6
4	171525788	4K	G	A	rs1848304	0.89	-1	0	0.65	0.79	0.99	0.97		7			7	.		0	0	.	.	.	.	.	.	GATA_known10;Sox_3	NR_036751	rs1848304	HSP90AA6P	HSP90AA6P	0	0	INT		No data	7
4	171526514	4K	G	T	rs450510	0.89	-1	0	0.65	0.79	0.99	0.97		7			7	.		1	0	.	.	.	.	.	.	HDAC2_disc6;TATA_disc7;p300_disc5	NR_036751	rs450510	HSP90AA6P	HSP90AA6P	5	378	.		No data	7
4	171526735	4K	C	T	rs435979	0.89	-1	0	0.65	0.79	0.99	0.97		7			7	.		1	0	.	.	.	.	.	.	Foxa_disc4;Maf_known2;NF-AT;NF-AT1;STAT_disc5	NR_036751	rs435979	HSP90AA6P	HSP90AA6P	5	599	.		No data	7
4	171526853	4K	T	C	rs394642	0.89	-1	0	0.65	0.79	0.99	0.97		7			7	.		0	0	.	.	.	.	.	.	BAF155_disc2;SIX5_disc1;Znf143_disc2	NR_036751	rs394642	HSP90AA6P	HSP90AA6P	5	717	.		No data	7
4	171527104	4K	C	T	rs370613	0.94	-1	0	0.65	0.79	0.99	0.98		7			7	.		0	0	.	.	.	.	.	.	.	NR_036751	rs370613	HSP90AA6P	HSP90AA6P	5	968	.		No data	7
4	171527266	4K	TC	T	rs36002205	0.85	-1	0	0.64	0.79	0.98	0.97		6			6	.		0	0	.	.	.	.	.	.	Foxa_known2;Foxo_2;Gm397;HDAC2_disc6;Ik-2_1;NF-AT;NF-AT1;Nanog_disc2;Nanog_disc4;Sox_13;Sox_2	NR_036751	rs36002205	HSP90AA6P	HSP90AA6P	5	1130	.		Motifs|PWM|Tcfap2e, Motifs|PWM|FOXO1, Motifs|PWM|Nanog, Motifs|PWM|SRY, Motifs|PWM|Srf	6
4	171527433	4K	G	T	rs72694996	0.94	1	0	0.13	0.19	0.01	0.02		7			7	.		0	0	.	.	.	.	.	.	.	NR_036751	rs72694996	HSP90AA6P	HSP90AA6P	5	1297	.		No data	7
4	171527748	4K	A	G	rs370962	0.94	-1	0	0.65	0.79	0.99	0.98		7			7	.		0	0	.	.	.	.	.	.	CIZ;Mef2_known6	NR_036751	rs370962	HSP90AA6P	HSP90AA6P	5	1612	.		No data	7
4	171528170	4K	G	A	rs423095	0.94	-1	0	0.65	0.79	0.99	0.98		7			7	.		0	0	.	.	.	.	.	.	Foxj2_2;GR_known8	NR_036751	rs423095	HSP90AA6P	HSP90AA6P	5	2034	.		No data	7
4	171528537	4K	T	C	rs401954	0.94	-1	0	0.65	0.79	0.99	0.98		7			7	.		0	0	.	.	.	.	.	.	Pax-1;ZNF263_disc1	NR_036751	rs401954	HSP90AA6P	HSP90AA6P	5	2401	.		No data	7
4	171528641	4K	A	G	rs429275	0.94	-1	0	0.65	0.79	0.99	0.98		6			6	.		0	0	.	.	.	.	.	.	PLZF;Pax-2_2	NR_036751	rs429275	HSP90AA6P	HSP90AA6P	5	2505	.		Motifs|PWM|Sox8	6
4	171528672	4K	A	G	rs429290	0.94	-1	0	0.65	0.79	0.99	0.98		7			7	.		0	0	.	.	.	.	.	.	Nkx2_2;p300_disc2	NR_036751	rs429290	HSP90AA6P	HSP90AA6P	5	2536	.		No data	7
4	171528974	4K	T	A	rs431252	0.94	-1	0	0.65	0.79	0.99	0.98		7			7	.		0	0	.	.	.	.	.	.	HNF1_5;Pou1f1_2;Pou3f2_1	NR_036751	rs431252	HSP90AA6P	HSP90AA6P	5	2838	.		No data	7
4	171529357	4K	G	C	rs375454	0.94	-1	0	0.65	0.79	0.99	0.98		6			6	.		0	0	.	.	.	.	.	.	HNF4_known8	NR_036751	rs375454	HSP90AA6P	HSP90AA6P	5	3221	.		Motifs|PWM|Zfp105	6
4	171529636	4K	C	A	rs390460	0.94	1	0	0.35	0.21	0.01	0.02		7			7	.		0	0	.	.	.	.	.	.	Fox;GR_known2	NR_036751	rs390460	HSP90AA6P	HSP90AA6P	5	3500	.		No data	7
4	171529685	4K	G	A	rs435684	0.94	1	0	0.35	0.21	0.01	0.02		7			7	.		0	0	.	.	.	.	.	.	.	NR_036751	rs435684	HSP90AA6P	HSP90AA6P	5	3549	.		No data	7
4	171529941	4K	A	G	rs454442	0.94	1	0	0.35	0.21	0.01	0.02		6			6	.		0	0	.	.	.	.	.	.	Gm397;Pou3f3	NR_036751	rs454442	HSP90AA6P	HSP90AA6P	5	3805	.		Motifs|PWM|Mtf1, Motifs|PWM|Zscan4	6
4	171530002	4K	A	G	rs455110	0.94	1	0	0.35	0.21	0.01	0.02		7			7	.		0	0	.	.	.	.	.	.	AFP1;GR_known8	NR_036751	rs455110	HSP90AA6P	HSP90AA6P	5	3866	.		No data	7
4	171531393	4K	C	T	rs401334	0.94	1	0	0.35	0.21	0.01	0.02		7			7	.		0	0	.	.	.	.	.	.	HDAC2_disc5;RXRA_known5;RXRA_known7	NR_036751	rs401334	HSP90AA6P	HSP90AA6P	5	5257	.		No data	7
4	171533721	4K	G	A	rs4692843	0.94	1	0	0.35	0.21	0.01	0.02		5			5	.		0	0	.	.	.	.	UW,CMK,None	.	E2A_1;E2A_5;Myf_2;Myf_3;Myf_4;TAL1_known2;ZEB1_known3	NR_036751	rs4692843	HSP90AA6P	HSP90AA6P	5	7585	.		Motifs|PWM|Myf6, Chromatin_Structure|DNase-seq	5
4	171533767	4K	G	A	rs4692844	0.94	1	0	0.35	0.22	0.01	0.02		5			5	.		0	0	.	.	.	.	UW,CMK,None;UW,HNPCEpiC,None	.	BAF155_disc2;Eomes;NERF1a;Osf2_2;SIX5_disc1;SIX5_known2	NR_036751	rs4692844	HSP90AA6P	HSP90AA6P	5	7631	.		Motifs|PWM|Zfp187, Chromatin_Structure|DNase-seq	5
4	171533920	4K	GA	G	rs149555476	0.82	0.94	0	0.35	0.2	0.01	0.02		6			6	.		0	0	.	.	.	.	.	.	Evi-1_4;GATA_known1;HDAC2_disc6;HMG-IY_2;Sox_3;p300_disc5	NR_036751	rs149555476	HSP90AA6P	HSP90AA6P	5	7784	.		Motifs|PWM|Mtf1, Motifs|PWM|Evi1, Motifs|PWM|Evi-1, Motifs|PWM|Gata3, Motifs|PWM|Srf	6
4	171533947	4K	A	T	rs12331278	0.94	1	0	0.35	0.21	0.01	0.02		6			6	.		0	0	.	.	.	.	.	.	DMRT4;GATA_known13;HNF1_2;HNF1_5;Otx2;Sox_14;Sox_16;Sox_18;Sox_19;Sox_2	NR_036751	rs12331278	HSP90AA6P	HSP90AA6P	5	7811	.		Motifs|PWM|Pitx2	6
4	171533971	4K	G	A	rs12331543	0.94	1	0	0.35	0.21	0.01	0.02		7			7	.		0	0	.	.	.	.	.	.	Irf_known2;Irf_known4	NR_036751	rs12331543	HSP90AA6P	HSP90AA6P	5	7835	.		No data	7
4	171534015	4K	G	C	rs12331546	0.94	1	0	0.35	0.21	0.01	0.02		7			7	.		0	0	.	.	.	.	.	.	HDAC2_disc6	NR_036751	rs12331546	HSP90AA6P	HSP90AA6P	5	7879	.		No data	7
4	171534286	4K	C	G	rs1372901	0.94	1	0	0.35	0.21	0.01	0.02		6			6	.		0	0	.	.	.	.	.	.	Foxj1_1;Pax-2_2;RREB-1_1	NR_036751	rs1372901	HSP90AA6P	HSP90AA6P	5	8150	.		Motifs|PWM|Pax-2, Motifs|PWM|Nanog, Motifs|PWM|HOXA13	6
4	171534364	4K	G	A	rs1372900	0.94	1	0	0.35	0.21	0.01	0.02		6			6	.		0	0	.	.	.	.	.	.	AFP1;AP-1_disc4;Foxj2_2;Foxp1;HDAC2_disc6;Irf_disc3;Mef2_known5;Pax-4_4	NR_036751	rs1372900	HSP90AA6P	HSP90AA6P	5	8228	.		Motifs|PWM|FOXP1	6
4	171534517	4K	A	G	rs1372899	0.94	1	0	0.35	0.21	0.01	0.02		7			7	.		0	0	.	.	.	.	.	.	Pax-6_1	NR_036751	rs1372899	HSP90AA6P	HSP90AA6P	5	8381	.		No data	7
4	171534581	4K	A	T	rs1372898	0.94	1	0	0.35	0.21	0.02	0.02		7			7	.		0	0	.	.	.	.	.	.	Foxa_known2;Foxq1;Pou2f2_known11;p300_disc10	NR_036751	rs1372898	HSP90AA6P	HSP90AA6P	5	8445	.		No data	7
4	171534838	4K	TTGA	T	rs10573523	0.85	1	0	0.35	0.21	0.01	0.03		6			6	.		0	0	.	.	.	.	.	.	Cdc5;Mef2_known4;Obox3;Pbx-1_4;Pou2f2_known11;Pou2f2_known9;Pou3f2_3;Sox_19;Sox_2;Sox_7	NR_036751	rs10573523	HSP90AA6P	HSP90AA6P	5	8702	.		Motifs|PWM|Pbx1	6
4	171535034	4K	C	T	rs4692609	0.88	0.94	0	0.35	0.21	0.01	0.02		6			6	.		0	0	.	.	.	.	.	.	Pou2f2_known2;Pou2f2_known5;Pou2f2_known6;Pou2f2_known8;Pou3f3;Pou5f1_disc1;Pou5f1_known1	NR_036751	rs4692609	HSP90AA6P	HSP90AA6P	5	8898	.		Motifs|PWM|Octamer, Motifs|PWM|Pou3f3, Motifs|PWM|Oct-1	6
4	171535662	4K	A	T	rs9684583	0.94	1	0	0.35	0.21	0.01	0.02		7			7	.		0	0	.	.	H1.BMP4DT,4_TssWk	.	.	.	GCM;SP1_disc3	NR_036751	rs9684583	HSP90AA6P	HSP90AA6P	5	9526	.		No data	7
4	171535949	4K	G	A	rs75250815	0.94	1	0	0.35	0.21	0.01	0.02		6			6	.		0	0	.	.	.	.	.	.	Eomes;Hoxa4;Mef2_disc1;Mef2_known2;Mef2_known6	NR_036751	rs75250815	HSP90AA6P	HSP90AA6P	5	9813	.		Motifs|PWM|TBX18, Motifs|PWM|MEF-2	6
4	171535953	4K	C	T	rs75196153	0.82	0.94	0	0.33	0.18	0.01	0.02		6			6	.		0	0	.	.	.	.	.	.	.	NR_036751	rs75196153	HSP90AA6P	HSP90AA6P	5	9817	.		Motifs|PWM|TBX18, Motifs|PWM|MEF-2	6
4	171535954	4K	A	G	rs79390436	0.82	0.94	0	0.33	0.18	0.01	0.02		6			6	.		0	0	.	.	.	.	.	.	.	NR_036751	rs79390436	HSP90AA6P	HSP90AA6P	5	9818	.		Motifs|PWM|TBX18, Motifs|PWM|MEF-2	6
4	171536158	4K	T	C	rs6831403	0.94	1	0	0.35	0.21	0.01	0.02		7			7	.		0	0	.	.	.	.	.	.	Evi-1_4;Evi-1_5;Osf2_2;TBX5_2	NR_036751	rs6831403	HSP90AA6P	HSP90AA6P	5	10022	.		No data	7
4	171536995	4K	A	C	rs6832770	0.88	0.94	0	0.35	0.21	0.01	0.02		7			7	.		0	0	.	.	.	.	.	.	GR_known4	NR_036751	rs6832770	HSP90AA6P	HSP90AA6P	5	10859	.		No data	7
4	171537276	4K	C	T	rs28704869	0.94	1	0	0.35	0.21	0.01	0.02		6			6	.		0	0	.	.	.	.	.	.	ERalpha-a_known2;Esr2;HNF4_disc1;HNF4_known3;HNF4_known4;HNF4_known5;RAR;RORalpha1_1;RXR::LXR;RXRA_known1;RXRA_known3;Zfp691	NR_036751	rs28704869	HSP90AA6P	HSP90AA6P	5	11140	.		Motifs|PWM|Esrra, Motifs|PWM|NR1H2::RXRA, Motifs|PWM|HNF4, Motifs|PWM|COUP-TF=HNF-4, Motifs|PWM|RORalpha1, Motifs|PWM|COUPTF, Motifs|PWM|NR2F1, Motifs|PWM|RXR:LXR-beta	6
4	171537359	4K	A	T	rs4692846	0.94	1	0	0.35	0.21	0.02	0.02		6			6	.		0	0	.	.	.	.	.	.	Foxl1_1;Foxp1;HNF1_7;Mef2_known4;Nanog_disc4;TATA_known3;TATA_known4;TATA_known5	NR_036751	rs4692846	HSP90AA6P	HSP90AA6P	5	11223	.		Motifs|Footprinting|TBP, Motifs|PWM|TBP, Motifs|PWM|Freac-7, Motifs|Footprinting|Freac-7	6
4	171537382	4K	G	T	rs4692610	0.94	1	0	0.35	0.21	0.01	0.02		6			6	.		0	0	.	.	.	.	.	.	Foxa_disc4;HNF4_known3;HNF4_known8;Mef2_known1;Mef2_known4;RAR;RXRA_known2;STAT_disc5	NR_036751	rs4692610	HSP90AA6P	HSP90AA6P	5	11246	.		Motifs|PWM|COUP-TF=HNF-4, Motifs|PWM|HNF4alpha, Motifs|PWM|NR2F1	6
4	171537771	4K	T	C	rs4692611	0.94	1	0	0.36	0.21	0.01	0.02		6			6	.		0	0	.	.	.	.	.	.	ELF1_known1;EWSR1-FLI1;Egr-1_disc2;GATA_disc3;HDAC2_disc6;Irf_disc5;Irf_known10;Irf_known6;Pax-5_disc4;p300_disc5	NR_036751	rs4692611	HSP90AA6P	HSP90AA6P	5	11635	.		Motifs|PWM|PU.1	6
4	171537901	4K	G	T	rs4692612	0.94	1	0	0.35	0.21	0.01	0.02		7			7	.		0	0	.	.	.	.	.	.	.	NR_036751	rs4692612	HSP90AA6P	HSP90AA6P	5	11765	.		No data	7
4	171538481	4K	TAA	T	rs10609065	0.94	1	0	0.35	0.21	0.01	0.02		7			7	.		0	0	.	.	.	.	.	.	CCNT2_disc1;NF-E2_disc4	NR_036751	rs10609065	HSP90AA6P	HSP90AA6P	5	12345	.		No data	7
4	171538484	4K	G	GC	rs11445885	0.94	1	0	0.35	0.21	0.01	0.02		7			7	.		0	0	.	.	.	.	.	.	EWSR1-FLI1;HDAC2_disc6;PU.1_known2;Pax-5_disc1;Pax-5_known3	NR_036751	rs11445885	HSP90AA6P	HSP90AA6P	5	12348	.		No data	7
4	171538823	4K	T	A	rs6815119	0.94	1	0	0.35	0.21	0.01	0.02		6			6	.		0	0	.	.	.	.	.	.	CIZ;Evi-1_4;Foxd3;Pou6f1_1	NR_036751	rs6815119	HSP90AA6P	HSP90AA6P	5	12687	.		Motifs|PWM|Tcfap2e	6
4	171539198	4K	A	T	rs6810714	0.82	0.94	0	0.33	0.18	0.01	0.02		6			6	.		0	0	.	.	.	BN.FE1,12_EnhWk2	.	.	Cdx;Dbx1;Hoxb13;Ncx_2;TATA_known1;TATA_known3;Zfp105	NR_036751	rs6810714	HSP90AA6P	HSP90AA6P	5	13062	.		Motifs|PWM|Mtf1, Motifs|PWM|Elf3, Motifs|PWM|Srf	6
4	171539241	4K	G	A	rs6832705	0.94	1	0	0.35	0.21	0.01	0.02		6			6	.		0	0	.	.	.	BN.FE1,12_EnhWk2	.	.	.	NR_036751	rs6832705	HSP90AA6P	HSP90AA6P	5	13105	.		Motifs|PWM|Elf3	6
4	171539618	4K	GC	G	rs57406885	0.94	1	0	0.36	0.21	0.01	0.02		7			7	.		0	0	.	.	.	.	.	.	Cdx;Fox;Foxa_known1;Foxa_known2;Foxd3;Foxi1;Foxj1_1;Foxj2_1;Pou5f1_known2;Sox_2;Sox_6	NR_036751	rs57406885	HSP90AA6P	HSP90AA6P	5	13482	.		No data	7
4	171540022	4K	G	A	rs17055930	0.94	1	0	0.35	0.21	0.01	0.02		5			5	.		0	0	.	.	.	.	.	.	GATA_disc3;PTF1-beta;STAT_known13	NR_036751	rs17055930	HSP90AA6P	HSP90AA6P	5	13886	.		Protein_Binding|ChIP-seq|RFX3	5
4	171540087	4K	G	A	rs28637750	0.94	1	0	0.35	0.21	0.01	0.02		5			5	.		0	0	.	.	.	.	.	.	Mef2_disc1;Mef2_known2;Mef2_known5	NR_036751	rs28637750	HSP90AA6P	HSP90AA6P	5	13951	.		Protein_Binding|ChIP-seq|RFX3	5
4	171540451	4K	G	A	rs28733130	0.94	1	0	0.35	0.21	0.01	0.02		7			7	.		0	0	.	.	.	.	.	.	.	NR_036751	rs28733130	HSP90AA6P	HSP90AA6P	5	14315	.		No data	7
4	171540456	4K	C	T	rs28549811	0.89	1	0	0.35	0.21	0.01	0.03		7			7	.		0	0	.	.	.	.	.	.	SIX5_disc2;Znf143_disc1	NR_036751	rs28549811	HSP90AA6P	HSP90AA6P	5	14320	.		No data	7
4	171541242	4K	T	C	rs28548553	1	1	0	0.35	0.21	0.02	0.02		7			7	.		0	0	.	.	.	.	.	.	CEBPG;Myc_disc5	NR_036751	rs28548553	HSP90AA6P	HSP90AA6P	5	15106	.		No data	7
4	171541387	4K	A	C	rs17055934	1	1	0	0.36	0.21	0.01	0.02		6			6	.		0	0	.	.	.	.	.	.	GATA_disc1;GATA_known1;GATA_known2;GATA_known4;HMGN3_disc2;SREBP_known1	NR_036751	rs17055934	HSP90AA6P	HSP90AA6P	5	15251	.		Motifs|PWM|Gata5, Motifs|PWM|Gata6, Motifs|PWM|Gata3	6
4	171541600	4K	G	T	rs28400333	1	1	0	0.35	0.21	0.01	0.02		6			6	.		0	0	.	.	.	.	.	.	CIZ;Dbx2;Hoxa13;Hoxa9;Hoxb9;Hoxc9;Isl2;Nkx6-1_2;Nkx6-1_3;Pou2f2_known4;Pou3f2_4;Pou3f4;Pou4f3;Pou6f1_2	NR_036751	rs28400333	HSP90AA6P	HSP90AA6P	5	15464	.		Motifs|PWM|Pou4f3, Motifs|PWM|Pou6f1, Motifs|PWM|Dbx2, Motifs|PWM|CIZ, Motifs|PWM|Isl2	6
4	171541612	4K	T	G	rs28753848	1	1	0	0.36	0.21	0.01	0.02		6			6	.		0	0	.	.	.	.	.	.	Foxp3;Pou5f1_disc1;TATA_disc1;THAP1_disc1;YY1_known3;YY1_known6	NR_036751	rs28753848	HSP90AA6P	HSP90AA6P	5	15476	.		Motifs|PWM|YY1	6
4	171541760	4K	A	G	rs55703344	1	1	0	0.35	0.21	0.01	0.02		7			7	.		0	0	.	.	.	.	.	.	DMRT2	NR_036751	rs55703344	HSP90AA6P	HSP90AA6P	5	15624	.		No data	7
4	171542025	4K	C	T	rs55646833	1	1	0	0.36	0.21	0.01	0.02		6			6	.		0	0	.	.	.	.	.	.	CEBPB_known1;CEBPB_known6;Dbx1;Foxp1;Ncx_2;Nkx6-1_1;Pou1f1_2;Sox_2;Zfp105;p300_disc2	NR_036751	rs55646833	HSP90AA6P	HSP90AA6P	5	15889	.		Motifs|PWM|C/EBPbeta, Motifs|PWM|Sox7	6
4	171542565	4K	T	A	rs10017619	1	1	0	0.35	0.21	0.01	0.02		6			6	.		0	0	.	.	.	.	.	.	Cart1	NR_036751	rs10017619	HSP90AA6P	HSP90AA6P	5	16429	.		Motifs|PWM|Cart-1	6
4	171542750	4K	T	C	rs73865837	0.82	1	0	0.11	0.15	0.01	0.02		7			7	.		0	0	.	.	.	.	.	.	Smad3_1;Smad_2	NR_036751	rs73865837	HSP90AA6P	HSP90AA6P	5	16614	.		No data	7
4	171542912	4K	A	G	rs28417244	1	1	0	0.35	0.21	0.01	0.02		7			7	.		0	0	.	.	.	.	.	.	CCNT2_disc2;Myf_1;PLAG1;Pax-4_3	NR_036751	rs28417244	HSP90AA6P	HSP90AA6P	5	16776	.		No data	7
4	171542919	4K	G	A	rs28667643	1	1	0	0.35	0.21	0.01	0.02		7			7	.		0	0	.	.	.	.	.	.	Myf_1	NR_036751	rs28667643	HSP90AA6P	HSP90AA6P	5	16783	.		No data	7
4	171543042	4K	T	C	rs28469750	1	1	0	0.35	0.21	0.01	0.02		7			7	.		0	0	.	.	.	.	.	.	Arid5b;Sox_13	NR_036751	rs28469750	HSP90AA6P	HSP90AA6P	5	16906	.		No data	7
4	171543572	4K	T	C	rs28419489	1	1	0	0.35	0.21	0.01	0.02		6			6	.		0	0	.	.	.	.	.	.	LUN-1;Pitx2	NR_036751	rs28419489	HSP90AA6P	HSP90AA6P	5	17436	.		Motifs|PWM|LUN-1, Motifs|PWM|Pitx2	6
4	171543802	4K	T	G	rs28549117	0.89	1	0	0.36	0.21	0.02	0.03		6			6	.		0	0	.	.	.	.	.	.	Cdc5;Foxo_3;Foxp1;Gsc;Hoxa10;Hoxb8;Hoxc9;Hoxd8;Lhx3_2;Mef2_known1;Mef2_known4;OTX;Obox6	NR_036751	rs28549117	HSP90AA6P	HSP90AA6P	5	17666	.		Motifs|PWM|Cdc5, Motifs|PWM|Obox6, Motifs|PWM|Obox5	6
4	171543824	4K	G	A	rs55677636	1	1	0	0.35	0.21	0.01	0.02		7			7	.		0	0	.	.	.	.	.	.	Evi-1_4;SIX5_known2	NR_036751	rs55677636	HSP90AA6P	HSP90AA6P	5	17688	.		No data	7
4	171543843	4K	G	C	rs55975237	1	1	0	0.35	0.21	0.01	0.02		7			7	.		0	0	.	.	.	.	.	.	.	NR_036751	rs55975237	HSP90AA6P	HSP90AA6P	5	17707	.		No data	7
4	171545549	4K	C	T	rs6832182	1	1	0	0.37	0.22	0.01	0.02		7			7	.		0	0	.	.	.	.	.	.	AP-1_disc2;NF-Y_disc1;PLZF;Pax-4_5;Pbx3_disc1;RFX5_disc2;RFX5_disc3;SP2_disc1;TATA_disc6;TEF	NR_036751	rs6832182	HSP90AA6P	HSP90AA6P	5	19413	.		No data	7
4	171546272	4K	G	C	rs11929816	1	1	0	0.37	0.22	0.01	0.02		6			6	.		0	0	.	.	.	.	.	.	Mrg_1;Pbx3_disc3;Tgif1_2	NR_036751	rs11929816	HSP90AA6P	HSP90AA6P	5	20136	.		Motifs|PWM|MEIS1	6
4	171546397	4K	A	T	rs11943947	1	1	0	0.37	0.22	0.01	0.02		7			7	.		0	0	.	.	.	.	.	.	Cdx2_1;Hoxb9;Hoxc10;Hoxd10	NR_036751	rs11943947	HSP90AA6P	HSP90AA6P	5	20261	.		No data	7
4	171546428	4K	G	C	rs11929901	1	1	0	0.37	0.22	0.01	0.02		7			7	.		0	0	.	.	.	.	.	.	.	NR_036751	rs11929901	HSP90AA6P	HSP90AA6P	5	20292	.		No data	7
4	171546752	4K	C	T	rs28613994	0.89	1	0	0.37	0.22	0.01	0.03		7			7	.		0	0	.	.	.	.	.	.	AP-1_disc4;Cdx	NR_036751	rs28613994	HSP90AA6P	HSP90AA6P	5	20616	.		No data	7
4	171546951	4K	A	AC	rs141071751	1	1	0	0.37	0.22	0.01	0.02		7			7	.		0	0	.	.	.	COL.SMUS,12_EnhWk2	.	.	Ik-2_3;Nkx3_2;Pou1f1_2;Pou3f2_2;Pou6f1_1	NR_036751	rs141071751	HSP90AA6P	HSP90AA6P	5	20815	.		No data	7
4	171547017	4K	T	C	rs28782206	1	1	0	0.36	0.22	0.01	0.02		7			7	.		0	0	.	.	.	COL.SMUS,12_EnhWk2	.	.	BCL_disc1;Ehf;Elf3;Ets_disc2;STAT_known9	NR_036751	rs28782206	HSP90AA6P	HSP90AA6P	5	20881	.		No data	7
4	171547917	4K	C	T	rs7688897	1	1	0	0.37	0.22	0.01	0.02		7			7	.		0	0	.	.	.	.	.	.	NRSF_known1	NR_036751	rs7688897	HSP90AA6P	HSP90AA6P	5	21781	.		No data	7
4	171548129	4K	A	G	rs7666816	1	1	0	0.37	0.22	0.01	0.02		6			6	.		0	0	.	.	.	.	.	.	AP-1_disc3;BCL_disc2;HNF1_6;PRDM1_disc2;Pbx-1_3;Pbx-1_4;STAT_disc2	NR_036751	rs7666816	HSP90AA6P	HSP90AA6P	5	21993	.		Motifs|PWM|Pbx1	6
4	171548744	4K	T	C	rs6847122	1	1	0	0.37	0.22	0.01	0.02		7			7	.		0	0	.	.	.	.	.	.	Foxd1_1	NR_036751	rs6847122	HSP90AA6P	HSP90AA6P	5	22608	.		No data	7
4	171548825	4K	G	T	rs6815769	1	1	0	0.37	0.22	0.01	0.02		7			7	.		0	0	.	.	.	.	.	.	Foxp1;NF-Y_known3;Pou5f1_known2	NR_036751	rs6815769	HSP90AA6P	HSP90AA6P	5	22689	.		No data	7
4	171549348	4K	T	C	rs1596250	1	1	0	0.37	0.22	0.01	0.02		7			7	.		0	0	.	.	.	.	.	.	BATF_disc3	NR_036751	rs1596250	HSP90AA6P	HSP90AA6P	5	23212	.		No data	7
4	171550014	4K	G	A	rs4692613	0.94	1	0	0.36	0.22	0.01	0.02		6			6	.		0	0	.	.	.	.	.	.	CHOP::CEBPalpha	NR_036751	rs4692613	HSP90AA6P	HSP90AA6P	5	23878	.		Motifs|PWM|Ddit3::Cebpa	6
4	171550745	4K	T	G	rs10026358	1	1	1	0.37	0.22	0.01	0.02		7			7	2.842e-06		0	0	.	.	.	.	.	.	HNF6;Pax-4_4	NR_036751	rs10026358	HSP90AA6P	HSP90AA6P	5	24609	.		No data	7
4	171550888	4K	A	T	rs11943352	1	1	0	0.37	0.22	0.01	0.02		6			6	.		0	0	.	.	.	.	.	.	Foxp1;GATA_known1;HDAC2_disc6;Mef2_known3;Zfp105;p300_disc5	NR_036751	rs11943352	HSP90AA6P	HSP90AA6P	5	24752	.		Motifs|PWM|FOXP1	6
4	171550965	4K	T	G	rs11944365	1	1	0	0.36	0.22	0.01	0.02		6			6	.		0	0	.	.	.	.	.	.	Mef2_disc1;Mef2_known2;Mef2_known3	NR_036751	rs11944365	HSP90AA6P	HSP90AA6P	5	24829	.		Motifs|PWM|MEF-2, Motifs|PWM|MEF2A	6
4	171551221	4K	G	A	rs10034369	1	1	0	0.37	0.22	0.01	0.02		6			6	.		0	0	.	.	.	.	.	.	Foxp1;HP1-site-factor;Irx;SIX5_disc4;TCF4_disc2	NR_036751	rs10034369	HSP90AA6P	HSP90AA6P	5	25085	.		Motifs|PWM|Irx6, Motifs|PWM|Irx2	6
4	171551415	4K	T	C	rs10027016	1	1	0	0.37	0.22	0.01	0.02		7			7	.		0	0	.	.	.	.	.	.	Foxp1;Nanog_disc4;Zfp105	NR_036751	rs10027016	HSP90AA6P	HSP90AA6P	5	25279	.		No data	7
4	171551986	4K	A	G	rs1442915	1	1	0	0.37	0.22	0.01	0.02		6			6	.		0	0	.	.	.	.	.	.	Bbx;Hbp1;Sox_18;Sox_3	NR_036751	rs1442915	HSP90AA6P	HSP90AA6P	5	25850	.		Motifs|PWM|Bbx, Motifs|PWM|Sox1	6
4	171552757	4K	A	G	rs6820822	1	1	0	0.37	0.22	0.01	0.02		7			7	.		0	0	.	.	.	.	.	.	Osr	NR_036751	rs6820822	HSP90AA6P	HSP90AA6P	5	26621	.		No data	7
4	171554050	4K	T	G	rs6833478	1	1	0	0.37	0.22	0.01	0.02		6			6	.		0	0	.	.	.	.	.	.	HNF6	NR_036751	rs6833478	HSP90AA6P	HSP90AA6P	5	27914	.		Motifs|PWM|HNF6	6
4	171557388	4K	C	T	rs4330318	0.88	0.94	0	0.37	0.21	0.01	0.02		7			7	.		0	0	.	.	.	.	.	.	Nanog_disc2	NR_036751	rs4330318	HSP90AA6P	HSP90AA6P	5	31252	.		No data	7
4	171558847	4K	T	G	rs67162981	0.88	0.94	0	0.37	0.21	0.01	0.02		7			7	.		0	0	.	.	.	.	.	.	AIRE_2	NR_036751	rs67162981	HSP90AA6P	HSP90AA6P	5	32711	.		No data	7
4	171560465	4K	TC	T	rs141140545	0.88	0.94	0	0.14	0.19	0.01	0.02		7			7	.		0	0	.	K562,6_Weak_Enhancer	.	.	.	.	.	NR_036751	rs141140545	HSP90AA6P	HSP90AA6P	5	34329	.		No data	7
4	171561200	4K	A	T	rs4692616	0.88	0.94	0	0.3	0.21	0.01	0.02		6			6	.		0	0	.	.	.	.	.	.	Pou2f2_known1;TATA_disc9	NR_036751	rs4692616	HSP90AA6P	HSP90AA6P	5	35064	.		Motifs|PWM|Oct-1	6
4	171561245	4K	C	G	rs4692618	0.88	0.94	0	0.3	0.21	0.01	0.02		7			7	.		0	0	.	.	.	.	.	.	Rad21_disc6	NR_036751	rs4692618	HSP90AA6P	HSP90AA6P	5	35109	.		No data	7
4	171561827	4K	G	A	rs149222992	0.83	0.94	0	0.15	0.19	0.01	0.02		6			6	.		0	0	.	.	.	.	.	.	EWSR1-FLI1;Pax-5_known1;Pax-6_1	NR_036751	rs149222992	HSP90AA6P	HSP90AA6P	5	35691	.		Motifs|PWM|Pax-6, Motifs|PWM|Pax6	6
4	171562855	4K	C	T	rs7671233	0.88	0.94	0	0.3	0.21	0.01	0.02		7			7	.		0	0	.	.	.	.	.	.	NF-I_1	NR_036751	rs7671233	HSP90AA6P	HSP90AA6P	5	36719	.		No data	7
4	171564021	4K	T	A	rs141256674	0.88	0.94	0	0.15	0.19	0.01	0.02		7			7	.		0	0	.	.	.	.	.	.	Pax-6_2;p300_disc5	NR_036751	rs141256674	HSP90AA6P	HSP90AA6P	5	37885	.		No data	7
4	171565211	4K	T	G	rs148263992	0.88	0.94	0	0.3	0.21	0.01	0.02		6			6	.		0	0	.	.	.	.	.	.	CDP_5;Hbp1;Sox_10;TCF4_known1	NR_036751	rs148263992	HSP90AA6P	HSP90AA6P	5	39075	.		Motifs|PWM|Tcf7l2, Motifs|PWM|Foxj3, Motifs|PWM|Tcf7, Motifs|PWM|Tcf3, Motifs|PWM|Lef1, Motifs|PWM|SOX9	6
4	171565214	4K	A	G	rs139359330	0.88	0.94	0	0.12	0.18	0.01	0.02		6			6	.		0	0	.	.	.	.	.	.	FXR_2;Hbp1;RORalpha1_3;Sox_10;TCF4_disc2;TCF4_known1	NR_036751	rs139359330	HSP90AA6P	HSP90AA6P	5	39078	.		Motifs|PWM|Tcf7l2, Motifs|PWM|Tcf7, Motifs|PWM|Tcf3, Motifs|PWM|Lef1, Motifs|PWM|SOX9	6
4	171565218	4K	A	G	rs144906527	0.88	0.94	0	0.3	0.21	0.01	0.02		6			6	.		0	0	.	.	.	.	.	.	Hbp1;Sox_10;TCF4_disc2;TCF4_known1	NR_036751	rs144906527	HSP90AA6P	HSP90AA6P	5	39082	.		Motifs|PWM|Tcf7l2, Motifs|PWM|Tcf7, Motifs|PWM|Tcf3, Motifs|PWM|Lef1, Motifs|PWM|SOX9	6
4	171565811	4K	T	C	rs140838339	0.88	0.94	0	0.29	0.21	0.01	0.02		7			7	.		0	0	.	.	.	.	.	.	CDP_7;Maf_disc2;Pou2f2_known1	NR_036751	rs140838339	HSP90AA6P	HSP90AA6P	5	39675	.		No data	7
4	171566419	4K	G	T	rs7690723	0.88	0.94	0	0.27	0.2	0.01	0.02		6			6	.		0	0	.	.	.	.	.	.	CACD_1;EWSR1-FLI1;Egr-1_known2;Egr-1_known3;Myc_disc10;NF-E2_disc4;NRSF_disc9;Pax-4_3;Pax-4_5;RREB-1_2;SP1_disc3;STAT_disc7;TCF12_disc5;TFII-I;UF1H3BETA;VDR_2;WT1;ZNF219;Zfp281;Zfp740;Znf143_known1	NR_036751	rs7690723	HSP90AA6P	HSP90AA6P	5	40283	.		Motifs|PWM|Ascl2, Motifs|PWM|SREBP1, Motifs|PWM|SREBP, Motifs|PWM|Zfp740, Motifs|PWM|RREB1, Motifs|Footprinting|SP1, Motifs|PWM|Bcl6b, Motifs|PWM|SP1, Motifs|PWM|EWSR1-FLI1, Motifs|PWM|Zfp281, Motifs|PWM|ZNF219	6
4	171566925	4K	A	G	rs28879413	0.88	0.94	0	0.29	0.21	0.01	0.02		7			7	.		0	0	.	.	.	.	.	.	VDR_1	NR_036751	rs28879413	HSP90AA6P	HSP90AA6P	5	40789	.		No data	7
4	171568407	4K	G	T	rs1442913	1	1	0	0.09	0.18	0.01	0.01		7			7	.		0	0	.	.	.	.	.	.	Pou1f1_2	NR_036751	rs1442913	HSP90AA6P	HSP90AA6P	5	42271	.		No data	7
4	171570326	4K	G	T	rs28548376	1	1	1	0.1	0.18	0.01	0.01		6			6	4.605e-06		0	0	.	.	.	.	.	.	RXRA_disc2;RXRA_known6;TR4_disc2	NR_036751	rs28548376	HSP90AA6P	HSP90AA6P	5	44190	.		Motifs|PWM|PPARG::RXRA	6
4	171573509	4K	A	G	rs28715548	1	1	0	0.1	0.18	0.01	0.01		7			7	.		0	0	.	.	.	HD.CD184EC,11_EnhWk1	.	.	Irf_known9;KAP1_disc2	NR_036751	rs28715548	HSP90AA6P	HSP90AA6P	5	47373	.		No data	7
4	171581183	4K	G	A	rs17055946	0.82	0.91	0	0.1	0.18	0.01	0.01		7			7	.		0	0	.	.	.	.	.	.	BDP1_disc3	NR_036751	rs17055946		HSP90AA6P	5	55047	.		No data	7
4	171584470	4K	A	G	rs1372895	0.82	0.91	0	0.26	0.2	0.01	0.01		6			6	.		0	0	.	.	.	.	.	.	BRCA1_known1;FAC1;Pou1f1_1;Pou3f3	NR_036751	rs1372895		HSP90AA6P	5	58334	.		Motifs|PWM|POU1F1	6
4	171584515	4K	A	G	rs6553531	0.82	0.91	0	0.26	0.2	0.01	0.01		6			6	.		0	0	.	.	.	.	.	.	Evi-1_4;HMG-IY_2;Mef2_disc1;Mef2_known2;Mef2_known5	NR_036751	rs6553531		HSP90AA6P	5	58379	.		Motifs|PWM|Evi-1, Motifs|PWM|HMGIY, Motifs|PWM|RSRFC4, Motifs|PWM|MEF-2	6
4	171584560	4K	A	T	rs17055957	0.82	0.91	0	0.09	0.18	0.01	0.01		7			7	.		0	0	.	.	.	.	.	.	BRCA1_known1;Smad4	NR_036751	rs17055957		HSP90AA6P	5	58424	.		No data	7
4	171585571	4K	T	A	rs112502243	0.82	0.91	0	0.26	0.2	0.01	0.01		7			7	.		0	0	.	.	.	.	.	.	GR_disc4;Pou2f2_known2;Pou3f3;YY1_disc1	NR_036751	rs112502243		HSP90AA6P	5	59435	.		No data	7
4	171586012	4K	C	T	rs111858604	0.82	0.91	0	0.26	0.19	0.01	0.01		7			7	.		0	0	.	.	.	.	.	.	Dobox4;THAP1_disc1	NR_036751	rs111858604		HSP90AA6P	5	59876	.		No data	7
4	171586128	4K	G	T	rs113369528	0.82	0.91	0	0.26	0.2	0.01	0.01		7			7	.		0	0	.	.	.	.	.	.	ELF1_known1;Evi-1_4;Ik-2_3;NF-AT	NR_036751	rs113369528		HSP90AA6P	5	59992	.		No data	7
4	171586713	4K	C	A	rs72979821	0.82	0.91	0	0.26	0.2	0.01	0.01		5			5	.		0	0	.	.	.	.	.	.	Evi-1_2;Evi-1_4;Foxp3;Hsf_known2;Irf_known11;Sox_3	NR_036751	rs72979821		HSP90AA6P	5	60577	.		Motifs|PWM|Evi-1, Chromatin_Structure|DNase-seq	5
4	171587163	4K	A	C	rs4321598	0.82	0.91	0	0.25	0.2	0.01	0.01		7			7	.		0	0	.	.	.	.	.	.	.	NR_036751	rs4321598		HSP90AA6P	5	61027	.		No data	7
4	171587565	4K	A	G	rs72979824	0.82	0.91	0	0.09	0.18	0.01	0.01		7			7	.		0	0	.	.	.	.	.	.	BCL_disc4	NR_036751	rs72979824		HSP90AA6P	5	61429	.		No data	7
4	171587577	4K	C	T	rs6553533	0.82	0.91	0	0.26	0.2	0.03	0.01		7			7	.		0	0	.	.	.	.	.	.	.	NR_036751	rs6553533		HSP90AA6P	5	61441	.		No data	7
4	171587613	4K	G	T	rs6553534	0.82	0.91	0	0.2	0.19	0.01	0.01		7			7	.		0	0	.	.	.	.	.	.	.	NR_036751	rs6553534		HSP90AA6P	5	61477	.		No data	7
4	181583464	4L	TC	T	rs200708517	1	1	0	0.21	0.02	0.14	0.03		6			6	.		0	0	.	.	.	.	.	.	HDAC2_disc6;Ik-2_3;Irf_known6;Mef2_known4;Myc_known9;Pou3f2_1;TATA_known5;Zfp105	NR_033918	rs200708517		NCRNA00290	3	401777	.		Motifs|PWM|Foxd3, Motifs|PWM|FOXD3, Motifs|PWM|FOXP1, Motifs|PWM|Srf	6
4	181584405	4L	G	C	rs10520453	1	1	0	0.21	0.02	0.15	0.03		7			7	.		1	1	.	.	.	.	.	.	HNF1_7;Hsf_known2	NR_033918	rs10520453		NCRNA00290	3	400836	.		No data	7
4	181587991	4L	T	G	rs10018539	1	1	1	0.22	0.02	0.15	0.03		7			7	0.0005832		0	0	.	.	.	.	.	.	GCM;STAT_known5	NR_033918	rs10018539		NCRNA00290	3	397250	.		No data	7
5	1684846	5A	G	A	rs114104541	0.85	1	0	0.002	0.01	0	0.02		5			5	.		0	0	.	.	.	.	.	.	Foxi1;ZEB1_known2	NR_036240	rs114104541	MIR4277	MIR4277	3	24052	.		Motifs|PWM|Zscan4, Chromatin_Structure|DNase-seq	5
5	1684931	5A	AC	A	rs200482847	0.85	1	0	0.002	0.01	0	0.02		5			5	.		0	0	.	.	.	.	.	.	ATF3_disc1;Arnt_1;Arnt_2;BHLHE40_disc1;BHLHE40_known1;BHLHE40_known2;Myc_disc1;Myc_known3;SREBP_known4;Sin3Ak-20_disc2;p300_disc3	NR_036240	rs200482847	MIR4277	MIR4277	3	23967	.		Chromatin_Structure|DNase-seq	5
5	1687068	5A	A	G	rs143007001	0.85	1	0	0.002	0.01	0	0.02		5			5	.		0	0	.	.	.	IPS.DF19,9_TxEnhG1	.	.	NF-kappaB_disc1;Rad21_disc8;Sin3Ak-20_disc2;ZEB1_disc1	NR_036240	rs143007001	MIR4277	MIR4277	3	21830	.		Motifs|Footprinting|, Chromatin_Structure|FAIRE, Chromatin_Structure|DNase-seq	5
5	1691032	5A	C	T	rs113882198	0.9	1	0	0.17	0.02	0	0.02		6			6	.		0	0	.	.	.	.	Duke,Melano,None	.	Cart1;E2A_5;Fox;Foxa_known2;Foxj1_1;Foxp1;Foxq1;Lmo2-complex_1;Myf_1;ZEB1_known3;Zfp105	NR_036240	rs113882198	MIR4277	MIR4277	3	17866	.		Motifs|PWM|AREB6, Motifs|PWM|Lmo2complex, Motifs|PWM|FOXfactors, Chromatin_Structure|FAIRE	6
5	1691202	5A	C	G	rs1875196	1	1	1	0.18	0.02	0	0.03		7			7	2.961e-05		0	0	.	.	.	.	.	.	Hoxa9;Hoxb13;Hoxd10	NR_036240	rs1875196	MIR4277	MIR4277	3	17696	.		No data	7
5	1694434	5A	C	A	rs148631718	0.8	1	0	0.002	0.01	0	0.02		7			7	.		0	0	.	.	.	.	.	.	HNF4_disc2;HNF4_known2;Myf_4;ZBRK1	NR_036240	rs148631718	MIR4277	MIR4277	3	14464	.		No data	7
5	1694882	5A	T	C	rs184623326	0.8	1	0	0.07	0.02	0	0.02		5			5	.		0	0	.	.	.	.	.	.	Crx_1;Pitx2	NR_036240	rs184623326	MIR4277	MIR4277	3	14016	.		Motifs|Footprinting|Pitx2, Motifs|PWM|Pitx2, Motifs|Footprinting|, Protein_Binding|ChIP-exo|CTCF	5
5	4249079	5B	T	C	rs1035867	0.96	0.98	0	0.19	0.19	0.14	0.18		6			6	.		0	0	.	.	.	PFM.3,12_EnhWk2	.	.	ERalpha-a_known1;ERalpha-a_known2;Foxa_known2;Nr2f2;RORalpha1_1;T3R	NM_024337	rs1035867		IRX1	3	647561	.		Motifs|PWM|ER, Motifs|PWM|RORA_1	6
5	4250214	5B	G	A	rs10866563	1	1	1	0.2	0.19	0.14	0.18		6			6	6.655e-05		0	0	.	.	.	.	.	.	GATA_known8;TATA_known1	NM_024337	rs10866563		IRX1	3	648696	.		Motifs|PWM|GATA-4	6
5	4250962	5B	A	G	rs11747769	0.95	0.99	0	0.05	0.16	0.15	0.18		6			6	.		0	0	.	.	.	.	.	.	Foxd1_2;Foxd3;Foxf1;Foxj2_1;Foxl1_1;Foxp1;Foxq1;Maf_known3	NM_024337	rs11747769		IRX1	3	649444	.		Motifs|PWM|Foxq1, Motifs|PWM|FOXJ2, Motifs|PWM|Foxa2, Motifs|PWM|HFH1(FOXQ1)	6
5	4251087	5B	G	T	rs7736311	1	1	0	0.21	0.19	0.14	0.18		7			7	.		0	0	.	.	.	.	.	.	Arid5b;BRCA1_known2;Evi-1_5;FAC1;Foxp1;Osf2_2;SIX5_disc4	NM_024337	rs7736311		IRX1	3	649569	.		No data	7
5	4251534	5B	G	A	rs10866564	1	1	0	0.1	0.17	0.14	0.18		7			7	.		0	0	.	.	.	.	.	.	Ets_disc7;Myf_4;ZEB1_known3;Znf143_disc3	NM_024337	rs10866564		IRX1	3	650016	.		No data	7
5	4252453	5B	C	T	rs11746002	0.99	1	0	0.2	0.19	0.14	0.18		6			6	.		1	0	.	.	.	BR.MYO,11_EnhWk1	.	.	HNF4_disc5;Mef2_known5;PU.1_disc3;Sox_13;Sox_6	NM_024337	rs11746002		IRX1	3	650935	.		Motifs|PWM|Tcfap2e, Motifs|PWM|Elf3, Motifs|PWM|Srf	6
5	4252565	5B	C	T	rs13162077	0.95	0.99	0	0.05	0.16	0.14	0.18		5			5	.		1	0	.	.	.	BR.MYO,11_EnhWk1	AWG,LNCaP,None;AWG,MCF-7,None	.	Pou5f1_disc1;Pou5f1_known2;YY1_disc2	NM_024337	rs13162077		IRX1	3	651047	.		Chromatin_Structure|DNase-seq	5
5	4257463	5B	G	T	rs11739066	0.97	0.98	0	0.24	0.19	0.15	0.18		7			7	.		0	0	.	.	.	.	.	.	Foxj1_1;Pax-2_2	NM_024337	rs11739066		IRX1	3	655945	.		No data	7
5	10675913	5C	G	A	rs72643799	0.81	0.94	0	0.02	0.14	0.27	0.09		5			5	.		0	0	.	.	.	IPS.DF19,11_EnhWk1;GAS,11_EnhWk1	Duke,Fibrobl,None;Duke,GM19240,None;Duke,T-47D,None	.	.	NM_004394	rs72643799	DAP	DAP	3	3427	.		Chromatin_Structure|DNase-seq	5
5	10684184	5C	C	T	rs5745287	0.84	0.98	0	0.05	0.13	0.28	0.08		7			7	.		0	0	.	HMEC,7_Weak_Enhancer;GM12878,5_Strong_Enhancer	.	BR.MYO,11_EnhWk1;PFK.3,11_EnhWk1;PFK.2,11_EnhWk1	.	.	Pbx3_known1;YY1_known2;YY1_known3	NM_004394	rs5745287	DAP	DAP	0	0	INT		No data	7
5	10686571	5C	T	G	rs72643802	0.87	0.97	0	0.09	0.15	0.28	0.09		7			7	.		0	0	.	GM12878,5_Strong_Enhancer	.	IPS.20,11_EnhWk1;IPS.15,11_EnhWk1	AWG,Th1,None	.	Pbx-1_4;Pbx3_known1	NM_004394	rs72643802	DAP	DAP	0	0	INT		No data	7
5	10687642	5C	TGTG	T	rs144284404	0.83	0.96	0	0.07	0.13	0.27	0.08		7			7	.		0	0	.	.	.	.	.	.	E2A_1;Foxo_4;RP58	NM_004394	rs144284404	DAP	DAP	0	0	INT		No data	7
5	10690579	5C	A	C	rs4701878	0.93	0.97	0	0.07	0.16	0.29	0.1		7			7	.		0	0	.	HSMM,5_Strong_Enhancer	.	HD.CD56MESC,9_TxEnhG1;BM.MSC,11_EnhWk1;ES.WA7,11_EnhWk1;H1.BMP4DT,13_EnhA;BN.FE0,11_EnhWk1;IMR90,11_EnhWk1;MUS.SC,14_Enh;PFF.1,14_Enh;H1.DMSC,14_Enh	.	.	HNF1_3;Pax-4_5	NM_004394	rs4701878	DAP	DAP	0	0	INT		No data	7
5	10690812	5C	C	CTGA	rs5745270	0.93	0.97	0	0.05	0.15	0.29	0.1		5			5	.		0	0	.	HSMM,5_Strong_Enhancer;NHLF,7_Weak_Enhancer	.	HD.CD56MESC,9_TxEnhG1;BM.MSC,11_EnhWk1;ES.WA7,11_EnhWk1;H1.BMP4DT,13_EnhA;BN.FE0,11_EnhWk1;IMR90,11_EnhWk1;MUS.SC,14_Enh;PFF.1,14_Enh;H1.DMSC,14_Enh;NCC.GED2,11_EnhWk1	AWG,HMEC,None;AWG,HSMM,None;AWG,HSMMtube,None;UW,AG04449,None;UW,AG04450,None;UW,AG09319,None;UW,HA-h,None;UW,HAEpiC,None;UW,HAc,None;UW,HBMEC,None;UW,HCPEpiC,None;UW,HIPEpiC,None;UW,HNPCEpiC,None;UW,HRE,None;UW,NH-A,None;UW,NHLF,None;UW,SKMC,None	.	TCF12_disc1	NM_004394	rs5745270	DAP	DAP	0	0	INT		Motifs|Footprinting|, Chromatin_Structure|FAIRE, Chromatin_Structure|DNase-seq	5
5	10690834	5C	C	T	rs5745269	0.93	0.97	0	0.02	0.15	0.29	0.1		5			5	.		0	0	.	HSMM,5_Strong_Enhancer;NHLF,7_Weak_Enhancer	.	HD.CD56MESC,9_TxEnhG1;BM.MSC,11_EnhWk1;ES.WA7,11_EnhWk1;H1.BMP4DT,13_EnhA;BN.FE0,11_EnhWk1;IMR90,11_EnhWk1;MUS.SC,14_Enh;PFF.1,14_Enh;H1.DMSC,14_Enh;NCC.GED2,11_EnhWk1	AWG,HMEC,None;AWG,HSMM,None;UW,AG04450,None;UW,AG09319,None;UW,HA-h,None;UW,HAEpiC,None;UW,HAc,None;UW,HBMEC,None;UW,HIPEpiC,None;UW,HNPCEpiC,None;UW,HRE,None;UW,NH-A,None;UW,NHLF,None	.	HDAC2_disc3	NM_004394	rs5745269	DAP	DAP	0	0	INT		Motifs|Footprinting|, Chromatin_Structure|FAIRE, Chromatin_Structure|DNase-seq	5
5	10691100	5C	C	T	rs5745265	0.93	0.97	0	0.05	0.15	0.28	0.1		7			7	.		0	0	.	HSMM,5_Strong_Enhancer;NHLF,7_Weak_Enhancer	.	HD.CD56MESC,9_TxEnhG1;BM.MSC,11_EnhWk1;H1.BMP4DT,13_EnhA;BN.FE0,11_EnhWk1;MUS.SC,14_Enh;PFF.1,14_Enh;H1.DMSC,14_Enh;NCC.GED2,11_EnhWk1	.	.	Pou3f2_3	NM_004394	rs5745265	DAP	DAP	0	0	INT		No data	7
5	10695026	5C	T	C	rs3797113	0.94	0.98	0	0.05	0.14	0.28	0.09		5			5	.		0	0	.	HSMM,5_Strong_Enhancer	.	BN.FE0,11_EnhWk1;MUS.SC,14_Enh;HRT.FE,13_EnhA;BR.MYO,11_EnhWk1;ST.SMUS28,11_EnhWk1;BN.MFL,11_EnhWk1;LV,11_EnhWk1;R.SMUS,11_EnhWk1;PFK.3,11_EnhWk1;PANC.I,14_Enh;H1.BMP4DT,14_Enh;H1.DMSC,14_Enh;PFF.1,11_EnhWk1;BM.MSC,11_EnhWk1;BN.AC,11_EnhWk1;BN.CC,11_EnhWk1;CHON.BMMSC,11_EnhWk1;COL.SMUS,11_EnhWk1;DUO.SMUS,11_EnhWk1;BN.AG,11_EnhWk1;BN.GM2,11_EnhWk1;HD.CD56MESC,14_Enh;GAS,11_EnhWk1	.	.	.	NM_004394	rs3797113	DAP	DAP	0	0	INT		Chromatin_Structure|FAIRE, Chromatin_Structure|DNase-seq	5
5	10695370	5C	C	T	rs3797114	0.94	0.98	0	0.04	0.14	0.28	0.09		4			4	.		0	0	.	HSMM,5_Strong_Enhancer	BN.HM150,6_TssD2	BN.FE0,11_EnhWk1;HRT.FE,13_EnhA;BR.MYO,11_EnhWk1;ST.SMUS28,11_EnhWk1;BN.MFL,11_EnhWk1;LV,11_EnhWk1;R.SMUS,11_EnhWk1;PFK.3,11_EnhWk1;PANC.I,14_Enh;H1.BMP4DT,14_Enh;H1.DMSC,14_Enh;PFF.1,11_EnhWk1;BM.MSC,11_EnhWk1;BN.AC,11_EnhWk1;BN.CC,11_EnhWk1;CHON.BMMSC,11_EnhWk1;COL.SMUS,11_EnhWk1;DUO.SMUS,11_EnhWk1;BN.AG,11_EnhWk1;BN.GM2,11_EnhWk1;HD.CD56MESC,14_Enh;GAS,11_EnhWk1;BN.FE2,11_EnhWk1;ADI.MSC,14_Enh…	AWG,A549,None;AWG,GM12878,None;AWG,H1-hESC,None;AWG,HMEC,None;AWG,HSMM,None;AWG,HSMMtube,None;AWG,HUVEC,None;AWG,HeLa-S3,None;AWG,HepG2,None;AWG,K562,None;AWG,LNCaP,None;AWG,MCF-7,None;AWG,NHEK,None;AWG,Th1,None;Duke,8988T,None;Duke,AoSMC,None;Duke,CLL,None;Duke,Chorion,None;Duke,FibroP,None;Duke,Fibrobl,None;Duke,GM12891,None;Duke,GM12892,None;Duke,GM18507,None;Duke,GM19238,None;Duke,GM19239,Non…	A549,CTCF,HudsonAlpha,DEX_100nM;A549,CTCF,HudsonAlpha,EtOH_0.02pct;AG04449,CTCF,UW,None;AG04450,CTCF,UW,None;AG09309,CTCF,UW,None;AG09319,CTCF,UW,None;AG10803,CTCF,UW,None;AoAF,CTCF,UW,None;BJ,CTCF,UW,None;Caco-2,CTCF,UW,None;Fibrobl,CTCF,UT-A,None;GM06990,CTCF,UW,None;GM12872,CTCF,UW,None;GM12873,CTCF,UW,None;GM12874,CTCF,UW,None;GM12875,CTCF,UW,None;GM12878,CTCF,Broad,None;GM12878,CTCF,Stanford…	.	NM_004394	rs3797114	DAP	DAP	0	0	INT		Chromatin_Structure|FAIRE, Chromatin_Structure|DNase-seq, Protein_Binding|ChIP-seq|CEBPB, Protein_Binding|ChIP-seq|SMARCB1, Protein_Binding|ChIP-seq|MXI1, Protein_Binding|ChIP-seq|BRCA1, Protein_Binding|ChIP-seq|YY1, Protein_Binding|ChIP-seq|ZNF143, Protein_Binding|ChIP-seq|SMARCC1, Protein_Binding|ChIP-seq|MYC, Protein_Binding|ChIP-seq|RAD21, Protein_Binding|ChIP-seq|SMC3, Protein_Binding|ChIP-s…	4
5	10697364	5C	C	T	rs3797119	0.94	0.98	0	0.04	0.14	0.28	0.09		7			7	.		0	0	.	.	.	PANC.I,14_Enh;GAS,11_EnhWk1;H1.DMSC,13_EnhA;NCC.COR2,11_EnhWk1;CD8.NP,11_EnhWk1;CCCRA.NP,11_EnhWk1;PFF.1,11_EnhWk1;HRT.FE,11_EnhWk1;H1.BMP4DT,14_Enh;CD3.P,13_EnhA;HD.CD56MESC,9_TxEnhG1;PANC,11_EnhWk1	.	.	AP-1_disc6	NM_004394	rs3797119	DAP	DAP	0	0	INT		No data	7
5	10702688	5C	C	T	rs3822414	1	1	1	0.04	0.14	0.29	0.09		2b		3	3	2.473e-06		1	0	.	Huvec,4_Strong_Enhancer;HSMM,4_Strong_Enhancer;HMEC,5_Strong_Enhancer;NHEK,4_Strong_Enhancer;K562,4_Strong_Enhancer;NHLF,4_Strong_Enhancer	.	ES.I3,11_EnhWk1;PANC.I,14_Enh;HD.CD56MESC,13_EnhA;MUS.SC,13_EnhA;H1.BMP4DT,13_EnhA;IMR90,13_EnhA;PFF.2,13_EnhA;GAS,13_EnhA;LV,13_EnhA;PANC,13_EnhA;HRT.FE,13_EnhA;DUO.SMUS,11_EnhWk1;MSC.ADIPC,11_EnhWk1;PFF.1,13_EnhA;DUO.MUC61,9_TxEnhG1;ADI.MSC,11_EnhWk1;R.SMUS,11_EnhWk1;BN.CC,14_Enh;HUES6,14_Enh;H1.BMP4DM,14_Enh;CHON.BMMSC,11_EnhWk1;BM.MSC,11_EnhWk1;PFK.3,13_EnhA;CD4.MP,14_Enh;PFK.2,13_EnhA;HD.CD1…	AWG,K562,None	K562,JUNB,UChicago,None;K562,TAL1,Stanford,None	CIZ;COMP1;Pou5f1_known2	NM_004394	rs3822414	DAP	DAP	0	0	INT		Motifs|PWM|GATA-3, Motifs|Footprinting|GATA-3, Motifs|PWM|COMP1, Motifs|Footprinting|COMP1, Chromatin_Structure|FAIRE, Chromatin_Structure|DNase-seq, Protein_Binding|ChIP-seq|GATA1, Protein_Binding|ChIP-seq|TAL1, Protein_Binding|ChIP-seq|JUNB	2b
5	10705768	5C	G	T	rs3797123	0.97	1	0	0.04	0.13	0.29	0.09		5			5	.		0	0	.	NHEK,4_Strong_Enhancer;NHLF,5_Strong_Enhancer;HSMM,5_Strong_Enhancer;H1,7_Weak_Enhancer;Huvec,5_Strong_Enhancer;HMEC,7_Weak_Enhancer	.	ES.I3,11_EnhWk1;HD.CD56MESC,13_EnhA;PFK.3,13_EnhA;ST.MUC,11_EnhWk1;MUS.SC,11_EnhWk1;SK.MUS62,11_EnhWk1;SK.MUS63,11_EnhWk1;PFK.2,13_EnhA;DUO.MUC61,11_EnhWk1;PFF.2,11_EnhWk1;BR.H35,13_EnhA;CD4.MP,11_EnhWk1;CD3.P,9_TxEnhG1;IMR90,9_TxEnhG1;PFM.2,11_EnhWk1;PFF.1,13_EnhA;H1.BMP4DT,11_EnhWk1;HUES64,14_Enh;CD34.MBP1562,13_EnhA;CD34.C,13_EnhA;CD4.NP,11_EnhWk1;CD8.MP,11_EnhWk1;H1.DMSC,13_EnhA;IPS.DF19,11_E…	AWG,NHEK,None;Duke,Urothelia,None;UW,PANC-1,None	.	PPAR_3	NM_004394	rs3797123	DAP	DAP	0	0	INT		Chromatin_Structure|DNase-seq	5
5	10708523	5C	C	T	rs55929036	0.97	1	0	0.04	0.13	0.29	0.09		4			4	.		0	0	.	NHEK,7_Weak_Enhancer;NHLF,7_Weak_Enhancer;HSMM,5_Strong_Enhancer;K562,4_Strong_Enhancer	.	BR.H35,11_EnhWk1;HRT.FE,13_EnhA;PFF.2,11_EnhWk1;MUS.SC,11_EnhWk1;PANC,9_TxEnhG1;PFF.1,9_TxEnhG1;H1.DMSC,9_TxEnhG1;PFK.2,9_TxEnhG1;GAS,11_EnhWk1;LNG.FE,9_TxEnhG1;PFK.3,11_EnhWk1;BN.AG,11_EnhWk1;IMR90,13_EnhA	.	GM12878,BCL3,HudsonAlpha,None	Egr-1_disc7;Foxp1	NM_004394	rs55929036	DAP	DAP	0	0	INT		Chromatin_Structure|FAIRE, Chromatin_Structure|DNase-seq, Protein_Binding|ChIP-seq|BCL3	4
5	10708871	5C	G	A	rs3776418	0.97	1	0	0.04	0.13	0.29	0.09		3a			3	.		0	0	.	NHLF,7_Weak_Enhancer;K562,4_Strong_Enhancer;HSMM,7_Weak_Enhancer	.	HRT.FE,13_EnhA;PFF.2,11_EnhWk1;PFF.1,9_TxEnhG1;H1.DMSC,9_TxEnhG1;PFK.2,9_TxEnhG1;GAS,11_EnhWk1;IMR90,13_EnhA	AWG,A549,None;Duke,HeLa-S3,IFNa4h;Duke,Urothelia,None	GM12878,PU1,HudsonAlpha,None;GM12891,PU1,HudsonAlpha,None;K562,CEBPB,Stanford,None;K562,CMYC,Stanford,IFNg30;K562,HDAC2,HudsonAlpha,None;K562,JUND,UChicago,None;K562,MAX,HudsonAlpha,None;K562,POL2,UT-A,None;K562,POL2B,Broad,None;K562,TAL1,Stanford,None;K562b,GATA2,UCD,None	HNF4_known5;RXRA_known3	NM_004394	rs3776418	DAP	DAP	0	0	INT		Motifs|PWM|Esrra, Motifs|PWM|Hnf4a, Motifs|PWM|Rxra, Chromatin_Structure|FAIRE, Chromatin_Structure|DNase-seq, Protein_Binding|ChIP-seq|CEBPB, Protein_Binding|ChIP-seq|SPI1, Protein_Binding|ChIP-seq|MAX, Protein_Binding|ChIP-seq|MYC, Protein_Binding|ChIP-seq|TAL1, Protein_Binding|ChIP-seq|HDAC2, Protein_Binding|ChIP-seq|JUND, Protein_Binding|ChIP-seq|POLR2A, Protein_Binding|ChIP-seq|GATA2	3a
5	10710247	5C	G	A	rs3776421	1	1	0	0.04	0.15	0.29	0.1		6		3	3	.		0	0	.	H1,7_Weak_Enhancer;Huvec,7_Weak_Enhancer	.	H1.DMSC,9_TxEnhG1;ES.I3,11_EnhWk1;PFF.2,9_TxEnhG1;H1.BMP4DT,9_TxEnhG1;GAS,9_TxEnhG1;HRT.FE,14_Enh;H1,11_EnhWk1;IPS.DF6,11_EnhWk1;HUES6,11_EnhWk1;IPS.DF19,11_EnhWk1;PANC,11_EnhWk1	Duke,Ishikawa,Estradiol_100nM_1hr;Duke,iPS,None	.	Fox;Foxa_known3;Foxi1;Foxj2_1;Klf7;MAZR;Pax-4_4;Pax-4_5;RREB-1_2;SP1_known2;TCF12_disc2;p300_disc3	NM_004394	rs3776421	DAP	DAP	0	0	INT		Motifs|PWM|MAZR, Motifs|Footprinting|MAZR, Motifs|PWM|Sp1, Motifs|PWM|Klf7, Motifs|PWM|SP1	6
5	10714081	5C	T	C	rs4701879	1	1	0	0.2	0.15	0.29	0.1		7			7	.		0	0	.	.	.	GAS,9_TxEnhG1;PANC,9_TxEnhG1;DUO.MUC61,9_TxEnhG1	.	.	.	NM_004394	rs4701879	DAP	DAP	0	0	INT		No data	7
5	10722098	5C	G	T	rs4702725	0.96	0.99	0	0.06	0.15	0.29	0.1		7			7	.		0	0	.	NHEK,7_Weak_Enhancer	.	PFK.3,9_TxEnhG1	.	.	STAT_known11;ZBRK1	NM_004394	rs4702725	DAP	DAP	0	0	INT		No data	7
5	10725745	5C	T	C	rs4702727	1	1	0	0.06	0.15	0.29	0.1		5			5	.		0	0	.	NHLF,5_Strong_Enhancer;HSMM,4_Strong_Enhancer;NHEK,4_Strong_Enhancer;Huvec,4_Strong_Enhancer;K562,4_Strong_Enhancer;HMEC,5_Strong_Enhancer	ADI.MSC,2_TssF;MUS.SC,2_TssF;R.SMUS,4_TssWk	ST.MUC,13_EnhA;BN.MFL,14_Enh;CHON.BMMSC,13_EnhA;BR.H35,11_EnhWk1;IMR90,13_EnhA;PFF.2,9_TxEnhG1;PFK.3,13_EnhA;PFM.2,11_EnhWk1;PANC.I,11_EnhWk1;LV,14_Enh;DUO.SMUS,14_Enh;PFK.2,9_TxEnhG1;BN.HM150,14_Enh;BN.AG,11_EnhWk1;GAS,14_Enh;R.MUC29,11_EnhWk1;ADI.NUC,14_Enh;H1.DMSC,14_Enh;R.MUC31,13_EnhA;SK.MUS62,14_Enh;HUES64,11_EnhWk1;PFF.1,13_EnhA;CD4.MP,14_Enh;SK.MUS63,11_EnhWk1;COL.MUC32,11_EnhWk1;BM.MSC,1…	.	.	.	NM_004394	rs4702727	DAP	DAP	0	0	INT		Chromatin_Structure|FAIRE, Chromatin_Structure|DNase-seq	5
5	10727516	5C	G	A	rs72646803	1	1	0	0.06	0.15	0.29	0.1		4			4	.		0	0	.	NHLF,5_Strong_Enhancer;Huvec,5_Strong_Enhancer;GM12878,5_Strong_Enhancer;K562,5_Strong_Enhancer	.	PFK.2,9_TxEnhG1;BN.AC,14_Enh;SK.MUS,11_EnhWk1;PFF.1,9_TxEnhG1;ST.MUC,11_EnhWk1;HRT.FE,13_EnhA;PFF.2,9_TxEnhG1;LV,13_EnhA;H1.DMSC,9_TxEnhG1;R.MUC31,11_EnhWk1;GAS,9_TxEnhG1;HUES6,9_TxEnhG1;IMR90,9_TxEnhG1;SPL,11_EnhWk1;H1.DNP,9_TxEnhG1;PANC,9_TxEnhG1;DUO.MUC61,9_TxEnhG1;BN.SN,11_EnhWk1;LNG.FE,11_EnhWk1;SK.MUS62,11_EnhWk1;SK.MUS63,11_EnhWk1;BN.ITL,14_Enh;CD19.P,11_EnhWk1;ADI.NUC,11_EnhWk1;CD34.C,9_T…	AWG,GM12878,None;AWG,HeLa-S3,None;AWG,Th1,None;Duke,iPS,None;UW,CD20+,None;UW,HMVEC-LLy,None;UW,HMVEC-dBl-Ad,None;UW,HMVEC-dLy-Ad,None;UW,HMVEC-dLy-Neo,None;UW,HMVEC-dNeo,None	GM12878,BCL3,HudsonAlpha,None;GM12891,NFKB,Stanford,None;GM15510,NFKB,Stanford,None;GM18951,NFKB,Stanford,None	ATF3_known5;CAC-binding-protein;LBP-1_1;NF-kappaB_disc2;Rad21_disc6;Rad21_disc7	NM_004394	rs72646803	DAP	DAP	0	0	INT		Chromatin_Structure|FAIRE, Chromatin_Structure|DNase-seq, Protein_Binding|ChIP-seq|BCL3, Protein_Binding|ChIP-seq|NFKB1	4
5	10729757	5C	G	C	rs3797135	1	1	1	0.06	0.15	0.29	0.1		4			4	6.075e-06		0	0	.	.	.	PANC,11_EnhWk1;CD34.MBP1562,11_EnhWk1;CD34.C,9_TxEnhG1;HD.CD184EC,13_EnhA;H1.DMSC,9_TxEnhG1;DUO.MUC61,9_TxEnhG1;CD15.P,11_EnhWk1	Duke,Fibrobl,None;UW,BJ,None;UW,H7-hESC,None;UW,HFF-Myc,None;UW,PANC-1,None	.	Maf_known1;Myc_disc4;RFX5_disc1;SREBP_disc1	NM_004394	rs3797135	DAP	DAP	0	0	INT		Chromatin_Structure|DNase-seq, Protein_Binding|ChIP-seq|MEIS1	4
5	10731342	5C	TG	T	rs72488706	0.85	0.98	0	0.06	0.12	0.26	0.09		6			6	.		0	0	.	.	.	HD.CD184EC,14_Enh	.	.	Egr-1_known3;MZF1::1-4_1;MZF1::1-4_2;Maf_known2;Rad21_disc6;Zfp740	NM_004394	rs72488706	DAP	DAP	0	0	INT		Motifs|PWM|MZF1, Motifs|PWM|Egr	6
5	10732556	5C	A	C	rs4701880	1	1	0	0.06	0.15	0.29	0.1		5			5	.		0	0	.	GM12878,5_Strong_Enhancer	.	GAS,9_TxEnhG1;CD15.P,13_EnhA;BN.FE0,11_EnhWk1	UW,WI-38,4OHTAM_20nM_72hr	.	.	NM_004394	rs4701880	DAP	DAP	0	0	INT		Chromatin_Structure|DNase-seq	5
5	10732891	5C	G	C	rs4701882	1	1	0	0.06	0.15	0.29	0.1		6			6	.		0	0	.	GM12878,5_Strong_Enhancer	.	CD15.P,13_EnhA;CD34.MBP1562,9_TxEnhG1;LIV.A,11_EnhWk1;GAS,11_EnhWk1	.	.	CIZ;FAC1;Foxa_known4;HDAC2_disc6;Sox_13;Sox_15;Sox_6;Sox_7;Sox_9;TATA_known1;Zfp105	NM_004394	rs4701882	DAP	DAP	0	0	INT		Motifs|PWM|Foxl1, Motifs|PWM|Sox12, Motifs|PWM|Zfp105, Motifs|PWM|SRY, Motifs|PWM|Sox4, Motifs|PWM|Srf, Motifs|PWM|Sox11	6
5	10733988	5C	T	C	rs3797138	1	1	0	0.06	0.15	0.29	0.1		7			7	.		0	0	.	GM12878,5_Strong_Enhancer;Huvec,5_Strong_Enhancer;K562,4_Strong_Enhancer	.	CD15.P,13_EnhA;GAS,11_EnhWk1;PANC.I,11_EnhWk1;BN.FE0,11_EnhWk1;CD34.MBP1562,13_EnhA;PANC,9_TxEnhG1;CD34.C,9_TxEnhG1;ST.MUC,11_EnhWk1;CD34.MBP1480,11_EnhWk1;LNG.FE,14_Enh;LIV.A,13_EnhA;SPL,11_EnhWk1;BN.FE2,11_EnhWk1;PFF.1,11_EnhWk1;CD34.MBP1549,11_EnhWk1;CD34.P,9_TxEnhG1;HD.CD184EC,11_EnhWk1;CD19.P,13_EnhA;DUO.MUC61,11_EnhWk1;KID.FE,11_EnhWk1;BN.FE1,11_EnhWk1	.	.	Bsx;Dlx2;HEY1_disc1;Sox_2	NM_004394	rs3797138	DAP	DAP	0	0	INT		No data	7
5	10735379	5C	C	T	rs55809554	1	1	0	0.05	0.15	0.29	0.1		5			5	.		0	0	.	K562,4_Strong_Enhancer;Huvec,5_Strong_Enhancer	.	BN.FE0,11_EnhWk1;CD34.MBP1480,11_EnhWk1;BN.FE2,11_EnhWk1;PFF.1,11_EnhWk1;CD34.MBP1549,11_EnhWk1;KID.FE,11_EnhWk1;BN.FE1,11_EnhWk1;CD34.MBP1536,11_EnhWk1;CD34.P,11_EnhWk1;DUO.SMUS,11_EnhWk1;CD19.P,11_EnhWk1;LIV.A,14_Enh;CD34.MBP1508,11_EnhWk1;H1.DMSC,11_EnhWk1;CD34.MBP1562,13_EnhA;CD34.C,13_EnhA;DUO.MUC61,14_Enh;CD15.P,11_EnhWk1	AWG,K562,None;Duke,Medullo,None;UW,HRCEpiC,None;UW,HRE,None;UW,RPTEC,None	.	AP-1_disc2;CTCF_disc8;NERF1a;NF-Y_disc1;SP1_disc1;SP2_disc1;Sin3Ak-20_disc3;TATA_disc6	NM_004394	rs55809554	DAP	DAP	0	0	INT		Chromatin_Structure|DNase-seq	5
5	10742483	5C	A	T	rs60562813	0.94	0.97	0	0.05	0.15	0.29	0.1		7			7	.		0	0	.	.	.	PANC,11_EnhWk1	.	.	CEBPG;Nkx3_3;Pax-6_3	NM_004394	rs60562813	DAP	DAP	0	0	INT		No data	7
5	10755615	5C	G	A	rs72646804	0.81	0.96	0	0.07	0.16	0.29	0.11		5			5	.		0	0	.	.	.	GAS,9_TxEnhG1;DUO.MUC61,9_TxEnhG1;PANC,11_EnhWk1;BN.FE0,13_EnhA	AWG,GM12878,None	.	RFX5_disc1	NM_004394	rs72646804	DAP	DAP	0	0	INT		Chromatin_Structure|FAIRE, Chromatin_Structure|DNase-seq	5
5	38951626	5D	T	G	rs13172966	1	1	1	0.002	0.01	0	0.02		7			7	5.333e-08		0	0	.	.	.	.	.	.	RORalpha1_2	NM_152756	rs13172966	RICTOR	RICTOR	0	0	INT		No data	7
5	39019308	5D	C	A	rs75652476	1	1	0	0.002	0.01	0	0.02		7			7	.		0	0	.	.	.	HRT.FE,11_EnhWk1;LV,9_TxEnhG1;CCIP.LSMPTP,9_TxEnhG1;PANC.I,11_EnhWk1;IMR90,11_EnhWk1;PFF.2,11_EnhWk1;BN.SN,11_EnhWk1;BN.HM150,9_TxEnhG1;BN.AG,11_EnhWk1	.	.	CTCF_disc1;Rad21_disc1	NM_152756	rs75652476	RICTOR	RICTOR	0	0	INT		No data	7
5	39054257	5D	A	G	rs13166647	1	1	1	0.002	0.01	0	0.02		6			6	4.496e-08		0	0	.	.	.	PFM.3,11_EnhWk1	.	.	GATA_known11;GR_known2;GR_known9	NM_152756	rs13166647	RICTOR	RICTOR	0	0	INT		Motifs|PWM|GR	6
5	39067440	5D	C	A	rs35439640	1	1	0	0.002	0.01	0	0.02		5			5	.		0	0	.	.	.	PFM.2,9_TxEnhG1	UW,HL-60,None	.	CDP_4	NM_152756	rs35439640	RICTOR	RICTOR	0	0	INT		Chromatin_Structure|FAIRE, Chromatin_Structure|DNase-seq	5
5	39512614	5D	G	A	rs2962493	1	1	0	0.11	0.09	0.03	0.02		7			7	.		0	0	.	HSMM,7_Weak_Enhancer;Huvec,7_Weak_Enhancer;HMEC,7_Weak_Enhancer	.	BR.H35,11_EnhWk1;MUS.SC,11_EnhWk1;R.MUC31,12_EnhWk2	Duke,Urothelia,UT189	.	AP-1_disc7	NM_001343	rs2962493		DAB2	5	87278	.		No data	7
5	39523330	5D	C	G	rs116685435	0.89	1	0	0.002	0.02	0	0.02		6			6	.		0	0	.	Huvec,7_Weak_Enhancer;HSMM,7_Weak_Enhancer;NHLF,7_Weak_Enhancer	.	BM.MSC,14_Enh;ADI.MSC,14_Enh;PFF.1,14_Enh	.	.	DMRT1;Foxf1;Foxj1_1;Foxp3;GATA_known1;GATA_known2;GATA_known4;Sox_18;Sox_19;Sox_2	NM_001343	rs116685435		DAB2	5	97994	.		Motifs|PWM|Sox13, Motifs|PWM|Gata3, Motifs|PWM|Sox4, Motifs|PWM|Sox8, Motifs|PWM|DMRT1, Motifs|PWM|Sox11	6
5	39523519	5D	C	G	rs114032170	0.89	1	0	0.002	0.02	0	0.02		6			6	.		0	0	.	Huvec,7_Weak_Enhancer;HSMM,7_Weak_Enhancer;NHLF,7_Weak_Enhancer	.	BM.MSC,14_Enh;ADI.MSC,14_Enh;PFF.1,14_Enh	.	.	Foxa_disc1;Foxa_known1;Foxa_known3;Foxc1_1;Foxj1_2;Foxj2_1;Foxk1;Foxl1_1;Foxo_3;Foxp1;HDAC2_disc2;Pou2f2_known10;Pou2f2_known2;Pou2f2_known7;Pou3f2_2;TATA_known1;TEF	NM_001343	rs114032170		DAB2	5	98183	.		Motifs|PWM|Foxl1, Motifs|PWM|Foxk1, Motifs|PWM|Octamer, Motifs|PWM|Foxj3, Motifs|PWM|Tbp, Motifs|PWM|FOXO3A, Motifs|PWM|FOXJ2, Motifs|PWM|Foxa2, Motifs|PWM|Freac-3, Motifs|PWM|Oct-1	6
5	39523676	5D	A	G	rs115180330	1	1	0	0.01	0.07	0.03	0.02		6			6	.		0	0	.	Huvec,7_Weak_Enhancer;NHLF,5_Strong_Enhancer;HSMM,5_Strong_Enhancer	.	PFF.1,14_Enh;MSC.ADIPC,11_EnhWk1;BM.MSC,13_EnhA;ADI.MSC,13_EnhA	.	.	Foxa_known4;Foxi1;Foxj2_1;Foxk1;Foxl1_1;Foxl1_2;Foxo_3;Irx;Nanog_disc1;Pou1f1_1;Pou2f2_known2;Pou3f2_2;TATA_disc9;TATA_known1;Zfp187	NM_001343	rs115180330		DAB2	5	98340	.		Motifs|PWM|Foxl1, Motifs|PWM|Tbp, Motifs|PWM|FOXL1, Motifs|PWM|Freac-7, Motifs|PWM|POU3F2	6
5	39523912	5D	A	G	rs17397496	0.89	1	0	0.002	0.02	0	0.02		5			5	.		0	0	.	Huvec,7_Weak_Enhancer;NHLF,5_Strong_Enhancer;HSMM,5_Strong_Enhancer	.	MSC.ADIPC,11_EnhWk1;BM.MSC,13_EnhA;ADI.MSC,13_EnhA;IMR90,13_EnhA;PFF.1,13_EnhA;HD.CD56MESC,11_EnhWk1;PFM.3,11_EnhWk1;CHON.BMMSC,14_Enh;R.MUC31,14_Enh;MUS.SC,11_EnhWk1;H1.DMSC,14_Enh;PFF.2,14_Enh	.	.	Arid3a_2;Foxj1_1;Maf_known3;Nanog_disc1;Pou2f2_known6;Pou2f2_known8;TATA_disc9	NM_001343	rs17397496		DAB2	5	98576	.		Chromatin_Structure|FAIRE, Protein_Binding|ChIP-seq|SPI1	5
5	39525184	5D	C	T	rs2910950	1	1	0	0.14	0.09	0.03	0.02		5			5	.		0	0	.	Huvec,5_Strong_Enhancer;HSMM,7_Weak_Enhancer	.	ADI.MSC,13_EnhA;R.MUC31,14_Enh;MUS.SC,11_EnhWk1;H1.DMSC,14_Enh;PFF.2,14_Enh;PFF.1,14_Enh;BM.MSC,11_EnhWk1	UW,SK-N-MC,None	.	CEBPA_1;HLF;Hsf_disc1;Nkx6-1_1;TFIIA	NM_001343	rs2910950		DAB2	5	99848	.		Motifs|PWM|Elf3, Motifs|PWM|NFIL3, Chromatin_Structure|DNase-seq	5
5	39527026	5D	C	T	rs17397767	0.89	1	0	0.002	0.02	0	0.02		4			4	.		1	1	.	Huvec,4_Strong_Enhancer;NHLF,7_Weak_Enhancer;H1,7_Weak_Enhancer;HepG2,6_Weak_Enhancer	CD34.MBP1508,4_TssWk;CD34.MBP1562,6_TssD2	H1.DMSC,14_Enh;PFF.2,14_Enh;ADI.MSC,11_EnhWk1;SPL,14_Enh;SK.MUS62,14_Enh;IPS.20,14_Enh;LV,14_Enh;CD34.MBP1480,11_EnhWk1;GAS,14_Enh;R.MUC31,13_EnhA;H9,14_Enh;CD34.C,11_EnhWk1;DUO.SMUS,14_Enh;CD34.P,12_EnhWk2;CD34.MBP1536,12_EnhWk2;CD34.MBP1549,12_EnhWk2;ADI.NUC,14_Enh;COL.MUC32,12_EnhWk2;ES.I3,13_EnhA;CD15.P,12_EnhWk2;PFF.1,11_EnhWk1;IPS.18,11_EnhWk1;HUES48,13_EnhA;H1.BMP4DM,14_Enh;HUES6,12_EnhWk2…	UW,HBMEC,None;UW,HFF-Myc,None;UW,HL-60,None;UW,NB4,None;UW,SK-N-MC,None	HUVEC,CFOS,UCD,None;HUVEC,CJUN,Stanford,None;HUVEC,GATA2,UCD,None;HUVEC,POL2,Stanford,None	Cart1;Cdc5;HP1-site-factor;Mrg_1;Mrg_2;Pou3f2_2;Tgif1_2;p300_disc6	NM_001343	rs17397767		DAB2	5	101690	.		Chromatin_Structure|FAIRE, Chromatin_Structure|DNase-seq, Protein_Binding|ChIP-seq|JUN, Protein_Binding|ChIP-seq|HNF4A, Protein_Binding|ChIP-seq|FOS, Protein_Binding|ChIP-seq|POLR2A, Protein_Binding|ChIP-seq|GATA2	4
5	39532467	5D	C	G	rs2937421	1	1	0	0.09	0.09	0.06	0.02		6			6	.		0	0	.	.	.	LNG.FE,11_EnhWk1;H1.BMP4DT,14_Enh;HD.CD56MESC,11_EnhWk1	.	.	BRCA1_known2;TCF12_disc2	NM_001343	rs2937421		DAB2	5	107131	.		Motifs|PWM|BRCA1:USF2	6
5	39533828	5D	C	G	rs2937420	1	1	0	0.07	0.09	0.06	0.02		6			6	.		0	0	.	Huvec,7_Weak_Enhancer	.	H1.BMP4DM,14_Enh;COL.SMUS,12_EnhWk2;IMR90,12_EnhWk2;H1.BMP4DT,13_EnhA;HD.CD56MESC,14_Enh;PFF.1,11_EnhWk1;DUO.SMUS,11_EnhWk1	.	.	GLI;NRSF_disc9;PLAG1;YY1_disc3;Zfx	NM_001343	rs2937420		DAB2	5	108492	.		Motifs|PWM|Zfx, Motifs|Footprinting|Zfx, Chromatin_Structure|FAIRE	6
5	39534508	5D	T	C	rs2962476	0.85	1	0	0.2	0.19	0.15	0.03		6			6	.		0	0	.	Huvec,7_Weak_Enhancer	.	HD.CD56MESC,14_Enh;DUO.SMUS,11_EnhWk1;LNG.FE,11_EnhWk1;HD.CD184EC,11_EnhWk1	.	.	Evi-1_4;Foxp1;Irf_disc3;Pou1f1_1;Pou3f1;Pou3f2_2;Pou3f3	NM_001343	rs2962476		DAB2	5	109172	.		Motifs|PWM|Evi-1, Motifs|PWM|POU1F1	6
5	39536000	5D	C	T	rs2937419	1	1	0	0.12	0.09	0.06	0.02		7			7	.		0	0	.	.	.	.	.	.	CEBPG;EBF_known3;Fox;Foxa_known1;Foxi1;Foxj1_1;HNF1_2	NM_001343	rs2937419		DAB2	5	110664	.		No data	7
5	39536741	5D	C	A	rs143529601	0.89	1	0	0.002	0.02	0	0.02		7			7	.		0	0	.	.	.	.	.	.	.	NM_001343	rs143529601		DAB2	5	111405	.		No data	7
5	39537936	5D	C	G	rs114839591	0.89	1	0	0.002	0.02	0	0.02		6			6	.		0	0	.	.	.	.	.	.	AIRE_1;Hbp1;NF-AT1;Pou2f2_disc1;Pou2f2_known7;SIX5_disc3	NM_001343	rs114839591		DAB2	5	112600	.		Motifs|PWM|POU5F1, Motifs|PWM|Oct-1	6
5	39538667	5D	C	T	rs140637780	1	1	0	0.0041	0.07	0.06	0.02		7			7	.		0	0	.	.	.	.	.	.	CIZ;Pax-6_3;Sox_3	NM_001343	rs140637780		DAB2	5	113331	.		No data	7
5	39538943	5D	T	C	rs114005683	1	1	0	0.0041	0.07	0.06	0.02		6			6	.		0	0	.	.	.	.	.	.	Bcl6b;Foxj2_1;Foxl1_1;Mef2_known5;Pou1f1_2	NM_001343	rs114005683		DAB2	5	113607	.		Motifs|PWM|Freac-7	6
5	39539188	5D	T	C	rs2937418	1	1	0	0.12	0.09	0.06	0.02		7			7	.		0	0	.	.	.	SPL,14_Enh	.	.	Cphx;KAP1_disc2	NM_001343	rs2937418		DAB2	5	113852	.		No data	7
5	39539275	5D	C	G	rs2962478	1	1	0	0.09	0.09	0.06	0.02		7			7	.		0	0	.	.	.	SPL,14_Enh	.	.	Isl2;PU.1_disc1	NM_001343	rs2962478		DAB2	5	113939	.		No data	7
5	39542037	5D	G	C	rs2939334	1	1	1	0.12	0.09	0.06	0.02		7			7	1.169e-05		0	0	.	Huvec,5_Strong_Enhancer	.	R.SMUS,11_EnhWk1;COL.SMUS,11_EnhWk1;CD34.C,12_EnhWk2;PFM.3,11_EnhWk1;LNG.FE,11_EnhWk1	.	.	.	NM_001343	rs2939334		DAB2	5	116701	.		No data	7
5	39548013	5D	G	T	rs2939340	1	1	0	0.08	0.09	0.06	0.02		2b			2	.		1	1	.	Huvec,5_Strong_Enhancer;NHEK,6_Weak_Enhancer;HSMM,6_Weak_Enhancer;HMEC,6_Weak_Enhancer;NHLF,6_Weak_Enhancer	CD34.MBP1562,6_TssD2;CHON.BMMSC,2_TssF;R.MUC29,4_TssWk;ST.SMUS28,4_TssWk;SK.MUS63,4_TssWk;COL.SMUS,6_TssD2;R.SMUS,6_TssD2;SK.MUS62,6_TssD2	ADI.MSC,13_EnhA;LNG.FE,11_EnhWk1;PFM.3,11_EnhWk1;MSC.ADIPC,13_EnhA;R.MUC31,14_Enh;HRT.FE,12_EnhWk2;BR.MYO,12_EnhWk2;BN.SN,12_EnhWk2;KID.FE,13_EnhA;H1.DMSC,14_Enh;BM.MSC,13_EnhA;DUO.SMUS,12_EnhWk2;SK.MUS,12_EnhWk2;CD3.P,12_EnhWk2;BN.MFL,12_EnhWk2;MUS.SC,14_Enh;IMR90,14_Enh;ADI.NUC,13_EnhA;LV,12_EnhWk2	.	GM12878,CTCF,Broad,None;Osteobl,CTCF,Broad,None	E2F_known7;EWSR1-FLI1;Evi-1_4;HDAC2_disc6;Ik-2_3;TATA_disc7	NM_001343	rs2939340		DAB2	5	122677	.		Motifs|PWM|Klf4, Motifs|Footprinting|E2F, Motifs|PWM|E2F, Motifs|Footprinting|Klf4, Chromatin_Structure|FAIRE, Chromatin_Structure|DNase-seq, Protein_Binding|ChIP-seq|CTCF	2b
5	39549178	5D	G	A	rs2962482	0.85	1	0	0.19	0.19	0.15	0.03		7			7	.		0	0	.	.	.	COL.SMUS,12_EnhWk2	.	.	AP-2rep;GR_disc6;LXR_3	NM_001343	rs2962482		DAB2	5	123842	.		No data	7
5	39550034	5D	C	T	rs2939316	1	1	0	0.11	0.09	0.06	0.02		6			6	.		0	0	.	Huvec,7_Weak_Enhancer	.	.	.	.	Foxp1;TATA_known1	NM_001343	rs2939316		DAB2	5	124698	.		Motifs|PWM|FOXP1	6
5	39551115	5D	C	T	rs2939318	1	1	0	0.12	0.09	0.06	0.02		6			6	.		0	0	.	.	.	.	.	.	Maf_known3;Nkx3_1;Nkx3_2;Pou1f1_2;Pou2f2_known8	NM_001343	rs2939318		DAB2	5	125779	.		Motifs|PWM|Pit-1	6
5	39553648	5D	A	C	rs2939323	0.85	1	0	0.19	0.18	0.15	0.03		6			6	.		0	0	.	.	.	.	.	.	FAC1;Foxa_known2;Foxd3;Foxj2_1;Foxo_2;Foxp1;HDAC2_disc6;Pax-4_4;RREB-1_1;RREB-1_2;Zfp105	NM_001343	rs2939323		DAB2	5	128312	.		Motifs|PWM|Foxd3, Motifs|PWM|FOXD3, Motifs|PWM|FOXJ2	6
5	39553762	5D	G	C	rs140929859	0.89	1	0	0.002	0.02	0	0.02		6			6	.		0	0	.	.	.	.	.	.	CAC-binding-protein;CCNT2_disc2;EWSR1-FLI1;Egr-1_known2;Ets_known3;GR_disc6;INSM1;MAZ;Maf_known2;PU.1_disc3;SP1_disc3;SP1_known1;STAT_disc7;Sp4;TATA_disc7;TFII-I;UF1H3BETA;VDR_2;WT1;Zfp281	NM_001343	rs140929859		DAB2	5	128426	.		Motifs|PWM|VDR, Motifs|PWM|WT1, Motifs|PWM|Sp4, Motifs|PWM|MAZ, Motifs|PWM|Gabpa, Motifs|Footprinting|SP1, Motifs|PWM|SP1, Motifs|PWM|CKROX, Motifs|PWM|Zfp281	6
5	39555017	5D	A	G	rs2962485	1	1	0	0.12	0.09	0.05	0.02		7			7	.		0	0	.	.	.	.	.	.	Pou2f2_known6	NM_001343	rs2962485		DAB2	5	129681	.		No data	7
5	39556176	5D	G	A	rs116629203	0.89	1	0	0.002	0.02	0	0.02		4			4	.		0	0	.	.	.	.	UW,HRCEpiC,None;UW,Monocytes-CD14+_RO01746,None;UW,NB4,None	HeLa-S3,CEBPB,Stanford,None;K562,CEBPB,Stanford,None	AP-2_known3;AP-4_1	NM_001343	rs116629203		DAB2	5	130840	.		Chromatin_Structure|FAIRE, Chromatin_Structure|DNase-seq, Protein_Binding|ChIP-seq|RFX3, Protein_Binding|ChIP-seq|CEBPB	4
5	39557242	5D	A	C	rs2939329	1	1	0	0.11	0.1	0.05	0.02		7			7	.		0	0	.	.	.	.	.	.	.	NM_001343	rs2939329		DAB2	5	131906	.		No data	7
5	39565445	5D	T	C	rs2962490	1	1	0	0.12	0.1	0.06	0.02		7			7	.		0	0	.	.	.	.	.	.	RXRA_disc4;ZEB1_known2	NM_001343	rs2962490		DAB2	5	140109	.		No data	7
5	39567541	5D	T	C	rs2962491	1	1	0	0.11	0.09	0.06	0.02		7			7	.		0	0	.	.	.	MSC.ADIPC,11_EnhWk1	.	.	Nkx2_3;Nkx2_5;Nkx2_6;Nkx3_4;Pax-4_4;Rad21_disc9;Sox_2	NM_001343	rs2962491		DAB2	5	142205	.		No data	7
5	39569657	5D	C	T	rs2860701	1	1	0	0.21	0.1	0.06	0.02		4			4	.		0	0	.	.	.	KID.FE,12_EnhWk2;PFM.2,12_EnhWk2;R.MUC31,12_EnhWk2	AWG,LNCaP,None	.	.	NM_001343	rs2860701		DAB2	5	144321	.		Chromatin_Structure|FAIRE, Chromatin_Structure|DNase-seq, Protein_Binding|ChIP-seq|RFX3	4
5	53424125	5E	C	T	rs16882272	1	1	1	0	0.02	0	0.02		7			7	2.543e-05		0	0	.	.	.	.	.	.	Pou5f1_disc1;RREB-1_2;Sox_1;Sox_13;TCF4_known1	NM_019087	rs16882272	ARL15	ARL15	0	0	INT		No data	7
5	55572455	5F	C	T	rs32506	1	1	1	0.01	0.01	0.05	0.02		6			6	2.682e-06		1	0	.	.	.	IMR90,14_Enh	.	.	Rad21_disc3	NM_024669	rs32506	ANKRD55	ANKRD55	5	43268	.		Motifs|PWM|RORalpha	6
5	55576407	5F	CT	C	rs111260793	0.94	1	0	0.19	0.01	0	0.02		5			5	.		0	0	.	HMEC,7_Weak_Enhancer;Huvec,5_Strong_Enhancer;HSMM,5_Strong_Enhancer;NHLF,7_Weak_Enhancer;NHEK,7_Weak_Enhancer	GAS,4_TssWk	IMR90,13_EnhA;PFF.2,11_EnhWk1;LNG.FE,11_EnhWk1;HUES64,12_EnhWk2;BR.H35,12_EnhWk2;H1.DMSC,14_Enh;H9,12_EnhWk2;HRT.FE,11_EnhWk1;NCC.COR2,11_EnhWk1	.	.	Cdc5;Hltf;Nkx3_1	NM_024669	rs111260793	ANKRD55	ANKRD55	5	47220	.		Chromatin_Structure|DNase-seq	5
5	55620628	5F	A	G	rs79443089	0.89	1	0	0.0041	0.01	0	0.02		7			7	.		0	0	.	.	.	HD.CD56MESC,11_EnhWk1;PANC,11_EnhWk1;CCIP.LSMPTP,11_EnhWk1	.	.	ZID	NM_024669	rs79443089		ANKRD55	5	91441	.		No data	7
5	62172563	5G	AAAAC	A	rs142736762	0.88	1	0	0.18	0.08	0.02	0.1		6			6	.		0	0	.	.	.	.	.	.	Fox;Foxa_known2;Foxa_known4;Foxd3;Foxf1;Foxi1;Foxj1_1;Foxj1_2;Foxj2_1;Foxl1_1;Foxp1;Foxq1;Gm397;Pax-4_4;RREB-1_2;Sox_6	NM_001134779	rs142736762		IPO11	3	248146	.		Motifs|PWM|HFH4(FOXJ1), Motifs|PWM|FOXO1, Motifs|PWM|Elf3, Motifs|PWM|Zfp105, Motifs|PWM|HNF3alpha, Motifs|PWM|FOXfactors, Motifs|PWM|HFH3(FOXI1), Motifs|PWM|HNF3, Motifs|PWM|FOXJ2, Motifs|PWM|FOXP1	6
5	62174603	5G	G	A	rs62374467	0.92	1	0	0.24	0.09	0.02	0.1		7			7	.		1	1	.	.	.	.	AWG,Th1,None	.	Maf_disc2;Maf_known3;Pou1f1_1;Sox_3	NM_001134779	rs62374467		IPO11	3	250186	.		No data	7
5	62177216	5G	T	G	rs6861297	0.99	1	0	0.23	0.09	0.02	0.11		7			7	.		0	0	.	.	.	.	.	.	CIZ;Cphx;RFX5_known2	NM_001134779	rs6861297		IPO11	3	252799	.		No data	7
5	62177261	5G	C	T	rs6884324	1	1	1	0.18	0.09	0.02	0.11		7			7	3.177e-06		0	0	.	.	.	.	.	.	BAF155_disc2;HDAC2_disc3;SIX5_disc1	NM_001134779	rs6884324		IPO11	3	252844	.		No data	7
5	106185389	5H	A	G	rs17159167	1	1	1	0.04	0.06	0.2	0.06		7			7	5.101e-05		0	0	.	.	PANC.I,4_TssWk	ST.MUC,12_EnhWk2;HD.CD184EC,12_EnhWk2	.	.	Evi-1_5;Gfi1_3;PEBP	NM_001962	rs17159167		EFNA5	3	527199	.		No data	7
5	106185632	5H	ACT	A	rs147302314	0.98	1	0	0.17	0.07	0.2	0.07		7			7	.		0	0	.	.	PANC.I,4_TssWk	HD.CD184EC,12_EnhWk2	.	.	AP-1_disc6	NM_001962	rs147302314		EFNA5	3	526956	.		No data	7
5	106194209	5H	C	T	rs17159193	0.88	1	0	0.1	0.08	0.2	0.07		7			7	.		0	0	.	.	.	BN.GM2,12_EnhWk2	Duke,Osteobl,None	.	.	NM_001962	rs17159193		EFNA5	3	518379	.		No data	7
5	106197842	5H	C	T	rs73202379	1	1	0	0.12	0.06	0.2	0.06		5			5	.		1	1	.	GM12878,7_Weak_Enhancer	.	CD34.MBP1562,13_EnhA;CD34.MBP1480,12_EnhWk2;SK.MUS62,12_EnhWk2;CD34.C,13_EnhA;CD34.MBP1536,12_EnhWk2;CHON.BMMSC,12_EnhWk2;CD34.P,15_EnhP;HD.CD56MESC,12_EnhWk2	UW,HEEpiC,None;UW,SAEC,None	.	Cdc5;Hmx_2;Maf_disc2;Maf_known3;Maf_known4	NM_001962	rs73202379		EFNA5	3	514746	.		Chromatin_Structure|DNase-seq	5
5	106202803	5H	G	A	rs62378269	0.88	1	0	0.05	0.08	0.2	0.07		7			7	.		0	0	.	.	.	.	.	.	Irf_known2;Irf_known3	NM_001962	rs62378269		EFNA5	3	509785	.		No data	7
5	106206114	5H	AGT	A	rs150511938	1	1	0	0.02	0.06	0.2	0.06		6			6	.		0	0	.	.	.	.	.	.	Arid5a;Dbx1;Foxa_known4;Foxl1_1;Foxp1;HNF1_6;HNF1_7;Irf_known4;Irf_known9;Mef2_known1;Mef2_known2;Mef2_known3;Pou2f2_known2;Pou5f1_disc1;TATA_known1;p300_disc2	NM_001962	rs150511938		EFNA5	3	506474	.		Motifs|PWM|Tbp, Motifs|PWM|RSRFC4, Motifs|PWM|HNF1	6
5	106208976	5H	G	A	rs7706073	1	1	1	0.12	0.06	0.2	0.07		7			7	3.646e-05		0	0	.	.	R.MUC31,3_TssA	CD34.P,12_EnhWk2;IPS.15,12_EnhWk2;CD34.MBP1480,12_EnhWk2;CD34.MBP1562,11_EnhWk1	.	.	.	NM_001962	rs7706073		EFNA5	3	503612	.		No data	7
5	106210896	5H	G	A	rs78339743	1	1	0	0.12	0.07	0.2	0.07		5			5	.		0	0	.	.	PANC,6_TssD2	.	UW,GM12865,None	.	.	NM_001962	rs78339743		EFNA5	3	501692	.		Chromatin_Structure|DNase-seq	5
5	106214296	5H	C	T	rs6859152	0.96	0.98	0	0.13	0.07	0.2	0.07		6			6	.		0	0	.	.	.	.	.	.	Bcl6b;Ets_known9	NM_001962	rs6859152		EFNA5	3	498292	.		Motifs|PWM|BCL6	6
5	120776557	5I	T	G	rs7705677	0.88	0.95	0	0.31	0.18	0.02	0.31		6			6	.		0	0	.	.	.	.	.	.	AIRE_1;Cdx;Pou2f2_known6	NM_177478	rs7705677		FTMT	5	411091	.		Motifs|PWM|Irx-3, Motifs|PWM|Cdx, Motifs|PWM|AIRE	6
5	120776868	5I	A	T	rs11738181	0.88	0.95	0	0.31	0.18	0.02	0.31		7			7	.		0	0	.	.	.	.	.	.	ELF1_known1	NM_177478	rs11738181		FTMT	5	410780	.		No data	7
5	120781201	5I	A	G	rs34675450	0.88	0.95	0	0.31	0.18	0.02	0.31		7			7	.		0	0	.	.	.	.	.	.	Pbx3_disc3	NM_177478	rs34675450		FTMT	5	406447	.		No data	7
5	120781814	5I	T	C	rs1582967	0.88	0.95	0	0.31	0.18	0.02	0.31		7			7	.		0	0	.	.	.	.	.	.	ATF4;HLF	NM_177478	rs1582967		FTMT	5	405834	.		No data	7
5	120786919	5I	A	C	rs11948046	0.88	0.95	0	0.31	0.18	0.02	0.31		6			6	.		0	0	.	.	.	.	.	.	Cart1;Cdx;Cdx2_1;Foxp1;Pbx-1_3;SIX5_disc4;Sox_1;Sox_10;Sox_13;Sox_15;Sox_19;Sox_2;TATA_known5	NM_177478	rs11948046		FTMT	5	400729	.		Motifs|PWM|Sox18, Motifs|PWM|Sox12, Motifs|PWM|Cdx, Motifs|PWM|Sox7	6
5	120813846	5I	T	A	rs7716942	1	1	1	0.3	0.17	0.02	0.3		7			7	8.178e-05		0	0	.	.	.	HUES64,12_EnhWk2;ES.I3,11_EnhWk1;HUES6,12_EnhWk2;HUES48,12_EnhWk2;IPS.18,12_EnhWk2;H1,14_Enh;IPS.15,12_EnhWk2	.	.	Cdx2_1;Pdx1_2	NM_177478	rs7716942		FTMT	5	373802	.		No data	7
5	120818132	5I	G	A	rs7732409	0.96	0.98	0	0.3	0.17	0.02	0.3		5			5	.		0	0	.	.	.	HD.CD184EC,12_EnhWk2	.	.	.	NM_177478	rs7732409		FTMT	5	369516	.		Motifs|PWM|Sox7, Chromatin_Structure|DNase-seq	5
5	120820616	5I	A	T	rs1366487	0.97	0.99	0	0.27	0.18	0.02	0.3		6			6	.		0	0	.	.	.	.	.	.	CDP_2;DMRT2;DMRT3;Foxk1;GATA_known1;GATA_known2;GATA_known4;GATA_known9;HNF6;Hoxd10;Mef2_disc1;Pou2f2_known9	NM_177478	rs1366487		FTMT	5	367032	.		Motifs|PWM|Gata6, Motifs|PWM|Gata3	6
5	120905725	5I	C	T	rs6595305	1	1	1	0.42	0.68	0.85	0.67		7			7	1.951e-05		0	0	.	.	.	.	.	.	Mef2_disc1;Pax-5_disc3;RXRA_disc4;YY1_known6	NM_177478	rs6595305		FTMT	5	281923	.		No data	7
5	148216692	5J	G	A	rs11957895	1	1	1	0.17	0.25	0.24	0.22		6			6	3.438e-05		0	0	.	GM12878,7_Weak_Enhancer	.	ST.MUC,11_EnhWk1;SK.MUS62,11_EnhWk1;SK.MUS63,14_Enh;R.MUC31,11_EnhWk1;CD19.P,13_EnhA;GAS,11_EnhWk1	.	.	Glis2;ZBTB7A_known1	NM_000024	rs11957895	ADRB2	ADRB2	3	8494	.		Motifs|PWM|Zfp740, Motifs|PWM|Glis2	6
5	153917949	5K	G	A	rs13172253	0.92	0.99	0	0.38	0.46	0.36	0.63		5			5	.		0	0	.	.	.	.	.	A549,GR,HudsonAlpha,DEX_100nM;A549,GR,HudsonAlpha,DEX_50nM;A549,GR,HudsonAlpha,DEX_5nM	GCNF;GR_known8	NR_036094	rs13172253		MIR3141	3	57621	.		Motifs|Footprinting|GCNF, Motifs|PWM|GCNF, Chromatin_Structure|FAIRE, Protein_Binding|ChIP-seq|NR3C1	5
5	153919809	5K	A	G	rs11749542	0.8	0.93	0	0.64	0.51	0.59	0.67		7			7	.		0	0	.	.	.	.	.	.	CHX10;DBP;Hmbox1;Lhx3_2;Maf_known4	NR_036094	rs11749542		MIR3141	3	55761	.		No data	7
5	153924850	5K	C	A	rs10072750	0.86	-0.97	0	0.48	0.32	0.54	0.33		7			7	.		0	0	.	.	.	.	.	.	.	NR_036094	rs10072750		MIR3141	3	50720	.		No data	7
5	153928178	5K	C	T	rs7444774	0.96	1	0	0.49	0.49	0.36	0.64		6			6	.		0	0	.	.	.	.	.	.	CEBPG;Foxa_known2;Foxp1	NR_036094	rs7444774	MIR3141	MIR3141	3	47392	.		Motifs|PWM|Elf3, Motifs|PWM|Srf	6
5	153932442	5K	T	A	rs4429899	1	1	1	0.54	0.49	0.37	0.65		7			7	5.069e-05		0	0	.	.	.	.	.	.	HDAC2_disc5	NR_036094	rs4429899	MIR3141	MIR3141	3	43128	.		No data	7
5	153934312	5K	A	C	rs6421145	0.98	0.99	0	0.52	0.48	0.37	0.65		7			7	.		0	0	.	.	.	.	.	.	Mrg_2;Tgif1_2;p300_disc6	NR_036094	rs6421145	MIR3141	MIR3141	3	41258	.		No data	7
5	153935453	5K	T	C	rs7448423	0.98	0.99	0	0.46	0.48	0.36	0.65		7			7	.		0	0	.	.	.	.	.	.	Pax-4_4;STAT_disc3;TCF12_disc1;ZEB1_known3	NR_036094	rs7448423	MIR3141	MIR3141	3	40117	.		No data	7
5	153936373	5K	G	A	rs4958745	0.99	0.99	0	0.52	0.49	0.37	0.65		7			7	.		0	0	.	.	.	.	.	.	PLZF;Pou2f2_known2;p300_disc6	NR_036094	rs4958745	MIR3141	MIR3141	3	39197	.		No data	7
5	153937729	5K	G	A	rs2351751	0.99	0.99	0	0.52	0.49	0.37	0.65		6			6	.		0	0	.	.	.	.	.	.	Mef2_known5	NR_036094	rs2351751	MIR3141	MIR3141	3	37841	.		Motifs|PWM|Tcf7, Motifs|PWM|MEF-2	6
5	153938270	5K	CTGTA	C	rs199955185	0.81	0.96	0	0.53	0.48	0.36	0.62		7			7	.		0	0	.	GM12878,7_Weak_Enhancer	.	.	.	.	Foxl1_2;Pou1f1_1;Pou2f2_known2;TATA_known1	NR_036094	rs199955185	MIR3141	MIR3141	3	37300	.		No data	7
5	153939575	5K	T	C	rs4958746	1	1	0	0.46	0.48	0.36	0.65		5			5	.		1	0	GM12878,2_Weak_Promoter	.	.	CHON.BMMSC,15_EnhP	AWG,GM12878,None;Duke,GM12891,None;Duke,GM18507,None;Duke,pHTE,None;UW,GM12864,None;UW,GM12865,None	.	Whn	NR_036094	rs4958746	MIR3141	MIR3141	3	35995	.		Chromatin_Structure|FAIRE, Chromatin_Structure|DNase-seq	5
5	153943246	5K	T	C	rs7720025	1	1	1	0.51	0.49	0.36	0.65		6			6	5.069e-05		0	0	.	.	.	.	.	.	Foxa_disc1;Foxa_known3;Foxa_known4;Foxp1;HDAC2_disc2;HNF6;Ncx_2	NR_036094	rs7720025	MIR3141	MIR3141	3	32324	.		Motifs|PWM|HNF6	6
5	178454118	5L	T	G	rs10516149	1	1	1	0.01	0.06	0.41	0.04		7			7	2.098e-05		0	0	.	.	.	.	.	.	.	NM_001136116	rs10516149	ZNF879	ZNF879	0	0	INT		No data	7
6	4418526	6A	C	T	rs13215112	0.81	-1	0	0.13	0.11	0.0035	0.15		7			7	.		0	0	.	.	.	.	.	.	Arnt_1;GR_disc4;YY1_known6	NR_028588	rs13215112		ECI2	5	282694	.		No data	7
6	4418536	6A	C	T	rs13215125	0.81	-1	0	0.12	0.11	0.0035	0.15		7			7	.		0	0	.	.	.	.	.	.	.	NR_028588	rs13215125		ECI2	5	282704	.		No data	7
6	4418983	6A	A	G	rs6933015	0.81	-1	0	0.12	0.11	0.0035	0.15		6			6	.		0	0	.	.	.	.	.	.	DMRT5;Foxp1;HDAC2_disc6;HNF1_5;Irf_disc3;Irf_known11;Irf_known8;Irf_known9;Pou5f1_known2;STAT_disc3	NR_028588	rs6933015		ECI2	5	283151	.		Motifs|PWM|STAT1, Motifs|PWM|Nanog, Motifs|PWM|IRF, Motifs|PWM|Isgf3g	6
6	4420155	6A	T	A	rs1330793	0.8	-0.99	0	0.13	0.11	0.0035	0.15		6			6	.		0	0	.	K562,7_Weak_Enhancer	.	.	.	.	DMRT7;Foxp1;Sox_14;Sox_15;Sox_19;Sox_2;Sox_9	NR_028588	rs1330793		ECI2	5	284323	.		Motifs|PWM|Sox18, Motifs|PWM|Sox13, Motifs|PWM|Nanog, Motifs|PWM|Sox8, Motifs|PWM|Sox7, Motifs|PWM|FOXP1, Motifs|PWM|Sox5, Motifs|PWM|Sox15	6
6	4421011	6A	AAAAC	A	rs138076739	0.8	-1	0	0.05	0.1	0.0035	0.15		6			6	.		0	0	.	.	.	.	.	.	FAC1;Fox;Foxa_known1;Foxa_known2;Foxd3;Foxi1;Foxj1_1;Foxj1_2;Foxj2_1;Foxq1;HDAC2_disc2;Nanog_disc2;RREB-1_2;Sox_6;Zfp105;p300_disc3	NR_028588	rs138076739		ECI2	5	285179	.		Motifs|PWM|Foxl1, Motifs|PWM|Foxj1, Motifs|PWM|HFH4(FOXJ1), Motifs|PWM|Foxj3, Motifs|PWM|HNF3alpha, Motifs|PWM|FOXfactors, Motifs|PWM|HFH3(FOXI1), Motifs|PWM|HNF3, Motifs|PWM|FOXJ2, Motifs|PWM|FOXP1, Motifs|PWM|FAC1, Chromatin_Structure|FAIRE	6
6	4425733	6A	A	C	rs13208005	0.82	-1	0	0.11	0.11	0.0035	0.15		6			6	.		0	0	.	.	.	.	.	.	Foxa_disc5;Foxk1;Foxo_1;Foxo_2;Foxo_3;Foxo_4;Foxp1;HDAC2_disc6;Pou2f2_known11;Pou2f2_known7;SIX5_disc4	NR_026590	rs13208005		CDYL	5	280658	.		Motifs|PWM|Mtf1	6
6	4426089	6A	A	C	rs4959967	0.98	1	0	0.64	0.84	1	0.82		6			6	.		0	0	.	.	.	.	.	.	Myb_2;RFX5_known1	NR_026590	rs4959967		CDYL	5	280302	.		Motifs|PWM|Irf3	6
6	4427283	6A	A	G	rs9504097	1	1	1	0.63	0.84	1	0.82		2b			2	0.00019		1	1	.	.	.	HUES48,12_EnhWk2;IPS.20,12_EnhWk2;HUES6,12_EnhWk2;H1,12_EnhWk2;IPS.18,12_EnhWk2;IPS.15,12_EnhWk2;ES.I3,12_EnhWk2	AWG,H1-hESC,None;Duke,Ishikawa,4OHTAM_20nM_72hr;UW,H7-hESC,None	.	ERalpha-a_disc2;HNF4_disc1;RAR;RXR::LXR;RXRA_disc1;RXRA_known3;SF1	NR_026590	rs9504097		CDYL	5	279108	.		Motifs|PWM|Esrra, Motifs|PWM|Esrrb, Motifs|PWM|SF1, Motifs|Footprinting|SF1, Motifs|Footprinting|Esrrb, Chromatin_Structure|DNase-seq, Protein_Binding|ChIP-seq|RFX3, Protein_Binding|ChIP-seq|TAL1	2b
6	4427554	6A	A	G	rs17138253	1	1	1	NA	NA	NA	NA		5			5	0.0001349		1	0	.	.	.	HUES48,12_EnhWk2;IPS.20,12_EnhWk2;HUES6,12_EnhWk2;H1,12_EnhWk2;IPS.18,12_EnhWk2;IPS.15,12_EnhWk2;ES.I3,12_EnhWk2	Duke,iPS,None	.	Pax-6_3;Pou1f1_1;Pou3f2_2;Pou3f3	NR_026590	rs17138253		CDYL	5	278837	.		Motifs|PWM|Octamer, Motifs|Footprinting|Octamer, Motifs|Footprinting|POU1F1, Motifs|PWM|Pou3f3, Motifs|PWM|POU1F1, Protein_Binding|ChIP-seq|RFX3, Protein_Binding|ChIP-seq|TAL1	5
6	4427591	6A	T	A	rs9504099	1	1	0	0.63	0.84	1	0.82		5			5	.		1	1	.	.	.	HUES48,12_EnhWk2;IPS.20,12_EnhWk2;HUES6,12_EnhWk2;H1,12_EnhWk2;IPS.18,12_EnhWk2;IPS.15,12_EnhWk2;ES.I3,12_EnhWk2	.	.	Ik-2_3;NF-AT;NF-AT1;NF-kappaB_known4;NF-kappaB_known5;SIX5_disc3	NR_026590	rs9504099		CDYL	5	278800	.		Motifs|PWM|NF-AT, Protein_Binding|ChIP-seq|RFX3, Protein_Binding|ChIP-seq|TAL1	5
6	4428342	6A	T	C	rs4959971	1	1	0	0.63	0.84	1	0.82		5			5	.		0	0	.	.	.	.	UW,HMVEC-dLy-Ad,None	.	.	NR_026590	rs4959971		CDYL	5	278049	.		Motifs|PWM|Staf, Chromatin_Structure|DNase-seq	5
6	4428716	6A	G	GC	rs11408874	0.83	1	0	0.59	0.81	0.99	0.79		7			7	.		0	0	.	.	.	.	.	.	Hic1_1;Myb_2;Myb_3;Pax-5_known2	NR_026590	rs11408874		CDYL	5	277675	.		No data	7
6	4428733	6A	C	T	rs6597065	0.93	1	0	0.61	0.83	0.99	0.81		6			6	.		0	0	.	.	.	.	.	.	Dlx5;Egr-1_disc4;Hic1_1;Myb_2;Myb_3;Znf143_disc3	NR_026590	rs6597065		CDYL	5	277658	.		Motifs|PWM|MYB, Motifs|PWM|HIC1	6
6	4428743	6A	C	G	rs7773623	0.92	1	0	0.61	0.83	0.99	0.8		7			7	.		0	0	.	.	.	.	.	.	Egr-1_disc4;TR4_disc3;Znf143_disc3	NR_026590	rs7773623		CDYL	5	277648	.		No data	7
6	4428750	6A	C	T	rs7773625	0.93	1	0	0.61	0.84	1	0.81		7			7	.		0	0	.	.	.	.	.	.	Egr-1_disc4;Znf143_disc3	NR_026590	rs7773625		CDYL	5	277641	.		No data	7
6	4428862	6A	G	T	rs7772570	0.98	0.99	0	0.63	0.84	1	0.82		7			7	.		0	0	.	.	.	.	.	.	Egr-1_disc5	NR_026590	rs7772570		CDYL	5	277529	.		No data	7
6	4428915	6A	A	G	rs7755347	0.98	0.99	0	0.63	0.84	1	0.82		6			6	.		0	0	.	.	.	.	.	.	AP-4_1;CTCF_disc7;ERalpha-a_known4;HEN1_1;Lmo2-complex_1;NF-kappaB_disc2	NR_026590	rs7755347		CDYL	5	277476	.		Motifs|PWM|ESR1	6
6	4429069	6A	A	G	rs7759317	0.98	0.99	0	0.63	0.84	1	0.82		5			5	.		0	0	.	.	.	.	.	.	AP-1_disc7;CACD_2;CHOP::CEBPalpha;E2A_5;Klf4;LBP-1_1;RFX5_known3;SMC3_disc3;STAT_known15	NR_026590	rs7759317		CDYL	5	277322	.		Motifs|PWM|CP2, Chromatin_Structure|DNase-seq	5
6	4429152	6A	A	G	rs9392600	0.98	0.99	0	0.63	0.84	1	0.82		7			7	.		0	0	.	.	.	.	.	.	NF-kappaB_known1;NF-kappaB_known6;NRSF_disc10	NR_026590	rs9392600		CDYL	5	277239	.		No data	7
6	4429204	6A	C	T	rs6901275	0.98	0.99	0	0.63	0.84	1	0.82		6			6	.		0	0	.	.	.	.	Duke,pHTE,None	.	GATA_known8;Gfi1_2;Hdx;MZF1::1-4_3;ZBTB7A_known2	NR_026590	rs6901275		CDYL	5	277187	.		Motifs|PWM|PU.1	6
6	4429234	6A	G	C	rs6899991	0.98	0.99	0	0.63	0.84	1	0.82		7			7	.		0	0	.	.	.	.	Duke,pHTE,None	.	Egr-1_disc4;Nr2f2	NR_026590	rs6899991		CDYL	5	277157	.		No data	7
6	4429310	6A	C	T	rs6901445	0.98	0.99	0	0.63	0.84	1	0.82		7			7	.		0	0	.	.	.	.	Duke,pHTE,None	.	ERalpha-a_disc2;ERalpha-a_known2;PTF1-beta;Rad21_disc9;SF1;T3R	NR_026590	rs6901445		CDYL	5	277081	.		No data	7
6	4429382	6A	G	A	rs1411653	0.98	0.99	0	0.63	0.84	1	0.82		7			7	.		0	0	.	.	.	.	.	.	TATA_known5	NR_026590	rs1411653		CDYL	5	277009	.		No data	7
6	4440903	6A	T	C	rs4959972	0.83	0.98	0	0.62	0.85	0.98	0.84		6			6	.		0	0	.	.	.	.	.	.	E2F_known3;Zbtb3	NR_026590	rs4959972		CDYL	5	265488	.		Motifs|PWM|Zbtb3	6
6	9828704	6B	C	G	rs855356	1	1	1	0.45	0.48	0.52	0.36		7			7	1.56e-05		0	0	.	.	.	.	.	.	BDP1_disc3;Pbx3_disc2;Pou2f2_disc2;TLX1::NFIC;p300_known1	NM_001042425	rs855356		TFAP2A	3	568210	INT		No data	7
6	11835155	6C	A	T	rs2327487	1	1	1	0.3	0.12	0.16	0.17		5			5	0.0002678		0	0	.	GM12878,4_Strong_Enhancer;K562,4_Strong_Enhancer	.	BR.MYO,11_EnhWk1;SK.MUS63,12_EnhWk2;ST.MUC,12_EnhWk2;PANC,11_EnhWk1;SK.MUS,14_Enh;SK.MUS62,12_EnhWk2;HRT.FE,11_EnhWk1	.	.	Foxa_disc1;Foxa_known4;Foxi1;HDAC2_disc2;Nrf1_known2;THAP1_disc2;p300_disc3	NM_001143948	rs2327487		C6orf105	5	55874	.		Motifs|PWM|HNF3A, Motifs|PWM|POU5F1, Motifs|PWM|FOXA1, Chromatin_Structure|FAIRE, Chromatin_Structure|DNase-seq	5
6	11835684	6C	C	T	rs9368906	0.97	1	0	0.35	0.12	0.16	0.17		5			5	.		0	0	.	GM12878,4_Strong_Enhancer;K562,5_Strong_Enhancer	.	BR.MYO,11_EnhWk1;SK.MUS63,12_EnhWk2;SK.MUS62,12_EnhWk2;HRT.FE,11_EnhWk1;LNG.FE,11_EnhWk1;ESO,14_Enh;ADI.NUC,12_EnhWk2;CHON.BMMSC,12_EnhWk2;PANC,13_EnhA;SK.MUS,13_EnhA;H1.BMP4DT,14_Enh;BN.MFL,12_EnhWk2;SPL,14_Enh	Duke,GM19240,None;UW,HEEpiC,None	.	NF-kappaB_disc1;NF-kappaB_known3;NF-kappaB_known5;Pax-5_known4;STAT_known2	NM_001143948	rs9368906		C6orf105	5	56403	.		Motifs|Footprinting|c-Rel, Motifs|Footprinting|NF-kappaB(p65), Motifs|PWM|c-Rel, Motifs|Footprinting|REL, Motifs|Footprinting|RELA, Motifs|PWM|REL, Motifs|PWM|NF-kappaB(p65), Motifs|PWM|RELA, Chromatin_Structure|FAIRE, Chromatin_Structure|DNase-seq	5
6	11835787	6C	C	A	rs9380549	0.97	1	0	0.35	0.12	0.16	0.17		7		3	3	.		0	0	.	GM12878,4_Strong_Enhancer;K562,5_Strong_Enhancer	.	BR.MYO,11_EnhWk1;SK.MUS63,12_EnhWk2;SK.MUS62,12_EnhWk2;HRT.FE,11_EnhWk1;LNG.FE,11_EnhWk1;ESO,14_Enh;ADI.NUC,12_EnhWk2;CHON.BMMSC,12_EnhWk2;PANC,13_EnhA;SK.MUS,13_EnhA;H1.BMP4DT,14_Enh;BN.MFL,12_EnhWk2;SPL,14_Enh	Duke,GM19240,None	.	LF-A1	NM_001143948	rs9380549		C6orf105	5	56506	.		No data	7
6	11836972	6C	G	A	rs9348991	0.97	1	0	0.28	0.12	0.16	0.17		7			7	.		0	0	.	GM12878,7_Weak_Enhancer	.	.	.	.	Zfx	NM_001143948	rs9348991		C6orf105	5	57691	.		No data	7
6	11837272	6C	C	A	rs4412196	1	1	1	0.29	0.12	0.16	0.18		7			7	0.0003088		0	0	.	GM12878,7_Weak_Enhancer	.	.	.	.	Irf_disc3;Irf_known1;Irf_known3;Pax-5_known3	NM_001143948	rs4412196		C6orf105	5	57991	.		No data	7
6	11837746	6C	C	A	rs60411394	0.91	0.97	0	0.27	0.12	0.14	0.16		7			7	.		0	0	.	GM12878,7_Weak_Enhancer	.	.	.	.	SIX5_known1	NM_001143948	rs60411394		C6orf105	5	58465	.		No data	7
6	11838588	6C	T	C	rs7767699	0.97	1	0	0.29	0.12	0.15	0.17		7			7	.		0	0	.	.	.	.	.	.	Mrg_1;Sox_3	NM_001143948	rs7767699		C6orf105	5	59307	.		No data	7
6	11840089	6C	G	A	rs138481791	0.97	1	0	0.29	0.12	0.16	0.17		7			7	.		0	0	.	.	.	.	.	.	Nrf1_disc2	NM_001143948	rs138481791		C6orf105	5	60808	.		No data	7
6	11848529	6C	T	C	rs6930934	0.92	0.98	0	0.24	0.12	0.15	0.17		5			5	.		0	0	.	GM12878,5_Strong_Enhancer	ST.MUC,4_TssWk	H1.DMSC,14_Enh;IMR90,12_EnhWk2;HRT.FE,11_EnhWk1;IPS.20,12_EnhWk2;H1.BMP4DT,14_Enh;IPS.18,12_EnhWk2;HD.CD56MESC,12_EnhWk2;LNG.FE,11_EnhWk1;BM.MSC,12_EnhWk2	.	.	Zfx	NM_001143948	rs6930934		C6orf105	5	69248	.		Chromatin_Structure|DNase-seq	5
6	11854399	6C	T	C	rs9394343	0.87	0.95	0	0.11	0.11	0.15	0.17		3a			3	.		1	1	.	GM12878,5_Strong_Enhancer;NHLF,7_Weak_Enhancer;HSMM,6_Weak_Enhancer	.	BN.FE1,12_EnhWk2;COL.SMUS,12_EnhWk2;CD34.C,12_EnhWk2;CHON.BMMSC,11_EnhWk1;CD34.P,12_EnhWk2;ST.MUC,12_EnhWk2;CD34.MBP1480,12_EnhWk2;CD34.MBP1562,12_EnhWk2;IMR90,11_EnhWk1;BM.MSC,11_EnhWk1;CD34.MBP1508,12_EnhWk2;CD34.MBP1536,12_EnhWk2;R.SMUS,12_EnhWk2;ADI.NUC,12_EnhWk2;HD.CD56MESC,12_EnhWk2;LIV.A,13_EnhA;ST.SMUS28,12_EnhWk2;DUO.SMUS,12_EnhWk2	.	T-47D,ERALPHA_A,HudsonAlpha,Estradiol_10nM;T-47D,ERALPHA_A,HudsonAlpha,Genistein_100nM;T-47D,P300,HudsonAlpha,DMSO_0.02pct	AhR_2;FAC1;Hmx_2;Hoxd8;Mef2_known5;Nkx6-1_2;Pbx-1_4;Sox_15;Sox_16;Sox_18;Sox_19;Sox_2	NM_001143948	rs9394343		C6orf105	5	75118	.		Motifs|PWM|Barhl2, Motifs|PWM|Sox17, Motifs|PWM|Sox8, Motifs|PWM|Sox30, Motifs|PWM|MEF-2, Motifs|PWM|FAC1, Chromatin_Structure|DNase-seq, Protein_Binding|ChIP-seq|EP300, Protein_Binding|ChIP-seq|ESR1	3a
6	11858370	6C	C	T	rs9366903	0.86	0.95	0	0.24	0.12	0.15	0.18		6		2	2	.		0	0	.	.	.	.	.	.	BCL_disc7;NF-Y_known2;NRSF_disc7;Sin3Ak-20_disc4	NM_001143948	rs9366903		C6orf105	5	79089	.		Motifs|PWM|alpha-CP1	6
6	11867032	6C	A	G	rs9380574	0.83	0.92	0	0.11	0.1	0.14	0.16		5			5	.		0	0	.	.	LIV.A,5_TssD1	.	.	.	Myb_3;Sox_10;Sox_13;Sox_15;Sox_16;Sox_2;YY1_known4	NM_001143948	rs9380574		C6orf105	5	87751	.		Motifs|PWM|Sox30, Motifs|PWM|Sry, Motifs|PWM|SOX9, Protein_Binding|ChIP-seq|RFX3	5
6	11868543	6C	C	G	rs6918454	0.87	0.95	0	0.24	0.12	0.16	0.17		6			6	.		0	0	.	.	LIV.A,2_TssF	HRT.FE,11_EnhWk1;LNG.FE,11_EnhWk1	.	.	LXR_1;SEF-1	NM_001143948	rs6918454		C6orf105	5	89262	.		Motifs|PWM|SEF-1	6
6	50521926	6D	C	A	rs280349	1	1	1	1	0.98	1	0.97		7			7	9.897e-05		0	0	.	.	.	.	.	.	Pax-4_5	NM_172238	rs280349		TFAP2D	5	159329	.		No data	7
6	56241523	6E	T	G	rs6915564	0.83	0.96	0	0.95	0.77	0.78	0.77		7			7	.		0	0	.	.	.	SK.MUS,14_Enh;PFK.3,11_EnhWk1;BR.MYO,11_EnhWk1	.	.	CEBPB_known6;Nr2f2;p300_disc2	NM_015548	rs6915564		DST	3	81260	.		No data	7
6	56242453	6E	A	C	rs7775847	0.95	0.99	0	0.94	0.79	0.76	0.78		7			7	.		0	0	.	HepG2,7_Weak_Enhancer	.	BR.MYO,11_EnhWk1;H1.BMP4DT,14_Enh;PFF.2,12_EnhWk2;SK.MUS63,11_EnhWk1	.	.	Hsf_known2;NRSF_disc4;Spz1_2	NM_015548	rs7775847		DST	3	80330	.		No data	7
6	56251191	6E	T	C	rs2397221	0.94	0.99	0	0.94	0.79	0.75	0.78		6			6	.		0	0	.	HepG2,7_Weak_Enhancer	.	H1.BMP4DT,14_Enh;COL.SMUS,11_EnhWk1;NCC.GED2,12_EnhWk2	.	.	GATA_known8;Irf_known7;PRDM1_known1;STAT_disc3;TATA_disc7	NM_015548	rs2397221		DST	3	71592	.		Motifs|PWM|IRF	6
6	56255723	6E	T	G	rs6936834	0.95	0.99	0	0.94	0.79	0.75	0.78		6			6	.		0	0	.	.	.	.	.	.	CIZ;DMRT7;Fox;Foxa_known2;Foxa_known4;Foxd3;Foxk1;Foxp1;Pax-4_4;Pou2f2_known9;RFX5_known2	NM_015548	rs6936834		DST	3	67060	.		Motifs|PWM|CIZ	6
6	56259042	6E	C	A	rs6459158	0.93	0.99	0	0.94	0.79	0.74	0.77		5			5	.		0	0	.	HepG2,7_Weak_Enhancer;HMEC,7_Weak_Enhancer;K562,6_Weak_Enhancer	.	GAS,11_EnhWk1;H1.DMSC,11_EnhWk1;BR.H35,12_EnhWk2;BR.MYO,12_EnhWk2	UW,BE2_C,None;UW,Jurkat,None	.	ERalpha-a_disc4;Egr-1_known3;INSM1;SP1_disc3;SP1_known3;Znf143_disc3	NM_015548	rs6459158		DST	3	63741	.		Motifs|PWM|INSM1, Chromatin_Structure|FAIRE, Chromatin_Structure|DNase-seq	5
6	56260918	6E	C	T	rs4715620	0.98	0.99	0	0.94	0.79	0.74	0.78		6			6	.		0	0	.	.	.	.	.	.	Foxa_known1;Foxa_known2;Foxj2_1;GR_known10;GR_known4;p300_disc3	NM_015548	rs4715620		DST	3	61865	.		Motifs|PWM|HNF3alpha, Motifs|PWM|HNF3	6
6	56263882	6E	AC	A	rs5876507	0.98	0.99	0	0.94	0.79	0.74	0.78		7			7	.		0	0	.	HepG2,4_Strong_Enhancer;HSMM,7_Weak_Enhancer	LIV.A,2_TssF	HD.CD184EC,12_EnhWk2;PANC.I,12_EnhWk2;DUO.MUC61,12_EnhWk2;HUES6,12_EnhWk2;HUES64,12_EnhWk2;H1.DMSC,14_Enh;IPS.15,12_EnhWk2;ES.I3,12_EnhWk2;DUO.SMUS,14_Enh;HUES48,12_EnhWk2;ST.MUC,11_EnhWk1;IPS.DF6,12_EnhWk2;ES.WA7,12_EnhWk2;R.MUC31,12_EnhWk2	.	.	DBP;Fox;Foxd3;Foxf1;Foxj1_1;HNF4_disc4;Irf_disc1;NF-Y_disc1;NF-Y_known1;Pbx-1_1;Pbx-1_2;RFX5_disc2;SP1_disc1;SP2_disc1	NM_015548	rs5876507		DST	3	58901	.		No data	7
6	56269343	6E	G	T	rs611044	0.98	1	0	0.94	0.79	0.74	0.78		5			5	.		0	0	.	HepG2,7_Weak_Enhancer;NHLF,7_Weak_Enhancer	COL.SMUS,6_TssD2;PANC.I,6_TssD2	LIV.A,11_EnhWk1;R.SMUS,12_EnhWk2;SK.MUS,11_EnhWk1;SK.MUS62,11_EnhWk1;PFF.1,11_EnhWk1;DUO.SMUS,14_Enh;DUO.MUC61,12_EnhWk2	.	.	DMRT3;HMG-IY_2;HP1-site-factor;Pax-4_2;Pou2f2_known8;Pou5f1_known2;Sox_6	NM_015548	rs611044		DST	3	53440	.		Chromatin_Structure|DNase-seq	5
6	56270634	6E	G	A	rs646336	1	1	1	0.94	0.79	0.74	0.78		5			5	0.0001586		0	0	.	.	.	DUO.MUC61,12_EnhWk2;PANC.I,11_EnhWk1;SK.MUS,14_Enh;SK.MUS62,12_EnhWk2	AWG,LNCaP,None;UW,SK-N-MC,None	.	Dbx1;Foxj2_1;GR_known4;Msx-1_1;Nanog_disc2;SP1_disc1	NM_015548	rs646336		DST	3	52149	.		Motifs|PWM|FOXJ2, Chromatin_Structure|DNase-seq	5
6	56273046	6E	C	G,T	rs604857	1	1	0	0.94	0.79	0.74	0.78		5			5	.		1	0	.	.	.	ADI.MSC,11_EnhWk1	UW,NHDF-Ad,None	.	.	NM_015548	rs604857	DST	DST	3	49737	.		Motifs|PWM|Hdx, Chromatin_Structure|DNase-seq	5
6	56273388	6E	C	T	rs603164	1	1	0	0.94	0.79	0.74	0.78		7			7	.		0	0	.	.	.	ADI.MSC,11_EnhWk1	.	.	Cdx2_1;Foxa_disc4;HNF1_7;Pou1f1_1;Pou2f2_known2;Pou3f2_2;STAT_disc5	NM_015548	rs603164	DST	DST	3	49395	.		No data	7
6	56273680	6E	G	A	rs601783	0.98	1	0	0.94	0.79	0.74	0.79		6			6	.		0	0	.	HepG2,7_Weak_Enhancer	.	.	.	.	.	NM_015548	rs601783	DST	DST	3	49103	.		Motifs|PWM|Zbtb12	6
6	56276357	6E	C	T	rs649982	0.95	0.98	0	0.94	0.79	0.74	0.78		7			7	.		0	0	.	GM12878,7_Weak_Enhancer	.	.	.	.	GATA_known3;Hoxa7_1	NM_015548	rs649982	DST	DST	3	46426	.		No data	7
6	56277696	6E	GA	G	rs11351497	0.89	0.97	0	0.72	0.76	0.72	0.79		6			6	.		0	0	.	.	.	ADI.MSC,11_EnhWk1	.	.	Mef2_disc1;Mef2_known2	NM_015548	rs11351497	DST	DST	3	45087	.		Motifs|PWM|Elf3, Motifs|PWM|Srf	6
6	56277853	6E	C	T	rs633348	0.9	0.98	0	0.94	0.79	0.72	0.8		7			7	.		0	0	.	NHLF,7_Weak_Enhancer	.	ADI.MSC,11_EnhWk1	.	.	.	NM_015548	rs633348	DST	DST	3	44930	.		No data	7
6	56279908	6E	A	C	rs659697	0.9	0.98	0	0.93	0.79	0.72	0.8		6			6	.		0	0	.	.	.	ADI.MSC,11_EnhWk1	.	.	Foxq1;Mef2_known5;Pou6f1_1	NM_015548	rs659697	DST	DST	3	42875	.		Motifs|PWM|POU6F1, Motifs|PWM|Rxra, Motifs|PWM|MEF-2	6
6	56282034	6E	C	A	rs619485	0.9	0.98	0	0.94	0.79	0.72	0.8		7			7	.		0	0	.	.	.	ADI.MSC,12_EnhWk2;COL.SMUS,11_EnhWk1	.	.	THAP1_disc1	NM_015548	rs619485	DST	DST	3	40749	.		No data	7
6	56288616	6E	G	A	rs636389	0.9	0.98	0	0.94	0.79	0.72	0.8		7			7	.		0	0	.	.	.	ST.SMUS28,12_EnhWk2;LNG.FE,12_EnhWk2;HRT.FE,12_EnhWk2	.	.	Whn	NM_015548	rs636389	DST	DST	3	34167	.		No data	7
6	56341981	6E	G	T	rs2273973	0.88	-0.99	0	0.34	0.33	0.23	0.28		7			7	.		0	0	.	.	.	BN.ITL,9_TxEnhG1;COL.SMUS,9_TxEnhG1;BN.AC,9_TxEnhG1;HRT.FE,11_EnhWk1;R.SMUS,9_TxEnhG1;NCC.GED2,9_TxEnhG1;LIV.A,9_TxEnhG1;BN.SN,11_EnhWk1;BN.HM150,9_TxEnhG1	.	.	Gfi1_1;Irf_known2;Irf_known7;Mef2_known6;PRDM1_known1	NM_015548	rs2273973	DST	DST	0	0	INT		No data	7
6	56342855	6E	CA	C	rs34310283	0.89	-1	0	0.33	0.33	0.23	0.28		6			6	.		0	0	.	.	.	BN.AC,9_TxEnhG1;LIV.A,9_TxEnhG1;BN.SN,11_EnhWk1;BN.HM150,9_TxEnhG1;BN.AG,11_EnhWk1;NCC.GED2,11_EnhWk1;HRT.FE,11_EnhWk1;BN.ITL,14_Enh;BN.CC,14_Enh	.	.	HNF1_1;HNF1_5;Mef2_known5;Mef2_known6;Pou2f2_known11;Pou2f2_known2;SRF_known3	NM_015548	rs34310283	DST	DST	0	0	INT		Motifs|PWM|Elf3, Motifs|PWM|Tcf7	6
6	56345337	6E	C	T	rs11753813	0.89	-1	0	0.34	0.33	0.23	0.28		5			5	.		0	0	.	.	.	HRT.FE,11_EnhWk1	.	.	.	NM_015548	rs11753813	DST	DST	0	0	INT		Chromatin_Structure|DNase-seq	5
6	56348118	6E	C	G	rs9382635	0.88	-1	0	0.34	0.33	0.23	0.28		7			7	.		0	0	.	HepG2,5_Strong_Enhancer	.	HRT.FE,11_EnhWk1;DUO.SMUS,9_TxEnhG1;PANC.I,11_EnhWk1;DUO.MUC61,11_EnhWk1;ST.MUC,11_EnhWk1;MUS.SC,9_TxEnhG1;IMR90,14_Enh;COL.SMUS,14_Enh;LIV.A,11_EnhWk1	.	.	.	NM_015548	rs9382635	DST	DST	0	0	INT		No data	7
6	56348730	6E	C	T	rs721475	0.89	-1	0	0.34	0.33	0.23	0.28		6			6	.		0	0	.	NHLF,6_Weak_Enhancer;Huvec,7_Weak_Enhancer	MSC.ADIPC,6_TssD2	HRT.FE,11_EnhWk1;PANC.I,11_EnhWk1;DUO.MUC61,11_EnhWk1;ST.MUC,11_EnhWk1;MUS.SC,9_TxEnhG1;IMR90,14_Enh;COL.SMUS,14_Enh;LIV.A,11_EnhWk1;R.SMUS,11_EnhWk1;PFK.3,9_TxEnhG1;DUO.SMUS,14_Enh;ADI.MSC,9_TxEnhG1	.	.	Foxp1;RREB-1_2;p300_disc3	NM_015548	rs721475	DST	DST	0	0	INT		Motifs|PWM|Gm397, Chromatin_Structure|FAIRE	6
6	56349700	6E	G	A	rs1535612	0.89	-1	0	0.33	0.33	0.23	0.28		4			4	.		0	0	.	NHLF,6_Weak_Enhancer;Huvec,5_Strong_Enhancer	.	IMR90,14_Enh;LIV.A,11_EnhWk1;R.SMUS,11_EnhWk1;ADI.MSC,9_TxEnhG1;MSC.ADIPC,11_EnhWk1;MUS.SC,13_EnhA;CHON.BMMSC,9_TxEnhG1;COL.SMUS,9_TxEnhG1;PFK.2,9_TxEnhG1;DUO.SMUS,14_Enh	AWG,HSMM,None;AWG,HSMMtube,None;AWG,HUVEC,None;AWG,HeLa-S3,None;Duke,HeLa-S3,IFNa4h;Duke,Myometr,None;Duke,Osteobl,None;Duke,ProgFib,None;NA,HTR8svn,None;UW,AG04449,None;UW,AG04450,None;UW,AG09309,None;UW,AG09319,None;UW,AoAF,None;UW,BJ,None;UW,HA-h,None;UW,HBMEC,None;UW,HCFaa,None;UW,HCPEpiC,None;UW,HFF,None;UW,HFF-Myc,None;UW,HIPEpiC,None;UW,HMF,None;UW,HNPCEpiC,None;UW,HRCEpiC,None;UW,HRE,None…	ECC-1,ERALPHA_A,HudsonAlpha,Estradiol_10nM;ECC-1,ERALPHA_A,HudsonAlpha,Genistein_100nM;ECC-1,GR,HudsonAlpha,DEX_100nM;HeLa-S3,CEBPB,Stanford,None;HeLa-S3,JUND,Stanford,None;SK-N-SH_RA,P300,HudsonAlpha,None	ATF3_known8;Bach1;CEBPG;CTCF_disc7;THAP1_disc1	NM_015548	rs1535612	DST	DST	0	0	INT		Chromatin_Structure|FAIRE, Chromatin_Structure|DNase-seq, Protein_Binding|ChIP-seq|CEBPB, Protein_Binding|ChIP-seq|EP300, Protein_Binding|ChIP-seq|ESR1, Protein_Binding|ChIP-seq|NR3C1, Protein_Binding|ChIP-seq|JUND	4
6	56350650	6E	T	C	rs1535610	0.89	-1	0	0.33	0.33	0.23	0.28		6			6	.		0	0	.	.	.	ADI.MSC,9_TxEnhG1;MUS.SC,9_TxEnhG1	.	.	CDP_7;Pou5f1_known2;XBP-1_1	NM_015548	rs1535610	DST	DST	0	0	INT		Motifs|PWM|XBP-1	6
6	56350890	6E	A	G	rs9396218	0.89	-1	0	0.33	0.33	0.23	0.28		7			7	.		0	0	.	.	.	.	.	.	HEY1_disc2;Sin3Ak-20_disc5	NM_015548	rs9396218	DST	DST	0	0	INT		No data	7
6	56360995	6E	C	T	rs6904202	0.89	-1	0	0.66	0.35	0.34	0.28		6			6	.		0	0	.	.	.	R.SMUS,11_EnhWk1	.	.	Nanog_disc4;Pou1f1_2;Pou2f2_known9;Pou3f1;Pou5f1_disc1;Sox_10;Sox_2;Sox_4;Sox_5	NM_015548	rs6904202	DST	DST	0	0	INT		Motifs|PWM|Tst-1, Motifs|PWM|Sox2, Motifs|PWM|SOX2	6
6	56369790	6E	T	G	rs9475709	0.89	1	0	0.66	0.68	0.77	0.72		7			7	.		0	0	.	.	.	COL.SMUS,9_TxEnhG1;ST.SMUS28,9_TxEnhG1;R.SMUS,11_EnhWk1;ESO,14_Enh	.	.	BDP1_disc3	NM_015548	rs9475709	DST	DST	0	0	INT		No data	7
6	56374754	6E	C	A	rs9296849	1	1	1	0.54	0.69	0.67	0.74		6			6	0.0002557		0	0	.	.	.	LIV.A,9_TxEnhG1;HRT.FE,11_EnhWk1;R.SMUS,9_TxEnhG1;CD34.MBP1562,11_EnhWk1;CD34.MBP1480,11_EnhWk1;GAS,11_EnhWk1	.	.	GR_known1;Hoxa10;Hoxa9;Lhx3_2;Pdx1_2;TATA_known1	NM_015548	rs9296849	DST	DST	0	0	INT		Motifs|PWM|Mafb	6
6	56375010	6E	T	C	rs7743011	1	1	0	0.54	0.69	0.67	0.74		6			6	.		0	0	.	.	.	HRT.FE,11_EnhWk1;DUO.SMUS,11_EnhWk1;LIV.A,11_EnhWk1	.	.	Cart1;GATA_known2;Pou2f2_known2;Spz1_2	NM_015548	rs7743011	DST	DST	0	0	INT		Motifs|PWM|Cart-1, Motifs|PWM|Sox5, Motifs|PWM|Oct-1	6
6	56375652	6E	C	T	rs9464389	0.89	1	0	0.93	0.74	0.79	0.77		6			6	.		0	0	.	K562,6_Weak_Enhancer	.	HRT.FE,11_EnhWk1;LIV.A,11_EnhWk1;R.MUC29,11_EnhWk1;DUO.SMUS,9_TxEnhG1	.	.	Arid3a_2;Dbx1;HNF1_7;Hlx1;Hoxa10;Hoxc6;Hoxd8;Lhx3_2;Mef2_known2;Ncx_2;Nkx2_5;Nkx2_6;Nkx3_4;Pou2f2_known4;Pou2f2_known8;Pou3f3;Pou3f4;Pou4f3;TATA_known1	NM_015548	rs9464389	DST	DST	0	0	INT		Motifs|PWM|Pou4f3, Motifs|PWM|Tbp, Motifs|PWM|Glis2, Motifs|PWM|Dbx1, Motifs|PWM|Tlx2, Motifs|PWM|Nkx2-9, Motifs|PWM|Nkx3-1, Motifs|PWM|Hoxd8	6
6	56376586	6E	C	T	rs4236139	0.97	1	0	0.55	0.69	0.67	0.74		5			5	.		0	0	.	K562,4_Strong_Enhancer	.	HRT.FE,11_EnhWk1;LIV.A,11_EnhWk1;R.MUC29,11_EnhWk1;DUO.SMUS,9_TxEnhG1;COL.SMUS,9_TxEnhG1;ST.MUC,11_EnhWk1;LV,9_TxEnhG1;BN.CC,9_TxEnhG1;LNG.FE,9_TxEnhG1;R.MUC31,11_EnhWk1;R.SMUS,11_EnhWk1;DUO.MUC61,11_EnhWk1	.	.	GR_known10;GR_known9;TCF11::MafG	NM_015548	rs4236139	DST	DST	0	0	INT		Protein_Binding|ChIP-seq|GATA1	5
6	56377394	6E	G	A	rs4130060	0.89	1	0	0.93	0.74	0.79	0.77		5			5	.		0	0	.	K562,7_Weak_Enhancer	.	HRT.FE,11_EnhWk1;LV,9_TxEnhG1;LNG.FE,9_TxEnhG1;LIV.A,9_TxEnhG1	.	.	GATA_known1;YY1_known5	NM_015548	rs4130060	DST	DST	0	0	INT		Motifs|PWM|Gata3, Motifs|PWM|YY1, Protein_Binding|ChIP-seq|GATA1	5
6	56377989	6E	T	C	rs4236140	0.89	1	0	0.64	0.72	0.67	0.77		7			7	.		0	0	.	.	.	HRT.FE,11_EnhWk1;LNG.FE,9_TxEnhG1;LV,14_Enh;ST.SMUS28,9_TxEnhG1;SK.MUS,9_TxEnhG1;ESO,14_Enh	.	.	.	NM_015548	rs4236140	DST	DST	0	0	INT		No data	7
6	56378467	6E	G	C	rs9349826	1	1	0	0.6	0.69	0.67	0.74		6			6	.		0	0	.	K562,7_Weak_Enhancer;NHEK,7_Weak_Enhancer	.	HRT.FE,11_EnhWk1;ST.SMUS28,9_TxEnhG1;SK.MUS,9_TxEnhG1;PFF.1,9_TxEnhG1;DUO.SMUS,9_TxEnhG1;LV,13_EnhA;ADI.NUC,9_TxEnhG1;SK.MUS62,9_TxEnhG1	.	.	Mef2_known1;Mef2_known3;Mef2_known4;NRSF_disc4;NRSF_disc8	NM_015548	rs9349826	DST	DST	0	0	INT		Motifs|PWM|aMEF-2, Motifs|PWM|MEF-2	6
6	56378980	6E	T	C	rs4454141	1	1	0	0.59	0.69	0.67	0.74		7			7	.		0	0	.	.	.	HRT.FE,11_EnhWk1;ADI.NUC,9_TxEnhG1;SK.MUS62,9_TxEnhG1;ADI.MSC,9_TxEnhG1;MSC.ADIPC,11_EnhWk1;CHON.BMMSC,9_TxEnhG1;LIV.A,9_TxEnhG1;BR.MYO,9_TxEnhG1;ST.SMUS28,14_Enh;DUO.SMUS,14_Enh;IMR90,9_TxEnhG1;PFF.1,14_Enh;LV,14_Enh	.	.	DMRT7;PLZF	NM_015548	rs4454141	DST	DST	0	0	INT		No data	7
6	56379033	6E	C	T	rs4329120	1	1	0	0.59	0.69	0.67	0.74		7			7	.		0	0	.	.	.	HRT.FE,11_EnhWk1;ADI.NUC,9_TxEnhG1;SK.MUS62,9_TxEnhG1;MSC.ADIPC,11_EnhWk1;CHON.BMMSC,9_TxEnhG1;LIV.A,9_TxEnhG1;BR.MYO,9_TxEnhG1;ST.SMUS28,14_Enh;DUO.SMUS,14_Enh;IMR90,9_TxEnhG1;PFF.1,14_Enh;LV,14_Enh	.	.	Arid3a_2;CEBPG;Cdc5;DMRT1;DMRT7;Dbx1;Mef2_known5;Pou2f2_known2;Pou3f2_1;TATA_known1;Zfp105	NM_015548	rs4329120	DST	DST	0	0	INT		No data	7
6	56379421	6E	G	A	rs9367687	0.81	0.99	0	0.54	0.66	0.63	0.7		4			4	.		0	0	.	.	.	HRT.FE,11_EnhWk1;ADI.NUC,9_TxEnhG1;SK.MUS62,9_TxEnhG1;MSC.ADIPC,11_EnhWk1;CHON.BMMSC,9_TxEnhG1;LIV.A,9_TxEnhG1;BR.MYO,9_TxEnhG1;IMR90,9_TxEnhG1;PFF.1,14_Enh;LV,14_Enh;BN.CC,14_Enh;MUS.SC,9_TxEnhG1;BN.HM150,9_TxEnhG1;LNG.FE,9_TxEnhG1;BN.AC,9_TxEnhG1;COL.SMUS,9_TxEnhG1;BN.SN,11_EnhWk1;SK.MUS63,11_EnhWk1;BN.ITL,11_EnhWk1;PANC.I,11_EnhWk1;ST.SMUS28,9_TxEnhG1;ST.MUC,11_EnhWk1;DUO.SMUS,9_TxEnhG1;SK.MUS…	UW,AG04450,None;UW,BJ,None;UW,HAEpiC,None;UW,HCM,None;UW,HCPEpiC,None;UW,HConF,None;UW,HFF,None;UW,HPF,None;UW,HRPEpiC,None;UW,NHDF-neo,None	A549,GR,HudsonAlpha,DEX_50nM	Nrf1_known1	NM_015548	rs9367687	DST	DST	0	0	INT		Chromatin_Structure|FAIRE, Chromatin_Structure|DNase-seq, Protein_Binding|ChIP-seq|AR, Protein_Binding|ChIP-seq|NR3C1	4
6	56380064	6E	CAT	C	rs5876514	1	1	0	0.55	0.69	0.67	0.74		5			5	.		0	0	.	.	CD34.MBP1562,2_TssF	SK.MUS62,9_TxEnhG1;LIV.A,9_TxEnhG1;BR.MYO,9_TxEnhG1;PFF.1,14_Enh;LV,14_Enh;BN.HM150,9_TxEnhG1;LNG.FE,9_TxEnhG1;BN.AC,9_TxEnhG1;COL.SMUS,9_TxEnhG1;BN.SN,11_EnhWk1;PANC.I,11_EnhWk1;ST.SMUS28,9_TxEnhG1;ST.MUC,11_EnhWk1;DUO.SMUS,9_TxEnhG1;SK.MUS,9_TxEnhG1;R.SMUS,11_EnhWk1;BN.AG,9_TxEnhG1;BN.CC,9_TxEnhG1;PFM.3,11_EnhWk1;MSC.ADIPC,9_TxEnhG1;CD34.MBP1480,11_EnhWk1;R.MUC31,11_EnhWk1;BN.ITL,14_Enh;CD34.MB…	.	.	Mef2_known6;TFE	NM_015548	rs5876514	DST	DST	0	0	INT		Chromatin_Structure|FAIRE, Protein_Binding|ChIP-seq|AR	5
6	56381146	6E	C	A	rs7755361	1	1	0	0.58	0.69	0.67	0.74		6			6	.		0	0	.	.	.	SK.MUS,9_TxEnhG1;R.SMUS,11_EnhWk1;CD34.MBP1480,11_EnhWk1;LIV.A,11_EnhWk1;BN.AG,11_EnhWk1;PFF.1,14_Enh;COL.SMUS,11_EnhWk1;PANC.I,11_EnhWk1;CD34.MBP1562,13_EnhA	.	.	Evi-1_5;Foxp1;Hoxb13;Hoxb9;Hoxd10;Osf2_2;PEBP	NM_015548	rs7755361	DST	DST	0	0	INT		Motifs|PWM|RUNX1, Motifs|PWM|core-bindingfactor, Chromatin_Structure|FAIRE	6
6	56381912	6E	G	A	rs4715626	1	1	0	0.53	0.69	0.67	0.74		5			5	.		0	0	.	NHLF,7_Weak_Enhancer	.	SK.MUS,9_TxEnhG1;R.SMUS,11_EnhWk1;BN.AG,11_EnhWk1;COL.SMUS,11_EnhWk1;PANC.I,11_EnhWk1;DUO.SMUS,9_TxEnhG1;MSC.ADIPC,9_TxEnhG1;BN.CC,11_EnhWk1;MUS.SC,9_TxEnhG1;BN.HM150,9_TxEnhG1;LIV.A,9_TxEnhG1;ADI.MSC,9_TxEnhG1;BN.AC,9_TxEnhG1;PFF.1,9_TxEnhG1;BN.SN,9_TxEnhG1;ST.SMUS28,11_EnhWk1	UW,WERI-Rb-1,None	.	Nanog_disc2	NM_015548	rs4715626	DST	DST	0	0	INT		Chromatin_Structure|FAIRE, Chromatin_Structure|DNase-seq	5
6	56384213	6E	G	A	rs9357921	1	1	0	0.58	0.69	0.79	0.74		6			6	.		0	0	.	HepG2,5_Strong_Enhancer	.	LV,9_TxEnhG1;LIV.A,9_TxEnhG1;COL.SMUS,9_TxEnhG1;IMR90,9_TxEnhG1;PFF.1,9_TxEnhG1;ST.SMUS28,9_TxEnhG1;ADI.MSC,9_TxEnhG1;PFF.2,9_TxEnhG1;BN.HM150,9_TxEnhG1;BN.AG,9_TxEnhG1;BN.ITL,11_EnhWk1;GAS,11_EnhWk1;R.SMUS,9_TxEnhG1	.	.	BCL_disc7;CTCF_disc1;CTCF_known1;DMRT7;Rad21_disc1	NM_015548	rs9357921	DST	DST	0	0	INT		Motifs|PWM|STAT3:STAT3	6
6	56386076	6E	T	C	rs9475713	1	1	0	0.54	0.69	0.67	0.74		7			7	.		0	0	.	HepG2,5_Strong_Enhancer;NHLF,7_Weak_Enhancer	.	HUES64,11_EnhWk1;R.SMUS,11_EnhWk1;IPS.18,11_EnhWk1;IPS.20,11_EnhWk1;HD.CD184EC,11_EnhWk1;MUS.SC,9_TxEnhG1;BN.SN,11_EnhWk1;HUES48,13_EnhA	.	.	AP-1_disc4;Foxa_known3;Foxc1_1;ZEB1_known5	NM_015548	rs9475713	DST	DST	0	0	INT		No data	7
6	56386598	6E	A	C	rs4499917	0.89	1	0	0.72	0.72	0.79	0.77		3a			3	.		0	0	.	NHEK,7_Weak_Enhancer;HepG2,5_Strong_Enhancer	.	HUES64,11_EnhWk1;R.SMUS,11_EnhWk1;HD.CD184EC,11_EnhWk1;MUS.SC,9_TxEnhG1;BN.SN,11_EnhWk1;HUES48,13_EnhA;DUO.SMUS,14_Enh;BN.AG,11_EnhWk1;PANC.I,11_EnhWk1;CHON.BMMSC,9_TxEnhG1;COL.SMUS,11_EnhWk1;BR.H35,9_TxEnhG1;IPS.20,13_EnhA;BN.ITL,11_EnhWk1;ES.I3,11_EnhWk1;BN.AC,11_EnhWk1;LIV.A,11_EnhWk1;NCC.COR2,11_EnhWk1;IPS.18,13_EnhA	AWG,HMEC,None;AWG,HSMM,None;Duke,HeLa-S3,IFNa4h;UW,HAEpiC,None;UW,HBMEC,None;UW,HFF-Myc,None;UW,HIPEpiC,None;UW,HMVEC-dBl-Neo,None;UW,HPF,None;UW,HVMF,None;UW,SAEC,None;UW,WI-38,None	HeLa-S3,CEBPB,Stanford,None;HeLa-S3,CJUN,Stanford,None;HeLa-S3,STAT3,Stanford,None;HepG2,JUND,Stanford,None;MCF10A-Er-Src,STAT3,Harvard(Weissman),TAM_1uM_36hr	Foxf1;Foxf2;Foxl1_1;Foxq1	NM_015548	rs4499917	DST	DST	0	0	INT		Motifs|PWM|FOXF2, Motifs|PWM|Freac-7, Chromatin_Structure|FAIRE, Chromatin_Structure|DNase-seq, Protein_Binding|ChIP-seq|JUN, Protein_Binding|ChIP-seq|CEBPB, Protein_Binding|ChIP-seq|STAT3, Protein_Binding|ChIP-seq|TCF4, Protein_Binding|ChIP-seq|JUND	3a
6	56386814	6E	C	A	rs4346846	1	1	0	0.54	0.69	0.67	0.74		5			5	.		0	0	.	NHEK,7_Weak_Enhancer;HepG2,5_Strong_Enhancer;NHLF,7_Weak_Enhancer	HD.CD184EC,6_TssD2	HUES64,11_EnhWk1;R.SMUS,11_EnhWk1;BN.SN,11_EnhWk1;HUES48,13_EnhA;PANC.I,11_EnhWk1;CHON.BMMSC,9_TxEnhG1;COL.SMUS,11_EnhWk1;BR.H35,9_TxEnhG1;IPS.20,13_EnhA;BN.ITL,11_EnhWk1;ES.I3,11_EnhWk1;BN.AC,11_EnhWk1;LIV.A,11_EnhWk1;NCC.COR2,11_EnhWk1;IPS.18,13_EnhA;H1.BMP4DM,14_Enh;HUES6,11_EnhWk1;DUO.SMUS,13_EnhA;IPS.15,11_EnhWk1;NCC.GED2,9_TxEnhG1;IPS.DF19,14_Enh;PFF.1,11_EnhWk1;BN.HM150,11_EnhWk1;H9,14_Enh…	UW,NHDF-neo,None;UW,WI-38,None	.	GLI	NM_015548	rs4346846	DST	DST	0	0	INT		Chromatin_Structure|FAIRE, Chromatin_Structure|DNase-seq	5
6	56387191	6E	G	C	rs4143827	1	1	0	0.54	0.69	0.67	0.74		7			7	.		0	0	.	HepG2,5_Strong_Enhancer;NHLF,5_Strong_Enhancer;H1,6_Weak_Enhancer;K562,7_Weak_Enhancer	BN.ITL,6_TssD2;BN.SN,6_TssD2;HUES6,6_TssD2;PANC.I,6_TssD2;IPS.20,2_TssF	HUES64,11_EnhWk1;R.SMUS,11_EnhWk1;HUES48,13_EnhA;CHON.BMMSC,9_TxEnhG1;COL.SMUS,11_EnhWk1;ES.I3,11_EnhWk1;BN.AC,11_EnhWk1;LIV.A,11_EnhWk1;NCC.COR2,11_EnhWk1;IPS.18,13_EnhA;DUO.SMUS,13_EnhA;IPS.15,11_EnhWk1;NCC.GED2,9_TxEnhG1;IPS.DF19,14_Enh;PFF.1,11_EnhWk1;BN.HM150,11_EnhWk1;ST.SMUS28,11_EnhWk1;BN.AG,13_EnhA;BN.CC,11_EnhWk1;BN.MFL,11_EnhWk1;LNG.FE,9_TxEnhG1;H1,13_EnhA;BR.MYO,9_TxEnhG1;ES.WA7,14_En…	.	.	.	NM_015548	rs4143827	DST	DST	0	0	INT		No data	7
6	56387256	6E	T	G	rs7741295	0.89	1	0	0.93	0.74	0.79	0.77		6			6	.		1	1	.	HepG2,5_Strong_Enhancer;H1,6_Weak_Enhancer;NHLF,7_Weak_Enhancer	IPS.20,2_TssF;ES.I3,6_TssD2	HUES64,11_EnhWk1;R.SMUS,11_EnhWk1;HUES48,13_EnhA;CHON.BMMSC,9_TxEnhG1;COL.SMUS,11_EnhWk1;BN.AC,11_EnhWk1;LIV.A,11_EnhWk1;NCC.COR2,11_EnhWk1;IPS.18,13_EnhA;NCC.GED2,9_TxEnhG1;IPS.DF19,14_Enh;PFF.1,11_EnhWk1;BN.HM150,11_EnhWk1;BN.AG,13_EnhA;BN.CC,11_EnhWk1;BN.MFL,11_EnhWk1;LNG.FE,9_TxEnhG1;H1,13_EnhA;BR.MYO,9_TxEnhG1;H9,13_EnhA;HD.CD184EC,11_EnhWk1;ADI.MSC,9_TxEnhG1;KID.FE,11_EnhWk1;IMR90,13_EnhA;H…	.	.	Dobox4;UF1H3BETA	NM_015548	rs7741295	DST	DST	0	0	INT		Motifs|PWM|PU.1, Chromatin_Structure|FAIRE	6
6	56387657	6E	G	A	rs4715627	1	1	0	0.54	0.69	0.67	0.74		7			7	.		0	0	.	H1,6_Weak_Enhancer	IPS.20,2_TssF;HUES48,6_TssD2	HUES64,11_EnhWk1;R.SMUS,11_EnhWk1;CHON.BMMSC,9_TxEnhG1;COL.SMUS,11_EnhWk1;NCC.COR2,11_EnhWk1;IPS.18,13_EnhA;BN.HM150,11_EnhWk1;LNG.FE,9_TxEnhG1;H1,13_EnhA;BR.MYO,9_TxEnhG1;R.MUC29,9_TxEnhG1;HRT.FE,11_EnhWk1;ESO,14_Enh;BN.ITL,11_EnhWk1;IPS.15,13_EnhA;DUO.SMUS,14_Enh;HUES6,11_EnhWk1;PANC.I,11_EnhWk1;BN.CC,14_Enh;ES.WA7,14_Enh;BN.AG,14_Enh;ES.I3,11_EnhWk1;HD.CD184EC,11_EnhWk1;H1.BMP4DM,11_EnhWk1;IMR…	.	.	.	NM_015548	rs4715627	DST	DST	0	0	INT		No data	7
6	56387748	6E	T	C	rs4715628	1	1	0	0.54	0.69	0.67	0.74		7			7	.		0	0	.	H1,6_Weak_Enhancer	IPS.20,2_TssF;HUES48,6_TssD2	HUES64,11_EnhWk1;R.SMUS,11_EnhWk1;CHON.BMMSC,9_TxEnhG1;COL.SMUS,11_EnhWk1;NCC.COR2,11_EnhWk1;IPS.18,13_EnhA;BN.HM150,11_EnhWk1;LNG.FE,9_TxEnhG1;H1,13_EnhA;BR.MYO,9_TxEnhG1;R.MUC29,9_TxEnhG1;HRT.FE,11_EnhWk1;ESO,14_Enh;BN.ITL,11_EnhWk1;IPS.15,13_EnhA;DUO.SMUS,14_Enh;HUES6,11_EnhWk1;PANC.I,11_EnhWk1;BN.CC,14_Enh;ES.WA7,14_Enh;BN.AG,14_Enh;ES.I3,11_EnhWk1;HD.CD184EC,11_EnhWk1;H1.BMP4DM,11_EnhWk1;IMR…	.	.	.	NM_015548	rs4715628	DST	DST	0	0	INT		No data	7
6	56389074	6E	G	A	rs9475714	1	1	0	0.54	0.69	0.67	0.74		7		3	3	.		0	0	.	NHLF,5_Strong_Enhancer	.	CHON.BMMSC,9_TxEnhG1;COL.SMUS,11_EnhWk1;ESO,14_Enh;PANC.I,11_EnhWk1;IMR90,14_Enh;IPS.15,11_EnhWk1;IPS.20,11_EnhWk1;IPS.18,14_Enh;HUES48,11_EnhWk1;ADI.MSC,13_EnhA;BM.MSC,13_EnhA;BN.HM150,11_EnhWk1;BN.ITL,14_Enh;BN.AG,11_EnhWk1;LNG.FE,9_TxEnhG1;BN.MFL,11_EnhWk1;MUS.SC,13_EnhA;ADI.NUC,14_Enh;MSC.ADIPC,13_EnhA;BN.AC,14_Enh;DUO.SMUS,9_TxEnhG1;PFF.1,9_TxEnhG1;BR.MYO,9_TxEnhG1;R.SMUS,11_EnhWk1	.	.	Evi-1_4;Ik-2_2;SIX5_disc2;SRF_known5;STAT_known8;STAT_known9;XBP-1_2;Znf143_disc1	NM_015548	rs9475714	DST	DST	0	0	INT		No data	7
6	56393025	6E	A	G	rs7762629	0.84	0.99	0	0.92	0.74	0.8	0.77		5			5	.		0	0	.	NHLF,5_Strong_Enhancer;HSMM,5_Strong_Enhancer	.	R.SMUS,11_EnhWk1;MSC.ADIPC,13_EnhA;ST.SMUS28,9_TxEnhG1;CHON.BMMSC,9_TxEnhG1;COL.SMUS,9_TxEnhG1;DUO.SMUS,9_TxEnhG1;ADI.NUC,9_TxEnhG1;BN.AG,14_Enh;PFF.1,13_EnhA;BM.MSC,13_EnhA;IMR90,14_Enh;MUS.SC,13_EnhA;ADI.MSC,13_EnhA;PFF.2,14_Enh;LV,9_TxEnhG1	UW,PANC-1,None	.	.	NM_015548	rs7762629	DST	DST	0	0	INT		Chromatin_Structure|DNase-seq	5
6	56394173	6E	T	C	rs9357922	0.84	0.99	0	0.79	0.73	0.8	0.77		6			6	.		0	0	.	NHLF,7_Weak_Enhancer	.	R.SMUS,11_EnhWk1;CHON.BMMSC,9_TxEnhG1;COL.SMUS,9_TxEnhG1;DUO.SMUS,9_TxEnhG1;ADI.MSC,13_EnhA;PFF.2,14_Enh;PFF.1,14_Enh;LV,14_Enh;BM.MSC,9_TxEnhG1;MSC.ADIPC,9_TxEnhG1;IMR90,9_TxEnhG1;MUS.SC,9_TxEnhG1	.	.	HMG-IY_2	NM_015548	rs9357922	DST	DST	0	0	INT		Motifs|PWM|Sox4	6
6	56395051	6E	C	A	rs6939305	0.84	0.99	0	0.63	0.72	0.67	0.77		7			7	.		0	0	.	.	.	R.SMUS,11_EnhWk1;CHON.BMMSC,9_TxEnhG1;COL.SMUS,9_TxEnhG1;PFF.2,14_Enh;MUS.SC,9_TxEnhG1;ADI.MSC,9_TxEnhG1;PFF.1,14_Enh;BM.MSC,13_EnhA	.	.	DMRT1;DMRT3;HNF1_1;HNF1_7;TATA_known1	NM_015548	rs6939305	DST	DST	0	0	INT		No data	7
6	56395409	6E	T	C	rs6919608	0.95	0.99	0	0.54	0.69	0.67	0.75		7			7	.		0	0	.	.	.	R.SMUS,11_EnhWk1;CHON.BMMSC,9_TxEnhG1;COL.SMUS,9_TxEnhG1;PFF.2,14_Enh;PFF.1,9_TxEnhG1;BM.MSC,9_TxEnhG1	.	.	CTCF_disc1;SP1_disc3;Sin3Ak-20_disc3;TATA_disc7;TCF12_disc5;ZNF263_disc1	NM_015548	rs6919608	DST	DST	0	0	INT		No data	7
6	56396694	6E	CT	C	rs34224935	0.98	0.99	0	0.58	0.69	0.67	0.74		6			6	.		0	0	.	.	.	R.SMUS,11_EnhWk1;CHON.BMMSC,9_TxEnhG1;COL.SMUS,9_TxEnhG1;PFF.1,9_TxEnhG1;LV,9_TxEnhG1;PFF.2,9_TxEnhG1;MSC.ADIPC,9_TxEnhG1;H9,11_EnhWk1;BN.AG,9_TxEnhG1	.	.	AP-2_disc2;AP-2_known1;AP-2_known2;AP-2_known5;AP-2_known6;AP-2_known7;SP1_disc3;SP1_known3;SRF_disc2	NM_015548	rs34224935	DST	DST	0	0	INT		Motifs|PWM|Sp3, Motifs|PWM|Sp1, Chromatin_Structure|FAIRE	6
6	56398413	6E	TTAA	T	rs35866027	0.98	0.99	0	0.54	0.69	0.67	0.74		6			6	.		0	0	.	.	.	COL.SMUS,9_TxEnhG1;R.SMUS,9_TxEnhG1;LNG.FE,9_TxEnhG1;DUO.SMUS,9_TxEnhG1;BN.SN,14_Enh;HRT.FE,11_EnhWk1;R.MUC31,9_TxEnhG1;IPS.15,11_EnhWk1	.	.	Arid3a_2;Cdx2_1;HNF1_7;Hmx_2;Hoxa5_1;Hoxb8;Hoxb9;Hoxd10;Mef2_known2;Mef2_known3;Mef2_known6;Nkx6-1_1;Nobox_1;Pou2f2_known2;Pou2f2_known8;Pou5f1_known1	NM_015548	rs35866027	DST	DST	0	0	INT		Motifs|PWM|(SATB1)2, Motifs|PWM|DMRT2, Motifs|PWM|DMRT3, Motifs|PWM|Glis2, Motifs|PWM|Tcf7, Motifs|PWM|DMRT1, Motifs|PWM|Oct-1	6
6	56398954	6E	T	C	rs12527139	0.87	0.99	0	0.94	0.74	0.79	0.77		7			7	.		0	0	.	.	.	COL.SMUS,9_TxEnhG1;LNG.FE,9_TxEnhG1;BN.SN,14_Enh;R.SMUS,14_Enh	.	.	Irf_disc3;ZEB1_known5;p300_disc5	NM_015548	rs12527139	DST	DST	0	0	INT		No data	7
6	56399731	6E	A	T	rs7758054	0.87	0.99	0	0.93	0.74	0.79	0.77		5			5	.		0	0	.	H1,7_Weak_Enhancer	.	COL.SMUS,9_TxEnhG1;LNG.FE,9_TxEnhG1;IPS.20,11_EnhWk1;IPS.15,11_EnhWk1;HUES6,11_EnhWk1;BN.SN,13_EnhA;HUES48,9_TxEnhG1;BN.HM150,9_TxEnhG1;PFF.1,9_TxEnhG1;HUES64,11_EnhWk1;DUO.SMUS,9_TxEnhG1;R.SMUS,9_TxEnhG1;H1,13_EnhA;ES.WA7,11_EnhWk1;BN.AG,11_EnhWk1;BN.ITL,11_EnhWk1;ST.MUC,11_EnhWk1;BN.CC,13_EnhA;IPS.18,11_EnhWk1;BN.AC,9_TxEnhG1;BN.MFL,11_EnhWk1	AWG,LNCaP,None;UW,NHDF-Ad,None;UW,NHDF-neo,None	.	RFX5_disc1;RP58	NM_015548	rs7758054	DST	DST	0	0	INT		Chromatin_Structure|DNase-seq	5
6	56400832	6E	T	C	rs6907917	0.84	0.99	0	0.79	0.73	0.79	0.77		7			7	.		0	0	.	.	.	LNG.FE,9_TxEnhG1;BN.SN,13_EnhA;HUES48,9_TxEnhG1;HUES64,11_EnhWk1;DUO.SMUS,9_TxEnhG1;R.SMUS,9_TxEnhG1;IPS.18,11_EnhWk1;BN.AC,9_TxEnhG1;BN.MFL,11_EnhWk1;SK.MUS,9_TxEnhG1;BR.MYO,9_TxEnhG1;ES.I3,11_EnhWk1;IPS.20,11_EnhWk1;BN.AG,13_EnhA;COL.SMUS,10_TxEnhG2;PFF.2,9_TxEnhG1;BN.CC,9_TxEnhG1;ST.SMUS28,9_TxEnhG1;BN.ITL,13_EnhA;HUES6,9_TxEnhG1;BN.HM150,9_TxEnhG1	.	.	Ascl2;CTCF_disc5;E2A_3;E2A_5;Myf_2;Rad21_disc8	NM_015548	rs6907917	DST	DST	0	0	INT		No data	7
6	56401999	6E	G	A	rs4472350	0.95	0.99	0	0.54	0.69	0.67	0.75		7			7	.		0	1	.	.	ST.SMUS28,4_TssWk	BN.MFL,11_EnhWk1;BN.AG,11_EnhWk1;PFF.1,9_TxEnhG1;CHON.BMMSC,9_TxEnhG1;ADI.MSC,9_TxEnhG1;COL.SMUS,9_TxEnhG1;MUS.SC,9_TxEnhG1;PANC.I,11_EnhWk1;BN.ITL,11_EnhWk1;DUO.SMUS,11_EnhWk1;IMR90,9_TxEnhG1;BN.SN,11_EnhWk1;PANC,11_EnhWk1;SK.MUS,14_Enh;BN.CC,11_EnhWk1;R.SMUS,11_EnhWk1;HUES48,14_Enh;BN.HM150,11_EnhWk1;BN.AC,11_EnhWk1;PFK.2,14_Enh;LNG.FE,9_TxEnhG1;ADI.NUC,11_EnhWk1;LV,14_Enh;BR.MYO,11_EnhWk1;BM.M…	.	.	.	NM_015548	rs4472350	DST	DST	0	0	INT		No data	7
6	56402908	6E	G	T	rs4473850	0.98	0.99	0	0.54	0.69	0.67	0.74		6			6	.		0	0	.	NHEK,7_Weak_Enhancer;NHLF,6_Weak_Enhancer;HMEC,7_Weak_Enhancer;GM12878,7_Weak_Enhancer;HepG2,6_Weak_Enhancer;Huvec,5_Strong_Enhancer	ST.SMUS28,4_TssWk;DUO.SMUS,6_TssD2;PANC.I,6_TssD2;COL.SMUS,6_TssD2;R.SMUS,6_TssD2;BN.FE0,4_TssWk;ESO,4_TssWk;ADI.NUC,6_TssD2	BN.MFL,11_EnhWk1;BN.ITL,11_EnhWk1;PANC,11_EnhWk1;BN.AC,11_EnhWk1;BM.MSC,14_Enh;PFF.2,14_Enh;SK.MUS,13_EnhA;LNG.FE,10_TxEnhG2;LIV.A,14_Enh;BR.MYO,13_EnhA;SK.MUS63,11_EnhWk1;PFK.3,14_Enh;R.MUC31,14_Enh;PFF.1,13_EnhA;BN.AG,14_Enh;KID.FE,14_Enh;CHON.BMMSC,11_EnhWk1;IMR90,10_TxEnhG2;IPS.DF6,11_EnhWk1;PFK.2,14_Enh;ADI.MSC,14_Enh;LV,13_EnhA;MUS.SC,13_EnhA	.	.	Hoxa5_1;LUN-1;Osr;Pax-5_known2;Rad21_disc7	NM_015548	rs4473850	DST	DST	0	0	INT		Motifs|PWM|LUN-1	6
6	56402958	6E	A	T	rs9475716	0.82	0.93	0	0.64	0.69	0.79	0.75		6			6	.		0	0	.	NHEK,7_Weak_Enhancer;NHLF,6_Weak_Enhancer;HMEC,7_Weak_Enhancer;GM12878,7_Weak_Enhancer;HepG2,6_Weak_Enhancer;Huvec,5_Strong_Enhancer	ST.SMUS28,4_TssWk;DUO.SMUS,6_TssD2;PANC.I,6_TssD2;COL.SMUS,6_TssD2;R.SMUS,6_TssD2;BN.FE0,4_TssWk;ESO,4_TssWk;ADI.NUC,6_TssD2	BN.MFL,11_EnhWk1;BN.ITL,11_EnhWk1;PANC,11_EnhWk1;BN.AC,11_EnhWk1;BM.MSC,14_Enh;PFF.2,14_Enh;SK.MUS,13_EnhA;LNG.FE,10_TxEnhG2;LIV.A,14_Enh;BR.MYO,13_EnhA;SK.MUS63,11_EnhWk1;PFK.3,14_Enh;R.MUC31,14_Enh;PFF.1,13_EnhA;BN.AG,14_Enh;KID.FE,14_Enh;CHON.BMMSC,11_EnhWk1;IMR90,10_TxEnhG2;IPS.DF6,11_EnhWk1;PFK.2,14_Enh;ADI.MSC,14_Enh;LV,13_EnhA;MUS.SC,13_EnhA	.	.	HMG-IY_2;Zfp105	NM_015548	rs9475716	DST	DST	0	0	INT		Motifs|PWM|Tcfap2e, Motifs|PWM|Elf3, Motifs|PWM|Srf, Motifs|PWM|Tcf3	6
6	56403776	6E	T	G	rs6906792	0.97	0.99	0	0.52	0.69	0.67	0.74		7			7	.		0	0	Huvec,2_Weak_Promoter	NHLF,6_Weak_Enhancer;HepG2,6_Weak_Enhancer;HMEC,6_Weak_Enhancer;NHEK,6_Weak_Enhancer	PANC.I,6_TssD2;BN.FE0,4_TssWk;IMR90,4_TssWk;R.SMUS,4_TssWk;LNG.FE,3_TssA;COL.SMUS,3_TssA;ST.SMUS28,5_TssD1;SK.MUS,2_TssF;DUO.SMUS,3_TssA;KID.FE,3_TssA;ADI.NUC,2_TssF	BN.ITL,11_EnhWk1;PFF.2,14_Enh;LIV.A,14_Enh;PFK.3,14_Enh;R.MUC31,14_Enh;CHON.BMMSC,11_EnhWk1;MUS.SC,13_EnhA;NCC.GED2,14_Enh;CD34.MBP1562,14_Enh;BR.MYO,14_Enh;NCC.COR2,14_Enh;MSC.ADIPC,13_EnhA;PFF.1,14_Enh;CD34.MBP1536,11_EnhWk1;BM.MSC,13_EnhA;ADI.MSC,14_Enh;BN.SN,11_EnhWk1	.	.	SEF-1	NM_015548	rs6906792	DST	DST	0	0	INT		No data	7
6	56403995	6E	T	A	rs9296850	0.86	0.98	0	0.67	0.72	0.79	0.76		7			7	.		0	0	Huvec,2_Weak_Promoter	NHLF,6_Weak_Enhancer;HepG2,6_Weak_Enhancer;HMEC,6_Weak_Enhancer;NHEK,6_Weak_Enhancer	PANC.I,6_TssD2;BN.FE0,4_TssWk;R.SMUS,4_TssWk;LNG.FE,3_TssA;COL.SMUS,3_TssA;DUO.SMUS,3_TssA;KID.FE,3_TssA;ADI.NUC,2_TssF;IMR90,3_TssA;BR.MYO,3_TssA;SK.MUS,3_TssA;NCC.GED2,3_TssA;ST.SMUS28,3_TssA;R.MUC29,4_TssWk;MSC.ADIPC,2_TssF	BN.ITL,11_EnhWk1;PFF.2,14_Enh;PFK.3,14_Enh;R.MUC31,14_Enh;MUS.SC,13_EnhA;CD34.MBP1562,14_Enh;PFF.1,14_Enh;CD34.MBP1536,11_EnhWk1;BM.MSC,13_EnhA;ADI.MSC,14_Enh;BN.SN,11_EnhWk1;CHON.BMMSC,13_EnhA;HRT.FE,14_Enh;CD34.MBP1480,11_EnhWk1;BN.CC,11_EnhWk1;BN.HM150,11_EnhWk1;LIV.A,13_EnhA;ST.MUC,14_Enh;NCC.COR2,13_EnhA	.	.	CDP_4;Dobox4;Hoxb13;INSM1;Nr2f2	NM_015548	rs9296850	DST	DST	0	0	INT		No data	7
6	56404191	6E	T	C	rs4236141	0.97	0.99	0	0.87	0.71	0.8	0.74		7			7	.		0	0	Huvec,2_Weak_Promoter;HepG2,2_Weak_Promoter	NHLF,6_Weak_Enhancer;HMEC,6_Weak_Enhancer;NHEK,6_Weak_Enhancer	PANC.I,6_TssD2;BN.FE0,4_TssWk;R.SMUS,4_TssWk;LNG.FE,3_TssA;COL.SMUS,3_TssA;DUO.SMUS,3_TssA;KID.FE,3_TssA;ADI.NUC,2_TssF;SK.MUS,3_TssA;NCC.GED2,3_TssA;ST.SMUS28,3_TssA;R.MUC29,4_TssWk;MSC.ADIPC,2_TssF;IMR90,4_TssWk;BM.MSC,2_TssF;BR.MYO,4_TssWk;CHON.BMMSC,2_TssF	BN.ITL,11_EnhWk1;PFF.2,14_Enh;PFK.3,14_Enh;R.MUC31,14_Enh;MUS.SC,13_EnhA;CD34.MBP1562,14_Enh;PFF.1,14_Enh;CD34.MBP1536,11_EnhWk1;ADI.MSC,14_Enh;BN.SN,11_EnhWk1;HRT.FE,14_Enh;CD34.MBP1480,11_EnhWk1;BN.CC,11_EnhWk1;BN.HM150,11_EnhWk1;LIV.A,13_EnhA;ST.MUC,14_Enh;NCC.COR2,13_EnhA;DUO.MUC61,14_Enh;IPS.18,14_Enh;BN.AG,14_Enh;BN.AC,11_EnhWk1	.	.	AFP1;Nanog_disc4	NM_015548	rs4236141	DST	DST	0	0	INT		No data	7
6	56404443	6E	G	A	rs4236142	0.97	0.99	0	0.57	0.69	0.8	0.74		5			5	.		1	1	Huvec,2_Weak_Promoter;HepG2,2_Weak_Promoter;NHLF,2_Weak_Promoter;GM12878,2_Weak_Promoter	NHEK,6_Weak_Enhancer;K562,7_Weak_Enhancer;HMEC,4_Strong_Enhancer;H1,6_Weak_Enhancer;HSMM,5_Strong_Enhancer	PANC.I,6_TssD2;BN.FE0,4_TssWk;LNG.FE,3_TssA;COL.SMUS,3_TssA;KID.FE,3_TssA;ADI.NUC,2_TssF;NCC.GED2,3_TssA;ST.SMUS28,3_TssA;R.MUC29,4_TssWk;MSC.ADIPC,2_TssF;BR.MYO,4_TssWk;CHON.BMMSC,2_TssF;DUO.MUC61,3_TssA;HUES48,6_TssD2;SK.MUS,2_TssF;DUO.SMUS,2_TssF;IMR90,3_TssA;HD.CD184EC,6_TssD2;R.SMUS,5_TssD1;ADI.MSC,2_TssF;BM.MSC,2_TssF	PFF.2,14_Enh;MUS.SC,13_EnhA;CD34.MBP1536,11_EnhWk1;BN.SN,11_EnhWk1;BN.HM150,11_EnhWk1;LIV.A,13_EnhA;ST.MUC,14_Enh;NCC.COR2,13_EnhA;SK.MUS62,11_EnhWk1;SK.MUS63,11_EnhWk1;HD.CD56MESC,11_EnhWk1;IPS.18,11_EnhWk1;IPS.20,11_EnhWk1;BN.CC,13_EnhA;PFF.1,13_EnhA;PFM.3,11_EnhWk1;BN.AC,13_EnhA;BN.AG,13_EnhA;R.MUC31,13_EnhA;PFK.2,14_Enh;IPS.15,11_EnhWk1;HUES6,11_EnhWk1;HRT.FE,13_EnhA;CD34.MBP1562,13_EnhA;BN.M…	UW,HFF,None;UW,HMVEC-dBl-Neo,None;UW,HMVEC-dLy-Ad,None	.	HDAC2_disc6;RBP-Jkappa_1;RXRA_disc4	NM_015548	rs4236142	DST	DST	0	0	INT		Motifs|PWM|RBP-Jkappa, Chromatin_Structure|FAIRE, Chromatin_Structure|DNase-seq	5
6	56404583	6E	C	T	rs4236143	0.86	0.98	0	0.92	0.74	0.8	0.76		5			5	.		0	0	Huvec,2_Weak_Promoter;HepG2,2_Weak_Promoter;NHLF,2_Weak_Promoter;GM12878,2_Weak_Promoter	NHEK,6_Weak_Enhancer;K562,7_Weak_Enhancer;HMEC,4_Strong_Enhancer;H1,6_Weak_Enhancer;HSMM,5_Strong_Enhancer	PANC.I,6_TssD2;BN.FE0,4_TssWk;LNG.FE,3_TssA;COL.SMUS,3_TssA;KID.FE,3_TssA;ADI.NUC,2_TssF;NCC.GED2,3_TssA;ST.SMUS28,3_TssA;R.MUC29,4_TssWk;MSC.ADIPC,2_TssF;BR.MYO,4_TssWk;CHON.BMMSC,2_TssF;DUO.MUC61,3_TssA;HUES48,6_TssD2;SK.MUS,2_TssF;DUO.SMUS,2_TssF;IMR90,3_TssA;HD.CD184EC,6_TssD2;R.SMUS,5_TssD1;ADI.MSC,2_TssF;BM.MSC,2_TssF	PFF.2,14_Enh;MUS.SC,13_EnhA;CD34.MBP1536,11_EnhWk1;BN.SN,11_EnhWk1;BN.HM150,11_EnhWk1;LIV.A,13_EnhA;ST.MUC,14_Enh;NCC.COR2,13_EnhA;SK.MUS62,11_EnhWk1;SK.MUS63,11_EnhWk1;HD.CD56MESC,11_EnhWk1;IPS.18,11_EnhWk1;IPS.20,11_EnhWk1;BN.CC,13_EnhA;PFF.1,13_EnhA;PFM.3,11_EnhWk1;BN.AC,13_EnhA;BN.AG,13_EnhA;R.MUC31,13_EnhA;PFK.2,14_Enh;IPS.15,11_EnhWk1;HUES6,11_EnhWk1;HRT.FE,13_EnhA;CD34.MBP1562,13_EnhA;BN.M…	AWG,HUVEC,None;UW,BJ,None;UW,HA-sp,None;UW,HFF-Myc,None;UW,WERI-Rb-1,None	.	Nanog_disc1;Pou3f3;Pou5f1_known1	NM_015548	rs4236143	DST	DST	0	0	INT		Chromatin_Structure|FAIRE, Chromatin_Structure|DNase-seq	5
6	56404933	6E	G	T	rs4466244	0.96	0.99	0	0.53	0.69	0.8	0.74		6			6	.		0	0	Huvec,2_Weak_Promoter;NHLF,2_Weak_Promoter	K562,7_Weak_Enhancer;HMEC,4_Strong_Enhancer;NHEK,4_Strong_Enhancer;HepG2,4_Strong_Enhancer;GM12878,4_Strong_Enhancer;HSMM,5_Strong_Enhancer	PANC.I,6_TssD2;BN.FE0,4_TssWk;LNG.FE,3_TssA;COL.SMUS,3_TssA;KID.FE,3_TssA;ADI.NUC,2_TssF;R.MUC29,4_TssWk;MSC.ADIPC,2_TssF;SK.MUS,2_TssF;ADI.MSC,2_TssF;BM.MSC,2_TssF;BN.HM150,6_TssD2;SK.MUS63,6_TssD2;DUO.MUC61,6_TssD2;BR.MYO,6_TssD2;SK.MUS62,6_TssD2;NCC.GED2,2_TssF;CD34.MBP1562,2_TssF;CD34.MBP1480,6_TssD2;ST.SMUS28,2_TssF;DUO.SMUS,2_TssF;R.SMUS,4_TssWk;IMR90,2_TssF;LIV.A,6_TssD2;CD34.P,6_TssD2;BN.…	PFF.2,14_Enh;MUS.SC,13_EnhA;CD34.MBP1536,11_EnhWk1;ST.MUC,14_Enh;NCC.COR2,13_EnhA;PFF.1,13_EnhA;PFM.3,11_EnhWk1;BN.AC,13_EnhA;BN.AG,13_EnhA;R.MUC31,13_EnhA;PFK.2,14_Enh;IPS.15,11_EnhWk1;HUES6,11_EnhWk1;HRT.FE,13_EnhA;ESO,14_Enh;BN.ITL,13_EnhA;LV,14_Enh;CD34.C,13_EnhA;CHON.BMMSC,13_EnhA;BN.SN,13_EnhA;BR.H35,11_EnhWk1;HUES48,11_EnhWk1;H1,11_EnhWk1;PFM.2,14_Enh;H1.BMP4DM,11_EnhWk1;BN.MFL,14_Enh;HD.C…	.	.	NF-I_1	NM_015548	rs4466244	DST	DST	0	0	INT		Motifs|PWM|myogenin/NF-1, Chromatin_Structure|FAIRE	6
6	56405725	6E	T	C	rs7755573	0.85	0.96	0	0.71	0.72	0.8	0.76		5			5	.		1	1	NHEK,1_Active_Promoter;K562,2_Weak_Promoter	HMEC,4_Strong_Enhancer;HepG2,4_Strong_Enhancer;GM12878,4_Strong_Enhancer;HSMM,4_Strong_Enhancer;Huvec,4_Strong_Enhancer;NHLF,4_Strong_Enhancer;H1,6_Weak_Enhancer	BN.FE0,4_TssWk;LNG.FE,3_TssA;COL.SMUS,3_TssA;ADI.NUC,2_TssF;MSC.ADIPC,2_TssF;SK.MUS,2_TssF;ADI.MSC,2_TssF;BM.MSC,2_TssF;SK.MUS62,6_TssD2;NCC.GED2,2_TssF;CD34.MBP1562,2_TssF;CD34.P,6_TssD2;BN.CC,2_TssF;DUO.SMUS,3_TssA;BN.AC,2_TssF;CHON.BMMSC,2_TssF;MUS.SC,2_TssF;PFF.1,2_TssF;ST.SMUS28,3_TssA;BN.AG,2_TssF;COL.MUC32,4_TssWk;ESO,3_TssA;IPS.20,4_TssWk;SK.MUS63,2_TssF;R.SMUS,3_TssA;BR.H35,2_TssF;KID.FE…	CD34.MBP1536,11_EnhWk1;PFK.2,14_Enh;IPS.15,11_EnhWk1;HUES6,11_EnhWk1;HRT.FE,13_EnhA;CD34.C,13_EnhA;H1,11_EnhWk1;CD34.MBP1508,13_EnhA;HUES64,11_EnhWk1;CD34.MBP1480,11_EnhWk1;SPL,14_Enh;PFM.3,11_EnhWk1;CD19.P,14_Enh;CD34.MBP1549,11_EnhWk1;BN.GM2,11_EnhWk1;ST.MUC,13_EnhA;H1.DMSC,14_Enh;GAS,14_Enh;HD.CD56MESC,11_EnhWk1;IPS.18,11_EnhWk1;ES.I3,11_EnhWk1;PFM.2,14_Enh	.	.	.	NM_015548	rs7755573	DST	DST	0	0	INT		Chromatin_Structure|FAIRE, Chromatin_Structure|DNase-seq	5
6	56408583	6E	G	A	rs6914184	0.92	0.97	0	0.5	0.69	0.67	0.74		7			7	.		0	0	HepG2,2_Weak_Promoter;Huvec,2_Weak_Promoter	HSMM,5_Strong_Enhancer;NHLF,5_Strong_Enhancer;GM12878,6_Weak_Enhancer;HMEC,6_Weak_Enhancer;K562,6_Weak_Enhancer;NHEK,7_Weak_Enhancer;H1,7_Weak_Enhancer	HUES48,4_TssWk;IPS.18,4_TssWk;IPS.20,4_TssWk;BN.AC,4_TssWk	H1.DMSC,14_Enh;PFF.2,14_Enh;BN.FE1,14_Enh;BN.MFL,14_Enh;COL.SMUS,14_Enh;BN.AG,14_Enh;BN.CC,14_Enh;HRT.FE,14_Enh;LNG.FE,14_Enh;CD34.MBP1480,11_EnhWk1;HD.CD184EC,14_Enh;BM.MSC,13_EnhA;BN.SN,14_Enh;R.SMUS,13_EnhA;LIV.A,13_EnhA;BR.MYO,14_Enh;ES.I3,14_Enh;NCC.GED2,14_Enh;PFK.3,14_Enh;NCC.COR2,11_EnhWk1;ADI.NUC,14_Enh;DUO.SMUS,14_Enh;ST.SMUS28,14_Enh;SK.MUS62,11_EnhWk1;ADI.MSC,14_Enh;MUS.SC,13_EnhA;CHO…	.	.	Mef2_known5;p300_disc5	NM_015548	rs6914184	DST	DST	0	0	INT		No data	7
6	56409483	6E	TC	T	rs35297883	0.93	0.97	0	0.55	0.69	0.8	0.74		6			6	.		0	0	.	.	.	SK.MUS62,11_EnhWk1;ADI.MSC,14_Enh;MUS.SC,13_EnhA;CHON.BMMSC,13_EnhA;SK.MUS,14_Enh;R.SMUS,11_EnhWk1;COL.SMUS,11_EnhWk1;PFF.2,14_Enh;BN.HM150,11_EnhWk1;BN.SN,14_Enh	.	.	Barx2;Duxl;GCNF;HNF1_3;Hoxb4;Hoxc6;Ik-3;Nobox_2;Pax-5_known4;Prrx1;Prrx2_1;RXRA_known7;VDR_1	NM_015548	rs35297883	DST	DST	0	0	INT		Motifs|PWM|Tcf1, Chromatin_Structure|FAIRE	6
6	56412554	6E	T	C	rs4143828	0.82	0.95	0	0.94	0.74	0.8	0.76		7			7	.		0	0	.	.	.	SK.MUS,14_Enh;BN.SN,11_EnhWk1;BN.AC,11_EnhWk1;DUO.SMUS,11_EnhWk1;LNG.FE,14_Enh;BN.ITL,11_EnhWk1;COL.SMUS,11_EnhWk1;ST.SMUS28,14_Enh;BN.AG,11_EnhWk1;BN.CC,11_EnhWk1;BR.MYO,14_Enh	.	.	.	NM_015548	rs4143828	DST	DST	0	0	INT		No data	7
6	56412987	6E	A	T	rs4236144	0.82	0.95	0	0.84	0.73	0.8	0.76		6			6	.		0	0	.	NHLF,7_Weak_Enhancer	.	SK.MUS,14_Enh;BN.SN,11_EnhWk1;BN.AC,11_EnhWk1;DUO.SMUS,11_EnhWk1;LNG.FE,14_Enh;BN.ITL,11_EnhWk1;COL.SMUS,11_EnhWk1;ST.SMUS28,14_Enh;BN.AG,11_EnhWk1;BN.CC,11_EnhWk1;CHON.BMMSC,9_TxEnhG1;BR.MYO,9_TxEnhG1	.	.	HMG-IY_2;TATA_known5	NM_015548	rs4236144	DST	DST	0	0	INT		Motifs|PWM|Tcfap2e	6
6	56413165	6E	C	T	rs4236145	0.82	0.95	0	0.71	0.73	0.8	0.76		7			7	.		1	0	.	NHLF,7_Weak_Enhancer	.	SK.MUS,14_Enh;BN.AC,11_EnhWk1;LNG.FE,14_Enh;BN.ITL,11_EnhWk1;COL.SMUS,11_EnhWk1;ST.SMUS28,14_Enh;BN.AG,11_EnhWk1;BN.CC,11_EnhWk1;CHON.BMMSC,9_TxEnhG1;BR.MYO,9_TxEnhG1;H1.DMSC,11_EnhWk1;IMR90,11_EnhWk1;LV,11_EnhWk1;PANC.I,11_EnhWk1;BN.SN,14_Enh;R.SMUS,11_EnhWk1	.	.	GATA_known8;HDAC2_disc6;Nanog_disc2;Pax-6_1;Pou2f2_known2;TCF4_known1	NM_015548	rs4236145	DST	DST	0	0	INT		No data	7
6	56413273	6E	G	T	rs4712132	0.82	0.95	0	0.71	0.73	0.8	0.76		6			6	.		0	0	.	NHLF,6_Weak_Enhancer	.	SK.MUS,14_Enh;BN.AC,11_EnhWk1;LNG.FE,14_Enh;BN.ITL,11_EnhWk1;COL.SMUS,11_EnhWk1;ST.SMUS28,14_Enh;BN.AG,11_EnhWk1;BN.CC,11_EnhWk1;CHON.BMMSC,9_TxEnhG1;BR.MYO,9_TxEnhG1;PANC.I,11_EnhWk1;BN.SN,14_Enh;R.SMUS,11_EnhWk1;ADI.MSC,14_Enh;NCC.GED2,11_EnhWk1;NCC.COR2,11_EnhWk1	.	.	Ik-3;ZBRK1;Zfp410	NM_015548	rs4712132	DST	DST	0	0	INT		Motifs|PWM|Ik-3	6
6	56413505	6E	C	A	rs4715629	0.93	0.98	0	0.54	0.69	0.68	0.74		7			7	.		0	0	.	NHLF,6_Weak_Enhancer;NHEK,6_Weak_Enhancer	MSC.ADIPC,6_TssD2;PANC.I,6_TssD2	SK.MUS,14_Enh;BN.AC,11_EnhWk1;LNG.FE,14_Enh;BN.ITL,11_EnhWk1;ST.SMUS28,14_Enh;BN.AG,11_EnhWk1;BN.CC,11_EnhWk1;BR.MYO,9_TxEnhG1;BN.SN,14_Enh;R.SMUS,11_EnhWk1;NCC.GED2,11_EnhWk1;NCC.COR2,11_EnhWk1;CHON.BMMSC,14_Enh;COL.SMUS,13_EnhA;DUO.SMUS,14_Enh;ADI.MSC,13_EnhA;ADI.NUC,14_Enh	.	.	Foxp1;Pax-6_1	NM_015548	rs4715629	DST	DST	0	0	INT		No data	7
6	56414396	6E	A	C	rs4712133	0.9	0.95	0	0.6	0.7	0.8	0.74		5			5	.		0	0	.	NHLF,6_Weak_Enhancer	.	BN.ITL,11_EnhWk1;BN.CC,11_EnhWk1;BN.SN,14_Enh;R.SMUS,11_EnhWk1;NCC.COR2,11_EnhWk1;ADI.MSC,13_EnhA;ADI.NUC,14_Enh;CHON.BMMSC,13_EnhA;BR.MYO,14_Enh;BN.HM150,11_EnhWk1;BN.AC,13_EnhA;COL.SMUS,14_Enh;MSC.ADIPC,14_Enh;SK.MUS,14_Enh;BM.MSC,13_EnhA;MUS.SC,11_EnhWk1;LNG.FE,13_EnhA;PANC.I,11_EnhWk1;NCC.GED2,14_Enh	.	.	HNF4_known2;NF-kappaB_disc1;NF-kappaB_known5;TCF12_disc6	NM_015548	rs4712133	DST	DST	0	0	INT		Chromatin_Structure|FAIRE, Chromatin_Structure|DNase-seq	5
6	56415208	6E	C	A	rs7759875	0.93	0.98	0	0.56	0.69	0.68	0.74		5			5	.		1	0	GM12878,2_Weak_Promoter	NHLF,6_Weak_Enhancer	LNG.FE,2_TssF;COL.SMUS,6_TssD2;IMR90,6_TssD2;ST.SMUS28,3_TssA;ADI.MSC,2_TssF;DUO.SMUS,6_TssD2;BM.MSC,6_TssD2;MSC.ADIPC,3_TssA;CHON.BMMSC,2_TssF	BN.ITL,11_EnhWk1;BN.CC,11_EnhWk1;R.SMUS,11_EnhWk1;BR.MYO,14_Enh;BN.HM150,11_EnhWk1;BN.AC,13_EnhA;PANC.I,11_EnhWk1;NCC.GED2,14_Enh;ESO,14_Enh;LIV.A,11_EnhWk1;BR.H35,9_TxEnhG1;SK.MUS,13_EnhA;BN.AG,11_EnhWk1;BN.SN,13_EnhA;PFM.3,11_EnhWk1;HRT.FE,11_EnhWk1;PFF.1,11_EnhWk1;ADI.NUC,13_EnhA;MUS.SC,13_EnhA;NCC.COR2,11_EnhWk1;BN.MFL,11_EnhWk1	.	.	Foxa_known4;Hdx;Pax-4_4;Pou1f1_2;Pou2f2_known2;p300_disc2	NM_015548	rs7759875	DST	DST	0	0	INT		Chromatin_Structure|FAIRE, Chromatin_Structure|DNase-seq	5
6	56415568	6E	G	A	rs7760640	0.93	0.98	0	0.56	0.69	0.68	0.74		5			5	.		0	0	NHLF,2_Weak_Promoter;NHEK,2_Weak_Promoter	Huvec,6_Weak_Enhancer;GM12878,6_Weak_Enhancer	LNG.FE,2_TssF;COL.SMUS,6_TssD2;BM.MSC,6_TssD2;MSC.ADIPC,3_TssA;CHON.BMMSC,2_TssF;IMR90,4_TssWk;ADI.MSC,3_TssA;DUO.SMUS,3_TssA;ST.SMUS28,4_TssWk	BN.ITL,11_EnhWk1;R.SMUS,11_EnhWk1;BN.HM150,11_EnhWk1;BN.AC,13_EnhA;NCC.GED2,14_Enh;LIV.A,11_EnhWk1;BR.H35,9_TxEnhG1;SK.MUS,13_EnhA;BN.AG,11_EnhWk1;PFM.3,11_EnhWk1;HRT.FE,11_EnhWk1;ADI.NUC,13_EnhA;MUS.SC,13_EnhA;NCC.COR2,11_EnhWk1;BN.MFL,11_EnhWk1;PFF.1,14_Enh;BR.MYO,13_EnhA;BN.CC,13_EnhA;HUES48,11_EnhWk1;BN.SN,11_EnhWk1	UW,HMF,None	.	Foxf1;Foxl1_1;Foxq1;Mef2_known5;NF-Y_known3	NM_015548	rs7760640	DST	DST	0	0	INT		Motifs|Footprinting|Foxq1, Motifs|PWM|Foxq1, Chromatin_Structure|FAIRE, Chromatin_Structure|DNase-seq	5
6	56415755	6E	C	T	rs7760695	0.82	0.95	0	0.72	0.73	0.8	0.76		7			7	.		0	0	NHLF,2_Weak_Promoter	GM12878,6_Weak_Enhancer	LNG.FE,2_TssF;COL.SMUS,6_TssD2;CHON.BMMSC,2_TssF;ST.SMUS28,4_TssWk;ADI.MSC,2_TssF;BM.MSC,4_TssWk;MSC.ADIPC,2_TssF	BN.ITL,11_EnhWk1;R.SMUS,11_EnhWk1;BN.HM150,11_EnhWk1;BN.AC,13_EnhA;NCC.GED2,14_Enh;LIV.A,11_EnhWk1;BR.H35,9_TxEnhG1;SK.MUS,13_EnhA;BN.AG,11_EnhWk1;HRT.FE,11_EnhWk1;NCC.COR2,11_EnhWk1;BN.MFL,11_EnhWk1;BN.SN,11_EnhWk1;PFF.1,11_EnhWk1;HD.CD184EC,9_TxEnhG1;DUO.SMUS,14_Enh;BN.CC,14_Enh;BR.MYO,14_Enh;ADI.NUC,14_Enh;MUS.SC,9_TxEnhG1	.	.	Foxp1;HMG-IY_2;Maf_known3;Pou5f1_known2;TATA_known1	NM_015548	rs7760695	DST	DST	0	0	INT		No data	7
6	56417282	6E	C	T	rs4715630	0.83	0.96	0	0.94	0.74	0.8	0.76		4	2		2	.		1	1	.	NHLF,7_Weak_Enhancer	.	BN.AC,13_EnhA;MUS.SC,9_TxEnhG1;CHON.BMMSC,9_TxEnhG1;ADI.MSC,9_TxEnhG1;BR.MYO,9_TxEnhG1;PFF.1,9_TxEnhG1;MSC.ADIPC,9_TxEnhG1;DUO.SMUS,11_EnhWk1;BN.AG,9_TxEnhG1;LV,9_TxEnhG1;R.SMUS,11_EnhWk1;H1.DMSC,14_Enh;DUO.MUC61,11_EnhWk1;LIV.A,9_TxEnhG1;SK.MUS63,9_TxEnhG1;ST.SMUS28,9_TxEnhG1;BN.HM150,14_Enh;SK.MUS,9_TxEnhG1;IMR90,9_TxEnhG1;PFF.2,9_TxEnhG1;BM.MSC,9_TxEnhG1;BN.ITL,9_TxEnhG1;COL.SMUS,13_EnhA;PFM.3…	AWG,LNCaP,None	SK-N-SH_RA,P300,HudsonAlpha,None	.	NM_015548	rs4715630	DST	DST	0	0	NSM		Chromatin_Structure|FAIRE, Chromatin_Structure|DNase-seq, Protein_Binding|ChIP-seq|AR, Protein_Binding|ChIP-seq|EP300	4		DST	NM_015548:c.G8439A:p.M2813I	0.07
6	56417545	6E	T	C	rs4715631	0.91	0.96	0	0.6	0.7	0.68	0.75		4	2		2	.		1	1	.	NHLF,5_Strong_Enhancer	.	BN.AC,13_EnhA;MUS.SC,9_TxEnhG1;CHON.BMMSC,9_TxEnhG1;ADI.MSC,9_TxEnhG1;BR.MYO,9_TxEnhG1;PFF.1,9_TxEnhG1;MSC.ADIPC,9_TxEnhG1;BN.AG,9_TxEnhG1;LV,9_TxEnhG1;R.SMUS,11_EnhWk1;H1.DMSC,14_Enh;LIV.A,9_TxEnhG1;SK.MUS63,9_TxEnhG1;ST.SMUS28,9_TxEnhG1;SK.MUS,9_TxEnhG1;IMR90,9_TxEnhG1;PFF.2,9_TxEnhG1;BM.MSC,9_TxEnhG1;PFM.3,11_EnhWk1;DUO.SMUS,9_TxEnhG1;BN.HM150,9_TxEnhG1;HD.CD56MESC,9_TxEnhG1;COL.SMUS,11_EnhWk1	UW,HA-sp,None	HepG2,MAFF,Stanford,None;HepG2,MAFK,Stanford,None	.	NM_015548	rs4715631	DST	DST	0	0	NSM		Chromatin_Structure|FAIRE, Chromatin_Structure|DNase-seq, Protein_Binding|ChIP-seq|AR, Protein_Binding|ChIP-seq|MAFF, Protein_Binding|ChIP-seq|MAFK	4		DST	NM_015548:c.A8176G:p.T2726A	0.95
6	56418814	6E	T	C	rs6922770	0.94	-0.97	0	0.44	0.31	0.32	0.26		6			6	.		0	0	.	.	.	H1.DMSC,14_Enh	.	.	AP-3;En-1_3;Hoxa7_2;Hoxb4;Hoxc6;Hoxd8;Ncx_2;Nkx2_3;Nkx2_8;Nkx6-1_3;Pax-4_4;Pax-6_3;Pax7;Pou2f2_known2;Pou2f2_known4;Pou3f2_4;Pou4f3;Pou6f1_1;Pou6f1_2	NM_015548	rs6922770	DST	DST	0	0	INT		Motifs|PWM|Hoxc6, Motifs|PWM|Hoxa4, Motifs|PWM|Pou2f1, Motifs|PWM|Sox5, Motifs|PWM|Hoxc4	6
6	56419128	6E	G	T	rs13194746	0.91	-0.96	0	0.43	0.31	0.32	0.25		6			6	.		0	0	.	.	.	H1.DMSC,14_Enh	.	.	ELF1_disc3;NRSF_disc9;Rad21_disc6;Zfx	NM_015548	rs13194746	DST	DST	0	0	INT		Motifs|PWM|Zfx, Motifs|Footprinting|Zfx	6
6	56419377	6E	C	T	rs16887974	0.91	-0.96	0	0.37	0.3	0.2	0.25		6			6	.		0	0	.	.	.	H1.DMSC,14_Enh;HD.CD184EC,9_TxEnhG1	.	.	Irx;Ncx_2;PLZF;Pou2f2_known11	NM_015548	rs16887974	DST	DST	0	0	INT		Motifs|PWM|Irx-3, Motifs|PWM|Irx6, Motifs|PWM|Irx3, Motifs|PWM|Irx4, Motifs|PWM|Irx2, Motifs|PWM|Irx5	6
6	56420538	6E	C	T	rs11756977	0.9	-0.96	0	0.4	0.3	0.32	0.25		4	2		2	.		1	1	.	HSMM,4_Strong_Enhancer;NHLF,5_Strong_Enhancer	HD.CD184EC,6_TssD2	HRT.FE,11_EnhWk1;CHON.BMMSC,9_TxEnhG1;SK.MUS,9_TxEnhG1;BN.MFL,9_TxEnhG1;COL.SMUS,9_TxEnhG1;BN.AC,9_TxEnhG1;LNG.FE,9_TxEnhG1;ST.SMUS28,14_Enh;BN.CC,9_TxEnhG1;BN.ITL,9_TxEnhG1;BN.SN,9_TxEnhG1;LV,9_TxEnhG1;PFF.2,9_TxEnhG1;NCC.GED2,13_EnhA;IMR90,9_TxEnhG1;BN.HM150,9_TxEnhG1;BN.AG,9_TxEnhG1;ADI.MSC,9_TxEnhG1;R.SMUS,11_EnhWk1;H1.DNP,11_EnhWk1;ESO,9_TxEnhG1;H1.DMSC,9_TxEnhG1;NCC.COR2,11_EnhWk1;MUS.SC,9_…	AWG,HSMM,None;AWG,HSMMtube,None;UW,SKMC,None	HEK293(b),KAP1,UCD,None	.	NM_015548	rs11756977	DST	DST	0	0	NSM		Chromatin_Structure|DNase-seq, Protein_Binding|ChIP-seq|TRIM28	4		DST	NM_015548:c.G6872A:p.R2291H	0.12
6	56421463	6E	T	A	rs2064591	0.9	-0.96	0	0.41	0.34	0.32	0.25		6			6	.		0	0	.	.	.	R.SMUS,11_EnhWk1;NCC.GED2,14_Enh;SK.MUS,14_Enh;LNG.FE,14_Enh;HD.CD184EC,11_EnhWk1	.	.	Foxp1;HNF1_1;Hoxa9;Hoxd10;Hoxd8;Nkx6-1_1;Pax-4_4;Smad3_2	NM_015548	rs2064591	DST	DST	0	0	INT		Motifs|PWM|IPF1	6
6	56422861	6E	A	T	rs9396220	0.89	-0.96	0	0.4	0.34	0.32	0.25		6			6	.		0	0	.	.	.	.	.	.	Cdx;Cdx2_2;HNF4_known8;Hoxa9;Hoxb9;Hoxc10;Hoxc9;PLZF	NM_015548	rs9396220	DST	DST	0	0	INT		Motifs|PWM|Hnf4a	6
6	85038174	6F	T	C	rs9359584	1	1	1	0.47	0.59	0.61	0.48		7			7	4.733e-06		0	0	.	.	.	IPS.20,12_EnhWk2;HUES64,12_EnhWk2	.	.	.	NM_014895	rs9359584		KIAA1009	5	100838	.		No data	7
6	85038395	6F	C	A	rs9350994	0.98	0.99	0	0.47	0.6	0.61	0.48		6			6	.		0	0	.	.	.	IPS.20,12_EnhWk2;HUES64,12_EnhWk2	.	.	ERalpha-a_known1;FXR_3;RAR;RORalpha1_1;RXRA_known2;RXRA_known3;Sox_14;Sox_16;Sox_2	NM_014895	rs9350994		KIAA1009	5	101059	.		Motifs|PWM|Sox7, Motifs|PWM|RORalpha1	6
6	85038549	6F	A	G	rs9353173	1	1	1	0.47	0.59	0.62	0.48		7			7	5.346e-06		0	0	.	.	.	IPS.20,12_EnhWk2;HUES64,12_EnhWk2;IPS.15,12_EnhWk2;HUES48,12_EnhWk2	.	.	Dbx1;Pou3f1;Pou4f3;RXRA_known4	NM_014895	rs9353173		KIAA1009	5	101213	.		No data	7
6	97516261	6G	G	A	rs9487902	0.99	1	0	0.71	0.84	0.93	0.8		4			4	.		0	0	.	.	.	BN.CC,14_Enh;BN.ITL,14_Enh	AWG,A549,None;AWG,HSMM,None;AWG,HSMMtube,None;AWG,HUVEC,None;AWG,MCF-7,None;AWG,Th1,None;Duke,AoSMC,None;Duke,FibroP,None;Duke,GM18507,None;Duke,HeLa-S3,IFNa4h;Duke,Huh-7,None;Duke,LNCaP,androgen;Duke,Melano,None;Duke,RWPE1,None;UW,AG04450,None;UW,AG09309,None;UW,AG09319,None;UW,AG10803,None;UW,AoAF,None;UW,CD34+_Mobilized,None;UW,GM12864,None;UW,GM12865,None;UW,HA-h,None;UW,HA-sp,None;UW,HAc,Non…	A549,CTCF,HudsonAlpha,DEX_100nM;A549,CTCF,HudsonAlpha,EtOH_0.02pct;AG04449,CTCF,UW,None;AG04450,CTCF,UW,None;AG09309,CTCF,UW,None;AG09319,CTCF,UW,None;AG10803,CTCF,UW,None;AoAF,CTCF,UW,None;BJ,CTCF,UW,None;Caco-2,CTCF,UW,None;GM06990,CTCF,UW,None;GM12878,CTCF,Broad,None;GM12878,CTCF,Stanford,None;GM12878,CTCF,UT-A,None;GM12878,RAD21,HudsonAlpha,None;GM12878,RAD21,Stanford,None;GM12878,SMC3,Stanfo…	HNF1_7;Hltf	NM_052904	rs9487902	KLHL32	KLHL32	0	0	INT		Chromatin_Structure|FAIRE, Chromatin_Structure|DNase-seq, Protein_Binding|ChIP-seq|RAD21, Protein_Binding|ChIP-seq|SMC3, Protein_Binding|ChIP-seq|CTCF	4
6	97518003	6G	A	G	rs1933463	1	1	1	0.72	0.84	0.93	0.8		7		3	3	6.296e-05		1	1	.	.	.	.	.	.	Lhx3_2;Ncx_2;Nkx2_6;Nkx6-1_1;Pou2f2_known8;Pou3f3;TATA_known1;TEF;Zfp187	NM_052904	rs1933463	KLHL32	KLHL32	0	0	INT		No data	7
6	107265724	6H	T	A	rs3117400	0.91	0.98	0	0.15	0.48	0.42	0.4		5			5	.		0	0	.	.	.	.	Duke,LNCaP,androgen	.	.	NR_033557	rs3117400	LOC100422737	LOC100422737	5	30423	.		Chromatin_Structure|DNase-seq	5
6	107269691	6H	C	A	rs3117399	0.93	0.99	0	0.13	0.44	0.42	0.4		7			7	.		0	0	.	.	.	H1.BMP4DT,13_EnhA;H1.DMSC,11_EnhWk1	Duke,PanIslets,None	.	RORalpha1_3	NR_033557	rs3117399	LOC100422737	LOC100422737	5	34390	.		No data	7
6	107280314	6H	T	C	rs723318	1	1	1	0.13	0.44	0.42	0.41		6			6	0.0001556		0	0	.	.	.	.	.	.	SMC3_disc2	NR_033557	rs723318	LOC100422737	LOC100422737	5	45013	.		Motifs|PWM|SEF-1, Chromatin_Structure|FAIRE	6
6	107292562	6H	C	T	rs3107261	1	1	1	0.12	0.47	0.44	0.43		6			6	8.872e-05		1	0	.	GM12878,4_Strong_Enhancer	.	.	.	.	GR_known10;Nanog_disc4;Pou2f2_known8	NM_001142470	rs3107261		C6orf203	5	56843	.		Motifs|PWM|Sox17, Chromatin_Structure|FAIRE	6
6	117791961	6I	G	A	rs72961480	0.95	1	0	0.17	0.09	0.01	0.09		6			6	.		0	0	.	.	.	.	.	.	GR_disc4;Gcm1;NF-kappaB_disc3;YY1_known5	NM_173674	rs72961480	DCBLD1	DCBLD1	5	11857	.		Motifs|PWM|YY1	6
6	117792773	6I	G	A	rs10081022	0.95	1	0	0.17	0.09	0.01	0.09		7			7	.		0	0	.	.	.	.	.	.	NRSF_disc10;SETDB1_disc1	NM_173674	rs10081022	DCBLD1	DCBLD1	5	11045	.		No data	7
6	117797466	6I	G	C	rs111349728	0.95	1	0	0.17	0.09	0.01	0.09		7			7	.		0	0	.	.	.	.	.	.	SRF_disc2;ZBRK1	NM_173674	rs111349728	DCBLD1	DCBLD1	5	6352	.		No data	7
6	117800943	6I	G	T	rs72963407	0.95	0.98	0	0.0041	0.08	0.01	0.08		6			6	.		0	0	.	.	.	LIV.A,14_Enh;PANC.I,11_EnhWk1	.	.	CACD_1;CACD_2;GCNF;Klf4;Klf7;MZF1::1-4_1	NM_173674	rs72963407	DCBLD1	DCBLD1	5	2875	.		Motifs|PWM|Ascl2, Motifs|PWM|CACCC-bindingfactor, Motifs|PWM|Sox13	6
6	117809490	6I	A	G	rs9481727	0.97	1	0	0.17	0.09	0.03	0.08		7			7	.		0	0	.	NHLF,5_Strong_Enhancer	.	GAS,14_Enh;CHON.BMMSC,9_TxEnhG1;IMR90,13_EnhA	.	.	.	NM_173674	rs9481727	DCBLD1	DCBLD1	0	0	INT		No data	7
6	117809971	6I	A	G	rs9489211	0.97	1	0	0.17	0.09	0.03	0.08		7			7	.		0	0	.	NHLF,7_Weak_Enhancer	.	GAS,14_Enh;IMR90,13_EnhA	.	.	.	NM_173674	rs9489211	DCBLD1	DCBLD1	0	0	INT		No data	7
6	117817775	6I	A	G	rs9320605	1	1	1	0.06	0.08	0.03	0.08		2b			2	7.646e-05		1	1	.	Huvec,4_Strong_Enhancer;NHEK,4_Strong_Enhancer;HMEC,4_Strong_Enhancer;HSMM,4_Strong_Enhancer;GM12878,6_Weak_Enhancer;NHLF,5_Strong_Enhancer	ADI.MSC,2_TssF;MUS.SC,2_TssF;BM.MSC,2_TssF;ST.MUC,6_TssD2;PANC.I,6_TssD2	PFF.2,11_EnhWk1;HD.CD56MESC,9_TxEnhG1;PFK.3,13_EnhA;PFK.2,13_EnhA;LIV.A,11_EnhWk1;ADI.NUC,14_Enh;H1.DMSC,14_Enh;CHON.BMMSC,13_EnhA;IMR90,14_Enh;LV,14_Enh;LNG.FE,11_EnhWk1;BR.MYO,12_EnhWk2;MSC.ADIPC,13_EnhA;BR.H35,14_Enh;ESO,14_Enh;PFF.1,13_EnhA;PFM.3,11_EnhWk1;DUO.SMUS,11_EnhWk1;PFM.2,14_Enh	AWG,A549,None;AWG,GM12878,None;AWG,HMEC,None;AWG,HSMM,None;AWG,HSMMtube,None;AWG,HUVEC,None;AWG,NHEK,None;Duke,AoSMC,None;Duke,HPDE6-E6E7,None;Duke,PanIsletD,None;Duke,ProgFib,None;Duke,RWPE1,None;UW,AG04449,None;UW,AG04450,None;UW,AG09309,None;UW,AG09319,None;UW,AG10803,None;UW,AoAF,None;UW,BJ,None;UW,GM12864,None;UW,GM12865,None;UW,HA-sp,None;UW,HAEpiC,None;UW,HAc,None;UW,HBMEC,None;UW,HCF,None…	MCF10A-Er-Src,STAT3,Harvard(Weissman),EtOH_0.01pct_4hr;MCF10A-Er-Src,STAT3,Harvard(Weissman),TAM_1uM_36hr	BDP1_disc3;Egr-1_known1;Egr-1_known4;Mxi1_disc2;Myc_known3;Myc_known4	NM_173674	rs9320605	DCBLD1	DCBLD1	0	0	INT		Motifs|Footprinting|Egr-2, Motifs|PWM|Egr-2, Motifs|Footprinting|TBX15, Motifs|PWM|TBX15, Chromatin_Structure|FAIRE, Chromatin_Structure|DNase-seq, Protein_Binding|ChIP-seq|STAT3	2b
6	117821049	6I	C	T	rs12182049	0.95	0.98	0	0.16	0.09	0.03	0.08		7			7	.		0	0	.	HMEC,7_Weak_Enhancer;Huvec,7_Weak_Enhancer	.	PFF.1,11_EnhWk1;PFK.2,11_EnhWk1;PFK.3,11_EnhWk1;HD.CD56MESC,9_TxEnhG1;CHON.BMMSC,14_Enh;PFM.3,11_EnhWk1	.	.	E2F_disc2;Klf7	NM_173674	rs12182049	DCBLD1	DCBLD1	0	0	INT		No data	7
6	134737409	6J	G	A	rs7754232	1	1	1	0.74	0.53	0.45	0.66		7			7	5.433e-05		0	0	.	K562,7_Weak_Enhancer	.	CD15.P,13_EnhA;CD3.P,13_EnhA;PFF.1,11_EnhWk1;MUS.SC,14_Enh	.	.	HNF1_2;Isl2	NR_038216	rs7754232	LOC154092	LOC154092	5	21443	.		No data	7
6	144649741	6J	ATAT	A	rs144668523	0.92	0.98	0	0.22	0.06	0.0017	0.06		6			6	.		0	0	.	Huvec,7_Weak_Enhancer	.	HUES48,11_EnhWk1;SK.MUS,11_EnhWk1;HUES64,11_EnhWk1;HD.CD184EC,11_EnhWk1;LV,11_EnhWk1;PFK.2,14_Enh	Duke,Osteobl,None	.	Elf3;Foxa_known4;GATA_disc3;HDAC2_disc6;Mef2_disc2;p300_disc5	NM_007124	rs144668523	UTRN	UTRN	0	0	INT		Motifs|PWM|ELF5	6
6	144664731	6J	T	C	rs1080022	1	1	1	0.23	0.06	0.01	0.07		5			5	0.0001527		0	0	.	HepG2,4_Strong_Enhancer;GM12878,4_Strong_Enhancer;NHEK,4_Strong_Enhancer;Huvec,4_Strong_Enhancer	CD34.MBP1508,4_TssWk;CD4.MP,2_TssF;R.MUC29,4_TssWk;DUO.MUC61,6_TssD2;CD34.MBP1562,2_TssF;CCC.TREGP,2_TssF;CD8.MP,2_TssF;CD8.NP,2_TssF;CCCRO.MP,2_TssF;CD3.P,2_TssF;CCIP.LSMPTP,2_TssF;CCC.TMP,3_TssA;CD34.C,2_TssF;CD19.P,2_TssF;R.SMUS,4_TssWk	BR.H35,11_EnhWk1;PFK.3,11_EnhWk1;ESO,14_Enh;R.MUC31,11_EnhWk1;SPL,14_Enh;PFM.3,11_EnhWk1;LNG.FE,11_EnhWk1;CC.TPC,13_EnhA;PANC,11_EnhWk1;SK.MUS,12_EnhWk2;GAS,14_Enh;CD34.MBP1549,11_EnhWk1;CCCRA.NP,13_EnhA;CD34.MBP1536,14_Enh;ADI.NUC,13_EnhA;CD15.P,11_EnhWk1;CD4.NP,13_EnhA;DUO.SMUS,14_Enh;LIV.A,13_EnhA;LV,13_EnhA;ST.MUC,11_EnhWk1;CD34.P,13_EnhA;SK.MUS62,14_Enh;PFK.2,13_EnhA;HUES6,11_EnhWk1;CD34.MBP…	.	HepG2b,TCF4,UCD,None	GR_known9;NF-I_1	NM_007124	rs1080022	UTRN	UTRN	0	0	INT		Protein_Binding|ChIP-seq|TCF4	5
6	156137175	6K	T	C	rs9397844	1	1	1	0.11	0.1	0.31	0.07		7			7	1.412e-06		0	0	.	.	.	.	.	.	GR_disc6;Pbx3_disc3;Smad_1	NM_015718	rs9397844		NOX3	5	360137	.		No data	7
6	160839350	6L	C	T	rs10455782	0.84	0.98	0	0.05	0.22	0.25	0.32		7			7	.		0	0	.	HepG2,7_Weak_Enhancer	.	.	.	.	STAT_known11	NM_021977	rs10455782	SLC22A3	SLC22A3	0	0	INT		No data	7
6	160840252	6L	G	T	rs7758229	0.86	0.98	0	0.05	0.22	0.25	0.32		7			7	.		0	0	.	.	.	CHON.BMMSC,12_EnhWk2	.	.	Dobox4;EWSR1-FLI1;Osr	NM_021977	rs7758229	SLC22A3	SLC22A3	0	0	INT		No data	7
6	160842537	6L	T	C	rs3123636	0.85	0.98	0	0.04	0.22	0.25	0.32		7			7	.		0	0	.	NHEK,7_Weak_Enhancer	ST.SMUS28,2_TssF;DUO.SMUS,4_TssWk;COL.SMUS,3_TssA;ADI.MSC,2_TssF	PFK.2,11_EnhWk1;PFK.3,13_EnhA;R.SMUS,11_EnhWk1;ESO,14_Enh;ADI.NUC,11_EnhWk1;LNG.FE,11_EnhWk1;MSC.ADIPC,13_EnhA;BN.FE0,12_EnhWk2	.	.	RXRA_known6	NM_021977	rs3123636	SLC22A3	SLC22A3	0	0	INT		No data	7
6	160849140	6L	A	T	rs2661839	0.84	0.98	0	0.03	0.22	0.31	0.32		5			5	.		0	0	.	HSMM,7_Weak_Enhancer	.	BN.MFL,12_EnhWk2;LNG.FE,11_EnhWk1;LIV.A,11_EnhWk1;BR.MYO,12_EnhWk2;PANC,11_EnhWk1;GAS,11_EnhWk1;SK.MUS63,13_EnhA;COL.SMUS,11_EnhWk1;LV,12_EnhWk2;R.SMUS,11_EnhWk1;ESO,14_Enh;PFK.2,11_EnhWk1;HRT.FE,12_EnhWk2;SK.MUS,12_EnhWk2;BN.CC,12_EnhWk2;BM.MSC,11_EnhWk1;MUS.SC,12_EnhWk2;SK.MUS62,11_EnhWk1;ST.SMUS28,11_EnhWk1;CHON.BMMSC,12_EnhWk2;ADI.MSC,11_EnhWk1;MSC.ADIPC,11_EnhWk1;ADI.NUC,11_EnhWk1	Duke,Urothelia,UT189	.	Dbx1;FAC1;Foxa_known2;Foxj1_2;Foxj2_1;Foxk1;Foxo_3;Foxp1;HDAC2_disc6;HNF1_6;HNF1_7;Irf_disc3;Mef2_disc1;Mef2_known2;Mef2_known3;Ncx_2;Nkx6-1_1;Pou2f2_known2;RREB-1_1;Sox_13;Zfp105;p300_disc5	NM_021977	rs2661839	SLC22A3	SLC22A3	0	0	INT		Motifs|PWM|Mtf1, Motifs|PWM|Zfp105, Motifs|PWM|Sox4, Motifs|PWM|FOXP1, Chromatin_Structure|DNase-seq	5
6	160850273	6L	C	T	rs3106164	0.93	0.99	0	0.02	0.23	0.31	0.34		5			5	.		0	0	.	H1,6_Weak_Enhancer	HUES48,6_TssD2	SK.MUS63,13_EnhA;COL.SMUS,11_EnhWk1;LV,12_EnhWk2;R.SMUS,11_EnhWk1;ESO,14_Enh;SK.MUS,12_EnhWk2;SK.MUS62,11_EnhWk1;CHON.BMMSC,12_EnhWk2;ADI.MSC,11_EnhWk1;MSC.ADIPC,11_EnhWk1;ADI.NUC,11_EnhWk1;IPS.18,12_EnhWk2;ES.I3,12_EnhWk2;IPS.15,12_EnhWk2;HUES64,12_EnhWk2;HUES6,12_EnhWk2;H1,12_EnhWk2;IPS.DF6,12_EnhWk2;IPS.20,12_EnhWk2;H1.BMP4DM,12_EnhWk2;ST.SMUS28,14_Enh	UW,HAEpiC,None;UW,HCFaa,None;UW,SKMC,None	.	EBF_known2	NM_021977	rs3106164	SLC22A3	SLC22A3	0	0	INT		Chromatin_Structure|DNase-seq	5
6	160853286	6L	G	A	rs388170	0.92	0.99	0	0.02	0.23	0.41	0.34		4			4	.		0	0	.	K562,6_Weak_Enhancer	.	ESO,14_Enh;IMR90,14_Enh;PFK.2,11_EnhWk1;CHON.BMMSC,13_EnhA;GAS,14_Enh;R.SMUS,11_EnhWk1;SK.MUS62,14_Enh;COL.SMUS,11_EnhWk1;SK.MUS,12_EnhWk2;BM.MSC,13_EnhA;MSC.ADIPC,11_EnhWk1;LNG.FE,12_EnhWk2;PFM.3,12_EnhWk2;ADI.MSC,12_EnhWk2	AWG,LNCaP,None	K562,USF1,HudsonAlpha,None;K562,USF2,Stanford,None;SK-N-SH_RA,USF1,HudsonAlpha,None	WT1;YY1_disc5	NM_021977	rs388170	SLC22A3	SLC22A3	0	0	INT		Chromatin_Structure|DNase-seq, Protein_Binding|ChIP-seq|USF1, Protein_Binding|ChIP-seq|USF2	4
6	160856843	6L	C	T	rs9365164	0.88	0.94	0	0.16	0.26	0.39	0.35		7			7	.		0	0	.	.	.	HUES64,12_EnhWk2;H1.DMSC,11_EnhWk1;IPS.DF19,11_EnhWk1;CD3.P,15_EnhP	.	.	.	NM_021977	rs9365164	SLC22A3	SLC22A3	0	0	INT		No data	7
6	160858188	6L	G	A	rs2292334	0.99	0.99	0	0.14	0.41	0.47	0.35		7			7	.		1	1	.	.	.	CD34.MBP1562,15_EnhP;CCIP.LSMPTP,12_EnhWk2	.	.	.	NM_021977	rs2292334	SLC22A3	SLC22A3	0	0	SYN		No data	7
6	160863532	6L	T	C	rs2048327	1	1	1	0.04	0.4	0.47	0.35		7			7	8.216e-07		0	0	.	.	.	.	.	.	.	NM_021977	rs2048327	SLC22A3	SLC22A3	0	0	INT		No data	7
6	160865645	6L	G	C	rs7769879	0.96	1	0	0.03	0.4	0.47	0.36		7			7	.		0	0	.	.	.	.	.	.	EBF_known3;NF-kappaB_known2;NF-kappaB_known3;NF-kappaB_known4	NM_021977	rs7769879	SLC22A3	SLC22A3	0	0	INT		No data	7
6	160867159	6L	G	A	rs9355288	0.99	1	0	0.04	0.4	0.47	0.35		7			7	.		0	0	.	.	.	.	AWG,HepG2,None	.	AP-2_known1;AP-2_known5;AP-2_known7;Myc_disc10;Rad21_disc7	NM_021977	rs9355288	SLC22A3	SLC22A3	0	0	INT		No data	7
6	160868654	6L	C	T	rs3918285	0.98	0.99	0	0.04	0.4	0.47	0.35		7			7	.		0	0	.	.	.	CC.TPC,12_EnhWk2	.	.	CTCF_disc3	NM_021977	rs3918285	SLC22A3	SLC22A3	0	0	INT		No data	7
6	160868668	6L	A	G	rs3918286	0.98	0.99	0	0.04	0.4	0.47	0.35		7			7	.		0	0	.	.	.	CC.TPC,12_EnhWk2	.	.	Cphx;GR_disc4;TATA_disc1;THAP1_disc1;THAP1_disc2;YY1_disc1;YY1_known2	NM_021977	rs3918286	SLC22A3	SLC22A3	0	0	INT		No data	7
6	160868687	6L	GC	G	rs3918287	0.98	0.99	0	0.04	0.4	0.47	0.35		7			7	.		0	0	.	.	.	CC.TPC,12_EnhWk2	.	.	E2A_1;EBF_disc1;EBF_disc2;EBF_known1;HEN1_2;PU.1_disc3;RP58	NM_021977	rs3918287	SLC22A3	SLC22A3	0	0	INT		No data	7
6	160869708	6L	ATTCT	A	rs71800295	0.98	0.99	0	0.03	0.4	0.47	0.35		7			7	.		0	0	.	.	.	.	.	.	Barhl1;CIZ;Cdx2_1;Gbx1;HMG-IY_2;Maf_known2;Pax-4_5;Pou2f2_known2;Pou2f2_known9;Pou3f2_2;Sox_14;Sox_15;Sox_18;Sox_9	NM_021977	rs71800295	SLC22A3	SLC22A3	0	0	INT		No data	7
6	160872151	6L	C	T	rs1810126	0.99	0.99	0	0.07	0.4	0.47	0.35		5			5	.		0	0	.	.	.	.	.	H1-hESC,NRSF,HudsonAlpha,None;H1-hESC,NRSF,HudsonAlpha,None;K562,NRSF,HudsonAlpha,None	.	NM_021977	rs1810126	SLC22A3	SLC22A3	0	0	U3		Protein_Binding|ChIP-seq|REST	5
6	160872652	6L	G	A	rs3088442	0.99	0.99	0	0.04	0.4	0.47	0.35		7			7	.		0	0	.	.	.	.	.	.	.	NM_021977	rs3088442	SLC22A3	SLC22A3	0	0	U3		No data	7
6	160882029	6L	G	A	rs2063347	0.98	0.99	0	0.04	0.4	0.47	0.35		7			7	.		0	0	.	.	.	CD8.NP,12_EnhWk2;CD34.MBP1562,15_EnhP;CCIP.LSMPTP,11_EnhWk1;CD4.NP,11_EnhWk1;CC.TPC,13_EnhA;CCCRA.NP,12_EnhWk2;CCIP.LSTP,11_EnhWk1;CD8.MP,11_EnhWk1;CCCRO.MP,11_EnhWk1;CCC.TREGP,11_EnhWk1;CD3.P,13_EnhA;CD4.MP,11_EnhWk1;CD34.MBP1480,12_EnhWk2;CD34.P,12_EnhWk2;CD15.P,14_Enh;CD19.P,11_EnhWk1;CD34.C,13_EnhA;CD34.MBP1536,12_EnhWk2	.	.	Irf_known10;Irf_known11;Irf_known3;Irf_known8	NR_028093	rs2063347	LPAL2	LPAL2	3	5556	.		No data	7
6	160883294	6L	T	C	rs3106162	0.97	0.99	0	0.03	0.4	0.47	0.35		3a			3	.		0	0	.	HSMM,6_Weak_Enhancer;NHLF,5_Strong_Enhancer;NHEK,5_Strong_Enhancer;HMEC,6_Weak_Enhancer;GM12878,7_Weak_Enhancer;Huvec,6_Weak_Enhancer	CD3.P,2_TssF;ADI.MSC,6_TssD2;CD34.MBP1562,6_TssD2	CC.TPC,13_EnhA;CCCRA.NP,12_EnhWk2;CD34.MBP1480,12_EnhWk2;CD34.P,12_EnhWk2;CD34.C,13_EnhA;CD34.MBP1536,12_EnhWk2;CCIP.LSMPTP,13_EnhA;PFF.1,11_EnhWk1;PFF.2,11_EnhWk1;BM.MSC,11_EnhWk1;CHON.BMMSC,11_EnhWk1;PFK.2,11_EnhWk1;PFK.3,11_EnhWk1;CD19.P,13_EnhA;CD34.MBP1508,15_EnhP;PFM.2,12_EnhWk2;PFM.3,12_EnhWk2;GAS,11_EnhWk1;BR.H35,11_EnhWk1;MSC.ADIPC,11_EnhWk1;CD15.P,11_EnhWk1;CCCRO.MP,11_EnhWk1;CD8.NP,12_…	Duke,PanIsletD,None	.	AP-3;MIF-1;Pax-5_known3;Zbtb12	NR_028093	rs3106162	LPAL2	LPAL2	3	4291	.		Motifs|PWM|Pax-5, Chromatin_Structure|DNase-seq, Protein_Binding|ChIP-seq|SMARCA4, Protein_Binding|ChIP-seq|ETS1	3a
6	160884275	6L	C	T	rs2063346	0.97	0.99	0	0.04	0.4	0.47	0.35		7			7	.		0	0	.	NHEK,7_Weak_Enhancer;GM12878,6_Weak_Enhancer;HMEC,7_Weak_Enhancer;HSMM,7_Weak_Enhancer	CCCRA.NP,6_TssD2;CD4.NP,6_TssD2;CCIP.LSMPTP,2_TssF;CD8.MP,6_TssD2;CD4.MP,6_TssD2;CD3.P,6_TssD2;CCIP.LSTP,2_TssF	CC.TPC,13_EnhA;CD34.P,12_EnhWk2;PFK.2,11_EnhWk1;PFK.3,11_EnhWk1;CD19.P,13_EnhA;BR.H35,11_EnhWk1;ADI.MSC,11_EnhWk1;SPL,12_EnhWk2;CCC.TMP,11_EnhWk1;CD15.P,12_EnhWk2;CHON.BMMSC,12_EnhWk2;CCC.TREGP,13_EnhA;CD34.MBP1562,15_EnhP;H1.DMSC,14_Enh;HD.CD56MESC,12_EnhWk2;CD34.MBP1480,15_EnhP;CD34.MBP1536,15_EnhP;CD34.MBP1549,15_EnhP;MUS.SC,12_EnhWk2;PFF.2,12_EnhWk2;CD34.C,12_EnhWk2;CD8.NP,12_EnhWk2;CCCRO.MP,…	.	.	.	NR_028093	rs2063346	LPAL2	LPAL2	3	3310	.		No data	7
6	160887298	6L	GACCAGTACCAGT	G	rs11267696	0.92	0.96	0	0.04	0.38	0.47	0.35		7			7	.		0	0	.	.	.	.	.	.	NRSF_known3	NR_028093	rs11267696	LPAL2	LPAL2	3	287	.		No data	7
6	160959831	6L	A	T	rs12194138	0.81	1	0	0.01	0.07	0.02	0.16		6			6	.		0	0	.	.	CCC.TMP,4_TssWk	.	.	.	Ets_disc7;Klf7;Pax-4_3;RREB-1_2;Znf143_disc3	NM_005577	rs12194138	LPA	LPA	0	0	INT		Motifs|PWM|RREB1	6
6	160963230	6L	T	C	rs11751605	1	1	1	0.01	0.07	0.0035	0.14		7			7	5.818e-08		0	0	.	.	.	.	.	.	Foxo_2;Zfp187;Zfp410	NM_005577	rs11751605	LPA	LPA	0	0	INT		No data	7
6	160997118	6L	A	T	rs74617384	0.8	0.9	0	0.002	0.04	0	0.07		5			5	.		0	0	.	.	.	.	.	.	BRCA1_known2;NERF1a;Tel2	NM_005577	rs74617384	LPA	LPA	0	0	INT		Protein_Binding|ChIP-seq|RFX3	5
6	161005610	6L	C	T	rs55730499	0.94	0.98	0	0.01	0.05	0	0.07		7			7	.		0	0	.	.	.	.	.	.	CDP_6	NM_005577	rs55730499	LPA	LPA	0	0	INT		No data	7
6	161010118	6L	A	G	rs10455872	1	1	1	0.002	0.04	0	0.07		6			6	1.954e-11		0	0	.	.	BN.FE0,4_TssWk	.	.	.	Foxd1_1;Foxf1;Foxj1_2;Foxo_1	NM_005577	rs10455872	LPA	LPA	0	0	INT		Motifs|PWM|HFH8(FOXF1A)	6
6	166295083	6M	G	A	rs181191949	1	1	0	0.002	0	0	0.004		7			7	.		0	0	.	.	.	IMR90,11_EnhWk1;DUO.SMUS,11_EnhWk1;ST.SMUS28,14_Enh	.	.	.	NR_026861	rs181191949	C6orf176	C6orf176	3	42451	.		No data	7
6	166299808	6M	A	C	rs9459520	1	1	1	0.06	0.01	0	0.004		5			5	7.303e-05		0	0	.	.	.	PFM.3,11_EnhWk1;PFM.1,14_Enh;PFM.2,13_EnhA	Duke,CLL,None;Duke,GM19238,None	.	ZID	NR_026861	rs9459520	C6orf176	C6orf176	3	37726	.		Chromatin_Structure|DNase-seq	5
6	167212432	6N	G	A	rs78668987	1	1	0	0.002	0.07	0.39	0.03		7			7	.		0	0	.	.	NCC.GED2,6_TssD2;BN.SN,4_TssWk;BN.HM150,4_TssWk;BN.GM2,4_TssWk;BN.AC,4_TssWk	BN.ITL,14_Enh	AWG,Th1,None;Duke,H9ES,None;Duke,Melano,None	.	Maf_disc2	NM_001006932	rs78668987	RPS6KA2	RPS6KA2	0	0	INT		No data	7
6	167213927	6N	C	T	rs4710103	1	1	0	0.07	0.07	0.4	0.03		7			7	.		0	0	.	.	.	BN.AC,14_Enh;NCC.GED2,11_EnhWk1;IPS.DF19,12_EnhWk2;BN.HM150,11_EnhWk1	.	.	ATF3_known7;ATF3_known9	NM_001006932	rs4710103	RPS6KA2	RPS6KA2	0	0	INT		No data	7
6	167213934	6N	A	G	rs4710104	1	1	1	0.1	0.08	0.39	0.03		7			7	8.774e-05		0	0	.	.	.	BN.AC,14_Enh;NCC.GED2,11_EnhWk1;IPS.DF19,12_EnhWk2;BN.HM150,11_EnhWk1	.	.	ATF3_known9;Pax-2_3;Pax-3_1	NM_001006932	rs4710104	RPS6KA2	RPS6KA2	0	0	INT		No data	7
6	167214686	6N	G	A	rs10484520	1	1	1	0.01	0.07	0.39	0.03		7			7	7.01e-05		0	0	.	.	.	NCC.GED2,11_EnhWk1	.	.	Pou2f2_known6;RFX5_disc3	NM_001006932	rs10484520	RPS6KA2	RPS6KA2	0	0	INT		No data	7
6	167216820	6N	T	C	rs12660931	1	1	0	0.0041	0.07	0.39	0.03		6			6	.		0	0	.	.	.	MSC.ADIPC,12_EnhWk2;BN.FE0,12_EnhWk2;BN.AC,14_Enh;BN.HM150,11_EnhWk1	Duke,pHTE,None	.	AIRE_1;Znf143_known1	NM_001006932	rs12660931	RPS6KA2	RPS6KA2	0	0	INT		Motifs|PWM|znf143, Chromatin_Structure|FAIRE	6
6	167216944	6N	G	A	rs78353587	1	1	0	0.04	0.07	0.39	0.03		7			7	.		0	0	.	.	.	MSC.ADIPC,12_EnhWk2;BN.FE0,12_EnhWk2;BN.AC,14_Enh;BN.HM150,11_EnhWk1	Duke,H9ES,None	.	SRF_disc2	NM_001006932	rs78353587	RPS6KA2	RPS6KA2	0	0	INT		No data	7
6	167217860	6N	T	A	rs4710105	1	1	0	0.0041	0.07	0.39	0.03		6			6	.		0	0	.	.	.	.	.	.	Cphx;DMRT2;Dbx1;Dbx2;Hlx1;Hoxd10;Hoxd8;Mef2_known4;Ncx_2;Pax-6_3;Pou3f2_2;Pou3f4;Pou5f1_known2;TATA_known1	NM_001006932	rs4710105	RPS6KA2	RPS6KA2	0	0	INT		Motifs|PWM|Dbx2, Motifs|PWM|Tcf7, Motifs|PWM|Dbx1, Motifs|PWM|Pax6, Motifs|PWM|Hoxd8	6
6	167218811	6N	G	A	rs75165482	0.96	1	0	0.0041	0.07	0.39	0.03		7			7	.		0	0	.	.	.	.	Duke,H9ES,None	.	Maf_known4;SP1_disc2	NM_001006932	rs75165482	RPS6KA2	RPS6KA2	0	0	INT		No data	7
6	167219175	6N	A	G	rs79690004	0.96	1	0	0.0041	0.07	0.39	0.03		7			7	.		0	0	.	.	.	.	.	.	DMRT2;Hoxa5_1	NM_001006932	rs79690004	RPS6KA2	RPS6KA2	0	0	INT		No data	7
6	167219535	6N	G	A	rs2182853	0.96	1	0	0.002	0.07	0.4	0.03		5			5	.		0	0	.	.	.	.	.	HEK293(b),KAP1,UCD,None	Cart1;HMG-IY_2;Irf_disc3;Irf_known6;Irf_known7	NM_001006932	rs2182853	RPS6KA2	RPS6KA2	0	0	INT		Motifs|PWM|Cart-1, Protein_Binding|ChIP-seq|TRIM28	5
6	167222176	6N	A	G	rs76947328	0.96	1	0	0.002	0.07	0.4	0.03		7			7	.		0	0	.	.	.	.	.	.	CEBPG;Irf_known10;Irf_known11;Nkx6-1_1;PRDM1_disc1	NM_001006932	rs76947328	RPS6KA2	RPS6KA2	0	0	INT		No data	7
6	167223110	6N	T	A	rs61194672	0.96	1	0	0.002	0.07	0.4	0.03		6			6	.		0	0	.	.	.	.	.	.	Foxa_disc1;Foxa_known1;Foxa_known4;Foxi1;Foxp1;Pou2f2_known1;Pou2f2_known10;Pou2f2_known2;Pou2f2_known6;Pou2f2_known8;Pou2f2_known9;Zfp187	NM_001006932	rs61194672	RPS6KA2	RPS6KA2	0	0	INT		Motifs|PWM|Octamer, Motifs|PWM|OCT-x, Motifs|PWM|Pou2f3, Motifs|PWM|POU5F1, Motifs|PWM|Pou2f2, Motifs|PWM|Oct-1	6
6	167225272	6N	G	A	rs16899513	0.96	1	0	0.002	0.07	0.39	0.03		6			6	.		0	0	.	.	.	.	.	.	VDR_3	NM_001006932	rs16899513	RPS6KA2	RPS6KA2	0	0	INT		Motifs|PWM|VDR	6
6	167227740	6N	A	G	rs78737881	0.96	1	0	0.002	0.07	0.39	0.03		6			6	.		1	0	.	.	.	.	.	.	Cdx;Foxj2_1;Foxo_3;Foxp1;HNF1_6;Hoxb8;Msx-1_1;Nanog_disc2;Sox_13;Sox_15;Zfp105	NM_001006932	rs78737881	RPS6KA2	RPS6KA2	0	0	INT		Motifs|PWM|Nanog, Motifs|PWM|Zfp105, Motifs|PWM|Foxa2, Motifs|PWM|Sox4, Motifs|PWM|SOX2, Motifs|PWM|Sox11	6
6	167230907	6N	A	ACC	rs201325418	0.91	0.96	0	0.002	0.06	0.3	0.03		7			7	.		0	0	.	.	.	.	.	.	RREB-1_1;RREB-1_2	NM_001006932	rs201325418	RPS6KA2	RPS6KA2	0	0	INT		No data	7
[truncated: 1,369 more rows]
[truncated: 17 more columns]
