# Supplementary material for: Pharmacogenetic meta-analysis of genome-wide association studies of LDL cholesterol response to statins
Source: Nat Commun. 2014 Oct 28;5:5068. doi: 10.1038/ncomms6068 (PMC4220464; doi:10.1038/ncomms6068)
Supplement: Supplementary Data 3 — Candidate loci defined by association and eQTLs identified in this study [file ncomms6068-s4.xlsx]

## Sheet: Supp data file 3
Supplementary data file 3: Candidate loci defined by association and eQTLs identified in this study
RefSeq gene	Entrez Gene	chr	pos	basis of inclusion	locus number	Best Functional Score	regulome db score	coding score	eQTL score	max score	statin responsive (CMAP)	Gene	statin network connections	meta analysis p value	CMAP statin response	RefSeq gene	probe	Pravastatin response (PC3 - 24hr)	Atorvastatin response (PC3 - 24hr)	Simvastatin response (PC3 - 24hr)	Rosuvastatin response (PC3 - 24hr)	average fold change (absolute)	eQTL	Esnp Transcript	isCis?	Best Esnp	Esnp Transcript	Best Esnp P	replicated in other samples	Tissue Label	r^2 (colGtocolA)
SLC25A28	81894	10	101362536	association only	10F		7			7		SLC25A28		3.55e-05		SLC25A28	221432_s_at	0.5277	-0.4004	-0.1245	-0.3631	0.090075		SLC25A28
ME3	10873	11	86427738	association only	11C		7			7		ME3		6.644e-05		ME3	204663_at	0.6258	-0.6687	-0.5647	-0.0659	0.168375		ME3
CPPED1	55313	16	12936656	association only	16C		7			7		CPPED1		3.368e-05		CPPED1	218610_s_at	0.0449	0.3138	-0.3022	-0.3122	0.063925		CPPED1
TMEM106A	113277	17	41396042	association only	17A		7			7		TMEM106A		.		TMEM106A	.	.	.	.	.	.		TMEM106A
APOC1P1	342	19	45427125	association only	19A		7			7		APOC1P1		.		APOC1P1	.	.	.	.	.	.		APOC1P1
RCSD1	92241	1	167642992	association only	1G		7			7		RCSD1		3.683e-05		RCSD1	.	.	.	.	.	.		RCSD1
IL2RB	3560	22	37511033	association only	22A		7			7		IL2RB	1	8.948e-05		IL2RB	205291_at	-0.5283	0.2207	0.114	0.0084	0.0463		IL2RB
LIMCH1	22998	4	41490455	association only	4C		7			7		LIMCH1		1.953e-07		LIMCH1	212328_at	-0.349	-0.2175	-0.3633	0.5343	0.098875		LIMCH1
ARL15	54622	5	53424125	association only	5E		7			7		ARL15		2.543e-05		ARL15	219842_at	1.1477	-0.3175	-0.4833	-0.2353	0.0279		ARL15
ZNF879	345462	5	178454118	association only	5L		7			7		ZNF879		2.098e-05		ZNF879	.	.	.	.	.	.		ZNF879
LOC154092	154092	6	134737409	association only	6J		7			7		LOC154092		5.433e-05		LOC154092	.	.	.	.	.	.		LOC154092
ETV1	2115	7	13911645	association only	7A		7			7	yes	ETV1	1	1.755e-05		ETV1	217061_s_at	0.9976	2.8512	1.7328	1.8044	1.8465		ETV1
BMS1	9790	10	43288626	association only	10B		6			6		BMS1		2.803e-05		BMS1	203082_at	-0.1764	-1.0442	-0.7389	-0.5249	0.6211		BMS1
TSPAN15	23555	10	71285405	association only	10D		6			6		TSPAN15		.		TSPAN15	218693_at	-0.4247	0.6006	1.1744	0.6313	0.4954		TSPAN15
OR51G1	79324	11	4954763	association only	11A		6			6		OR51G1		.		OR51G1	.	.	.	.	.	.		OR51G1
OR51A4	401666	11	4962001	association only	11A		6			6		OR51A4		.		OR51A4	.	.	.	.	.	.		OR51A4
SLCO1A2	6579	12	21447997	association only	12B		6			6		SLCO1A2		1.533e-05		SLCO1A2	211481_at	0.6602	-0.1697	-0.2284	0.3028	0.141225		SLCO1A2
HS6ST3	266722	13	97516494	association only	13F		6			6		HS6ST3		.		HS6ST3	.	.	.	.	.	.		HS6ST3
FLRT2	23768	14	86091415	association only	14D		6			6		FLRT2		6.818e-05		FLRT2	204359_at	-0.1038	-0.9215	-0.4325	-0.938	0.59895		FLRT2
PRKCB	5579	16	23984256	association only	16E		6			6		PRKCB	3	3.55e-05		PRKCB	209685_s_at	0.1386	0.9513	0.4298	-0.8088	0.177725		PRKCB
NLRP11	204801	19	56328441	association only	19B		6			6		NLRP11		4.196e-05		NLRP11	.	.	.	.	.	.		NLRP11
PSRC1	84722	1	109822143	assoc and eQTL	1E		6			6	suggestive	PSRC1		.		PSRC1	201896_s_at	-0.1635	-1.8305	-1.2911	-0.8371	1.03055		PSRC1	1	rs646776	PSRC1	3.05e-86	Y	Liver(Greenawalt),Blood(Fehrmann et al),Cerebellum (Huntington's),Lymph,Monocytes,Monocytes (CD14+),Prefrontal cortex (Alzheimer's),Visual cortex (Alzheimer's),	SameSNP
DSCAM	1826	21	41447313	association only	21B		6			6		DSCAM		.		DSCAM	211484_s_at	0.1035	-0.0473	-0.2539	-0.414	0.152925		DSCAM
CMPK2	129607	2	6960697	association only	2A		6			6		CMPK2		.		CMPK2	.	.	.	.	.	.		CMPK2
DPP10	57628	2	115747719	association only	2E		6			6		DPP10		3.386e-05		DPP10	.	.	.	.	.	.		DPP10
SLC6A1	6529	3	11019209	association only	3A		6			6		SLC6A1		3.889e-05		SLC6A1	205152_at	0.5488	0.0984	-0.6525	-0.5845	0.14745		SLC6A1
ZNF654	55279	3	88190768	assoc and eQTL	3H		6			6		ZNF654		.		ZNF654	219239_s_at	0.5124	0.638	0.6945	0.3205	0.54135		ZNF654	1	rs4414876	ZNF654	3.14e-09	Y	ER+ breast tumor cells,Blood(Fehrmann et al),CD4+lymph,LCL (MuTHER),	0.561
TMPRSS11D	9407	4	68748670	association only	4E		6			6		TMPRSS11D		8.341e-05		TMPRSS11D	207602_at	-0.1219	0.1719	-0.2727	-0.313	0.133925		TMPRSS11D
ADRB2	154	5	148216692	association only	5J		6			6	yes	ADRB2		3.438e-05		ADRB2	206170_at	0.3638	-2.8285	-1.2198	-1.9995	1.421		ADRB2
NRG1	3084	8	31981772	association only	8D		6			6		NRG1		1.477e-05		NRG1	208230_s_at	0.7384	-0.6878	-0.3111	0.199	0.015375		NRG1
C9orf135	138255	9	72562213	association only	9C		6			6		C9orf135		0.0001038		C9orf135	.	.	.	.	.	.		C9orf135
ASTN2	23245	9	119821287	association only	9F		6			6		ASTN2		0.0001323		ASTN2	209693_at	-0.4084	0.1753	-0.9924	-0.2922	0.379425		ASTN2
GRID1	2894	10	88001714	association only	10E		5			5		GRID1	1	0.0001004		GRID1	.	.	.	.	.	.		GRID1
MMP26	56547	11	5000043	association only	11A		5			5		MMP26	1	0.0001178		MMP26	220541_at	1.4301	0.4176	-0.011	0.0304	0.466775		MMP26
CNTN5	53942	11	99311433	association only	11D		5			5		CNTN5		.		CNTN5	207452_s_at	0.7692	-0.5536	-0.2828	0.2736	0.0516		CNTN5
KIRREL3	84623	11	126418901	association only	11F		5			5		KIRREL3	1	0.0001916		KIRREL3	.	.	.	.	.	.		KIRREL3
SLCO1B1	10599	12	21361587	association only	12B		5			5		SLCO1B1		.		SLCO1B1	210366_at	1.0856	-0.1318	-0.7435	0.4161	0.1566		SLCO1B1
METTL20	254013	12	31784682	association only	12E		5			5		METTL20		7.01e-05		METTL20	.	.	.	.	.	.		METTL20
TNFRSF19	55504	13	24116611	association only	13A		5			5		TNFRSF19		.		TNFRSF19	.	.	.	.	.	.		TNFRSF19
ABHD13	84945	13	108885972	association only	13G		5			5		ABHD13		.		ABHD13	.	.	.	.	.	.		ABHD13
SCG5	6447	15	32978769	association only	15A		5			5		SCG5		.		SCG5	203889_at	-0.3194	0.2841	0.012	-1.0422	0.266375		SCG5
RBFOX1	54715	16	7681778	association only	16B		5			5		RBFOX1		0.0001729		RBFOX1	221217_s_at	-0.3382	-0.0287	-0.7104	-0.1029	0.29505		RBFOX1
HS3ST2	9956	16	22821059	association only	16D		5			5		HS3ST2		4.528e-05		HS3ST2	219697_at	0.0024	-1.0552	-0.5718	-1.1337	0.689575		HS3ST2
LOC100130581	100130581	17	41423162	association only	17A		5			5		LOC100130581		.		LOC100130581	.	.	.	.	.	.		LOC100130581
SLC39A11	201266	17	70640662	association only	17C		5			5		SLC39A11		.		SLC39A11	.	.	.	.	.	.		SLC39A11
LOC643542	643542	18	65271423	association only	18D		5			5		LOC643542		.		LOC643542	.	.	.	.	.	.		LOC643542
BCAM	4059	19	45329214	assoc and eQTL	19A		5			5	suggestive	BCAM	1	1.947e-09		BCAM	203009_at	0.1882	-1.8445	-0.9695	-0.717	0.8357		BCAM	1	rs1985096	BCAM	1.72e-08	Y	Lung,Cerebellum,	SameSNP
PTP4A2	8073	1	32438515	association only	1B		5			5		PTP4A2		8.317e-05		PTP4A2	208615_s_at	0.2297	0.3217	1.3714	-0.19	0.4332		PTP4A2
LRRC40	55631	1	70645450	association only	1D		5			5		LRRC40		.		LRRC40	215063_x_at	0.2345	1.345	0.2994	0.8997	0.69465		LRRC40
SRSF11	9295	1	70706274	association only	1D		5			5		SRSF11		.		SRSF11	200686_s_at	1.1477	0.3013	0.6114	0.1672	0.5569		SRSF11
CXADR	1525	21	18870000	association only	21A		5			5		CXADR		.		CXADR	203917_at	0.8982	-0.2387	-0.8244	0.073	0.022975		CXADR
SIK1	150094	21	44840138	association only	21C		5			5		SIK1		0.0003174		SIK1	208078_s_at	0.3692	-0.1332	-0.4878	-0.0455	0.074325		SIK1
VRK2	7444	2	58385243	association only	2D		5			5		VRK2		.		VRK2	205126_at	-0.4442	-0.1056	-0.7398	-1.0894	0.59475		VRK2
PAX3	5077	2	223108399	association only	2K		5			5		PAX3		3.646e-05		PAX3	216059_at	0.8893	-0.0277	-0.5964	0.4382	0.17585		PAX3
SLC16A14	151473	2	230919179	association only	2M		5			5		SLC16A14		.		SLC16A14	.	.	.	.	.	.		SLC16A14
LOC285375	285375	3	13821588	association only	3B		5			5		LOC285375		.		LOC285375	.	.	.	.	.	.		LOC285375
WNT7A	7476	3	13824586	association only	3B		5			5		WNT7A		.		WNT7A	210248_at	0.3384	-0.0929	0.1707	-0.0301	0.096525		WNT7A
STAC	6769	3	36503067	association only	3D		5			5		STAC		3.646e-05		STAC	205743_at	0.7373	-0.0834	0.3222	0.1853	0.29035		STAC
ROBO2	6092	3	77697943	association only	3G		5			5		ROBO2		.		ROBO2	.	.	.	.	.	.		ROBO2
CGGBP1	8545	3	88154533	assoc and eQTL	3H		5			5		CGGBP1		.		CGGBP1	206861_s_at	-0.2181	-0.0105	-0.0971	-0.7898	0.278875		CGGBP1	1	rs7653652	CGGBP1	9.7e-23	Y	Blood(Fehrmann et al),Skin (MuTHER),Subc adipose (MuTHER)	0.66
C3orf38	285237	3	88236434	association only	3H		5			5		C3orf38		.		C3orf38	.	.	.	.	.	.		C3orf38
HGD	3081	3	120364307	association only	3K		5			5		HGD		6.25e-05		HGD	214308_s_at	-0.9001	0.6576	0.9991	0.8657	0.405575		HGD
EPHB1	2047	3	134557476	association only	3L		5			5		EPHB1	1	0.0001213		EPHB1	210753_s_at	1.0334	-0.3596	-0.3603	0.5246	0.209525		EPHB1
VPS8	23355	3	184499345	association only	3N		5			5		VPS8		4.32e-05		VPS8	209553_at	-0.8779	0.7623	1.1939	0.7987	0.46925		VPS8
APBB2	323	4	41059947	association only	4B		5			5		APBB2		6.447e-06		APBB2	213419_at	0.4092	0.4387	0.2701	0.4272	0.3863		APBB2
TMPRSS11A	339967	4	68789778	association only	4E		5			5		TMPRSS11A		8.245e-05		TMPRSS11A	.	.	.	.	.	.		TMPRSS11A
HSP90AA6P	441051	4	171540022	association only	4K		5			5		HSP90AA6P		.		HSP90AA6P	.	.	.	.	.	.		HSP90AA6P
MIR4277	100422966	5	1684846	association only	5A		5			5		MIR4277		.		MIR4277	.	.	.	.	.	.		MIR4277
RICTOR	253260	5	39067440	association only	5D		5			5		RICTOR	2	4.496e-08		RICTOR	.	.	.	.	.	.		RICTOR
ANKRD55	79722	5	55576407	association only	5F		5			5		ANKRD55		.		ANKRD55	220112_at	1.0068	-0.963	-0.1779	-0.2074	0.085375		ANKRD55
MIR3141	100422950	5	153939575	association only	5K		5			5		MIR3141		.		MIR3141	.	.	.	.	.	.		MIR3141
LOC100422737	100422737	6	107265724	association only	6H		5			5		LOC100422737		.		LOC100422737	.	.	.	.	.	.		LOC100422737
UTRN	7402	6	144664731	association only	6J		5			5		UTRN		0.0001527		UTRN	213022_s_at	0.464	0.192	-0.1093	-0.1222	0.106125		UTRN
LPA	4018	6	160997118	association only	6L		5			5		LPA		.		LPA	207584_at	0.9533	0.2255	-0.0246	0.0435	0.299425		LPA
C6orf176	90632	6	166299808	association only	6M		5			5		C6orf176		7.303e-05		C6orf176	.	.	.	.	.	.		C6orf176
RPS6KA2	6196	6	167219535	association only	6N		5			5		RPS6KA2	2	7.01e-05		RPS6KA2	204906_at	0.4716	0.9194	0.5208	0.8027	0.678625		RPS6KA2
ZNRF2	223082	7	30409673	association only	7B		5			5		ZNRF2	1	5.893e-05		ZNRF2	.	.	.	.	.	.		ZNRF2
CSMD1	64478	8	3984068	association only	8A		5			5		CSMD1		.		CSMD1	.	.	.	.	.	.		CSMD1
PXDNL	137902	8	52715684	association only	8E		5			5		PXDNL		.		PXDNL	.	.	.	.	.	.		PXDNL
NCALD	83988	8	103065945	association only	8G		5			5		NCALD		.		NCALD	211685_s_at	-0.4607	-0.561	-0.9178	-0.1425	0.5205		NCALD
COL22A1	169044	8	139709805	association only	8J		5			5		COL22A1		6.096e-05		COL22A1	.	.	.	.	.	.		COL22A1
MIR548H3	100302287	9	78226714	association only	9D		5			5		MIR548H3		7.354e-05		MIR548H3	.	.	.	.	.	.		MIR548H3
ANK3	288	10	61902089	association only	10C		4			4	suggestive	ANK3		5.901e-06		ANK3	209442_x_at	1.084	0.7451	1.615	0.7063	1.0376		ANK3
OR51A2	401667	11	4987659	association only	11A		4			4		OR51A2		.		OR51A2	.	.	.	.	.	.		OR51A2
BTG4	54766	11	111298435	association only	11E		4			4		BTG4		.		BTG4	220766_at	1.2772	-0.1955	0.0781	-0.2351	0.231175		BTG4
DNAJC3	5611	13	96328838	association only	13E		4			4		DNAJC3		.		DNAJC3	208499_s_at	-0.441	0.9283	1.0711	0.4531	0.502875		DNAJC3
KIAA1199	57214	15	81190532	association only	15B		4			4		KIAA1199		1.513e-05		KIAA1199	212942_s_at	0.595	-0.7414	-0.3911	-0.4304	0.241975		KIAA1199
CNDP1	84735	18	72219337	association only	18E		4			4		CNDP1		0.0001331		CNDP1	.	.	.	.	.	.		CNDP1
BCL3	602	19	45242173	assoc and eQTL	19A		4			4	suggestive	BCL3	5	5.944e-07		BCL3	204907_s_at	0.9977	-1.5717	-0.9944	-0.1834	0.43795		BCL3	1	rs4420638	BCL3	0.0285961	N	Liver(UChicago)	SameSNP
LOC339529	339529	1	244101789	association only	1L		4			4		LOC339529		.		LOC339529	.	.	.	.	.	.		LOC339529
AP1S3	130340	2	224599175	association only	2L		4			4		AP1S3		.		AP1S3	.	.	.	.	.	.		AP1S3
TBC1D14	57533	4	6956134	assoc and eQTL	4A		4			4		TBC1D14		.		TBC1D14	.	.	.	.	.	.		TBC1D14	1	rs6848114	TBC1D14	6.1e-18	N	Blood(Fehrmann et al)	0.101
SNCA	6622	4	90678798	assoc and eQTL	4F		4			4		SNCA	3	0.0001136		SNCA	204467_s_at	-0.7579	-0.7475	-0.3876	-0.603	0.624		SNCA	1	rs356220	SNCA	4.51e-16	Y	Cerebellum (all samples),Lung,Lymph,Skin (MuTHER),	0.632
ANK2	287	4	114276884	association only	4G		4			4		ANK2		.		ANK2	202921_s_at	0.6091	0.1439	0.4776	0.3072	0.38445		ANK2
SLC22A3	6581	6	160853286	assoc and eQTL	6L		4			4		SLC22A3		.		SLC22A3	205421_at	0.9247	-0.0274	0.6902	0.4851	0.51815		SLC22A3	1	rs2048327	SLC22A3	6.71e-05	N	Visual cortex (all samples)	SameSNP
EIF3H	8667	8	117745096	association only	8I		4			4		EIF3H		.		EIF3H	201592_at	0.5613	-1.3304	-0.3489	-0.3498	0.36695		EIF3H
ZNF33B	7582	10	43142521	association only	10B		3a			3		ZNF33B		.		ZNF33B	215022_x_at	0.1554	-0.3983	-0.3288	0.0559	0.12895		ZNF33B
THRSP	7069	11	78913670	assoc and eQTL	11B				3	3		THRSP	1	7.478e-06		THRSP	.	.	.	.	.	.		THRSP	1	rs17756884	THRSP	0.001149	N	Monocytes (CD14+)	SameSNP
ITPR2	3709	12	26922852	association only	12C		3a			3		ITPR2		.		ITPR2	202662_s_at	-0.4495	-0.0038	-0.5157	0.5656	0.10085		ITPR2
SHCBP1	79801	12	68002012	eQTL only	12F				3	3		SHCBP1				SHCBP1	219493_at	-0.037	-0.8407	-0.8254	-0.445	0.537025		SHCBP1	0	rs317678	SHCBP1	2.91e-109	N	Monocytes	0.09
YEATS4	8089	12	68002012	eQTL only	12F				3	3		YEATS4				YEATS4	218911_at	0.3094	-0.7784	-1.21	-0.1538	0.4582		YEATS4	1	rs11177644	YEATS4	2.84e-153	N	Monocytes	0.114
AFMID	125061	12	68002012	eQTL only	12F				3	3		AFMID				AFMID	.	.	.	.	.	.		AFMID	0	rs315113	AFMID	1.54e-92	N	Monocytes	0.084
MYCBP2	23077	13	77740709	assoc and eQTL	13D		7		3	3		MYCBP2		5.947e-05		MYCBP2	201960_s_at	0.6402	-0.3931	0.2658	-0.5025	0.0026		MYCBP2	1	rs9544518	MYCBP2	1.29e-05	Y	Lung,Liver(UChicago),	0.01
CLN5	1203	13	76638710	eQTL only	13D				3	3		CLN5				CLN5	214252_s_at	0.5718	-0.2566	-0.373	-1.0832	0.28525		CLN5	1	rs700363	CLN5	1.21e-15	N	Subc adipose (MuTHER)	0.244
PELI2	57161	14	56801445	association only	14B		3a			3		PELI2		.		PELI2	219132_at	0.3999	-0.6088	0.1736	-0.8788	0.228525		PELI2
SIVA1	10572	14	103153210	eQTL only	14E				3	3	suggestive	SIVA1				SIVA1	210792_x_at	0.6285	-1.5821	-1.1015	-1.7329	0.947		SIVA1	1	rs3759586	SIVA1	0.0002602	N	Monocytes (CD14+)	0.129
XRCC3	7517	14	104168701	association only	14E		3a			3		XRCC3		.		XRCC3	216299_s_at	0.8818	-1.1851	-1.4431	-0.9501	0.674125		XRCC3
C14orf73	91828	14	103099131	eQTL only	14E				3	3		C14orf73				C14orf73	.	.	.	.	.	.		C14orf73	1	rs10149249	C14orf73	1.04e-05	N	ER+ breast tumor cells	SameSNP
CKB	1152	14	103153210	eQTL only	14E				3	3		CKB				CKB	200884_at	-0.3765	-0.2431	-0.4473	0.2675	0.19985		CKB	1	rs11622835	CKB	1.48e-31	N	Skin (MuTHER)	0.497
AGSK1		15	80351610	eQTL only	15B				3	3		AGSK1				AGSK1	.	.	.	.	.	.		AGSK1	1	rs4238534	AGSK1	1.15e-05	N	Intestine (normal ileum)	SameSNP
LOC727963	727963	15	80351610	eQTL only	15B				3	3		LOC727963				LOC727963	.	.	.	.	.	.		LOC727963	1	rs2277849	LOC727963	7.18e-05	N	Bcells (CD19+)	SNP not in older HapMap builds AND/OR distance >500kb
LINC00511	400619	17	70623421	association only	17C		5		3	3		LINC00511		0.0001615		LINC00511	.	.	.	.	.	.		LINC00511
FLJ37644	400618	17	68135016	eQTL only	17C				3	3		FLJ37644				FLJ37644	.	.	.	.	.	.		FLJ37644	1	rs17247149	FLJ37644	3.05e-05	N	Lung	SameSNP
CARD14	79092	17	75680189	eQTL only	17D				3	3		CARD14				CARD14	220598_at	0.5884	-0.0971	-0.2419	0.5032	0.18815		CARD14	1	rs7503034	CARD14	9.4e-46	N	Blood(Fehrmann et al)	0.001
ZFYVE20	64145	19	50087459	assoc and eQTL	19A				3	3		ZFYVE20	1	1.584e-18		ZFYVE20	.	.	.	.	.	.		ZFYVE20	0	rs2075650	ZFYVE20	8.58e-11	N	Liver(Greenawalt)	SameSNP
KIAA1324	57535	1	109620053	eQTL only	1E				3	3		KIAA1324				KIAA1324	221874_at	0.4508	1.1873	0.7533	1.2418	0.9083		KIAA1324	1	rs3738780	KIAA1324	9.8e-198	N	Blood(Fehrmann et al)	0.048
CHRM3	1131	1	240055089	association only	1K		3a			3		CHRM3		.		CHRM3	214596_at	0.988	-0.3732	-0.3454	0.7451	0.253625		CHRM3
E2F6	1876	2	11563301	association only	2B		3a			3		E2F6	3	3.386e-05		E2F6	203957_at	0.7345	-1.4965	-0.9254	-1.4436	0.78275		E2F6
FANCL	55120	2	58444376	association only	2D		3a			3		FANCL		.		FANCL	218397_at	0.8866	-0.9883	-0.7554	-0.4347	0.32295		FANCL
MIR4268	100422959	2	220763284	association only	2J		5		3	3		MIR4268		3.483e-05		MIR4268	.	.	.	.	.	.		MIR4268
STK11IP	114790	2	220471528	eQTL only	2J				3	3		STK11IP				STK11IP	.	.	.	.	.	.		STK11IP	1	rs2891833	STK11IP	6.4e-05	N	Cerebellum (all samples)	SameSNP
LOC344595	344595	3	106988334	association only	3J		3a			3		LOC344595		3.364e-05		LOC344595	.	.	.	.	.	.		LOC344595
PPM1L	151742	3	160444855	association only	3M		7		3	3		PPM1L		3.196e-05		PPM1L	.	.	.	.	.	.		PPM1L
B3GALNT1	8706	3	161927549	eQTL only	3M				3	3		B3GALNT1				B3GALNT1	211812_s_at	0.5143	0.8834	0.353	-0.4171	0.3334		B3GALNT1	1	rs9876142	B3GALNT1	8.53e-18	N	LCL (MuTHER)	0.091
LOC253573	253573	3	186176333	association only	3O		5		3	3		LOC253573		.		LOC253573	.	.	.	.	.	.		LOC253573
GRPEL1	80273	4	7012490	eQTL only	4A				3	3	yes	GRPEL1				GRPEL1	212432_at	-0.3099	-2.1661	-1.4194	-1.4696	1.34125		GRPEL1	1	rs3796908	GRPEL1	3.43e-09	N	LCL (MuTHER)	0.437
MMRN1	22915	4	90897821	eQTL only	4F				3	3		MMRN1				MMRN1	205612_at	0.814	-0.1113	-0.3831	0.487	0.20165		MMRN1	1	rs2301134	MMRN1	1.67e-32	N	LCL (MuTHER)	0.355
FAM13A	10144	4	90897821	eQTL only	4F				3	3		FAM13A				FAM13A	202973_x_at	0.7443	0.4124	0.3505	0.2996	0.4517		FAM13A	1	rs1965869	FAM13A	1.25e-09	N	LCL (MuTHER)	SNP not in older HapMap builds AND/OR distance >500kb
DAP	1611	5	10702688	assoc and eQTL	5C		2b		3	3		DAP		2.473e-06		DAP	201095_at	1.0839	1.2744	0.8037	1.4678	1.15745		DAP	1	rs60701	DAP	1.21e-10	N	Lymph	0.039
ZNF354A	6940	5	178386724	eQTL only	5L				3	3		ZNF354A				ZNF354A	205427_at	-0.0533	-1.0178	-0.3344	-0.2887	0.42355		ZNF354A	1	rs10516149	ZNF354A	3.59e-12	N	Blood	SameSNP
RANBP9	10048	6	11945258	assoc and eQTL	6C				3	3	suggestive	RANBP9	1	0.0002678		RANBP9	202582_s_at	-0.5268	1.5324	0.8931	0.9796	0.719575		RANBP9	1	rs17676641	RANBP9	0.0001582	N	Bcells (CD19+)	0.006
KLHL32	114792	6	97518003	association only	6G		7		3	3		KLHL32		6.296e-05		KLHL32	.	.	.	.	.	.		KLHL32
C6orf66	29078	6	97624724	eQTL only	6G				3	3		C6orf66				C6orf66	.	.	.	.	.	.		C6orf66	1	rs850577	C6orf66	0.0001405	N	Adipose	0.013
LPAL2	80350	6	160883294	assoc and eQTL	6L		3a			3		LPAL2		.		LPAL2	210909_x_at	0.7932	-0.15	-0.2492	0.1442	0.13455		LPAL2	1	rs10806731	LPAL2	1.9e-06	N	Blood(Fehrmann et al)	0.435
EBAG9	9166	8	110471632	eQTL only	8H				3	3		EBAG9				EBAG9	204278_s_at	0.2617	-1.0603	-0.5518	-0.3037	0.413525		EBAG9	1	rs1673411	EBAG9	6.24e-09	N	Bcells (CD19+)	0.573
ITGA8	8516	10	15528102	association only	10A		2a			2		ITGA8		.		ITGA8	214265_at	1.2239	-0.266	-0.7207	0.2304	0.1169		ITGA8
PRLHR	2834	10	120355748	association only	10I		2b			2		PRLHR		.		PRLHR	.	.	.	.	.	.		PRLHR
POU2AF1	5450	11	111293941	association only	11E		2a			2		POU2AF1		.		POU2AF1	205267_at	-0.1059	0.4182	0.3736	0.3858	0.267925		POU2AF1
UGCGL2	55757	13	95344378	eQTL only	13E				2	2		UGCGL2				UGCGL2	.	.	.	.	.	.		UGCGL2	1	rs9525135	UGCGL2	2.7e-50	Y	Monocytes,Lymph,Liver(Greenawalt),Monocytes (CD14+),omental,Skin (MuTHER),Subc adipose (MuTHER),SubCutAdipose(Greenawalt),	0.036
ATP11A	23250	13	113388303	association only	13I		2b			2		ATP11A		.		ATP11A	216488_s_at	0.4054	-0.5054	0.0168	-0.6511	0.183575		ATP11A
SLC38A6	145389	14	61580449	association only	14C		2b			2		SLC38A6		4.519e-05		SLC38A6	214830_at	0.1027	-0.6822	0.4505	-0.62	0.18725		SLC38A6
MARK3	4140	14	103153210	eQTL only	14E				2	2		MARK3				MARK3	202568_s_at	-0.6101	0.9859	0.1913	-0.0095	0.1394		MARK3	1	rs2273703	MARK3	1.73e-10	Y	Intestine (normal ileum),LCL (MuTHER),	0.651
RPS17	6218	15	80351610	eQTL only	15B				2	2		RPS17				RPS17	216348_at	0.4592	-0.8447	0.271	-0.3468	0.115325		RPS17	1	rs10906984	RPS17	1.12e-18	Y	Prefrontal cortex (all samples)	SNP not in older HapMap builds AND/OR distance >500kb
ANPEP	290	15	88172175	eQTL only	15D				2	2		ANPEP				ANPEP	202888_s_at	1.2797	1.0734	0.642	-0.1046	0.722625		ANPEP	1	rs12591948	ANPEP	3.4e-86	Y	Blood(Fehrmann et al),Lymph,Monocytes,Monocytes,	SameSNP
C15orf38	348110	15	88172175	eQTL only	15D				2	2		C15orf38				C15orf38	.	.	.	.	.	.		C15orf38	1	rs1256854	C15orf38	5.6e-78	Y	Blood(Fehrmann et al),Skin (MuTHER),Subc adipose (MuTHER)	0.033
MESP2	145873	15	88172175	eQTL only	15D				2	2		MESP2				MESP2	.	.	.	.	.	.		MESP2	1	rs11639336	MESP2	7.99e-06	Y	omental,SubCutAdipose(Greenawalt),	SameSNP
ZFHX3	463	16	73059770	association only	16G		2b			2		ZFHX3		.		ZFHX3	208033_s_at	0.7165	0.9446	0.0613	0.1366	0.46475		ZFHX3
BRCA1	672	17	41245471	assoc and eQTL	17A		5	2		2	yes	BRCA1	5	2.877e-05		BRCA1	211851_x_at	0.7763	-1.328	-2.0353	-0.851	0.8595		BRCA1	1	rs3765640	BRCA1	1.97e-73	Y	LCL (MuTHER),Skin (MuTHER),Subc adipose (MuTHER)	0.144
EIF4A3	9775	17	75680189	eQTL only	17D				2	2		EIF4A3				EIF4A3	201303_at	-0.2075	-1.2737	-1.3342	-1.4018	1.0543		EIF4A3	1	rs4889954	EIF4A3	1.7e-06	Y	Liver(Greenawalt),omental,	SameSNP
GAA	2548	17	75680189	eQTL only	17D				2	2		GAA				GAA	202812_at	0.0854	-1.0482	-0.7731	-0.2688	0.501175		GAA	1	rs4889954	GAA	1.3e-97	Y	Blood(Fehrmann et al),Cerebellum (all samples),Intestine (normal ileum),LCL (MuTHER),Lymph,Prefrontal cortex (Huntington's),SchadtLiver,Skin (MuTHER),Subc adipose (MuTHER)	SameSNP
PVRL2	5819	19	45392254	assoc and eQTL	19A		7		2	2		PVRL2	1	4.786e-13		PVRL2	203149_at	0.8765	-0.1416	0.0515	0.3765	0.290725		PVRL2	1	rs11667640	PVRL2	1.4e-66	Y	Blood(Fehrmann et al),Subc adipose (MuTHER),	0.058
APOC1	341	19	45422946	association only	19A		7		2	2		APOC1	4	1.325e-12		APOC1	204416_x_at	0.884	-0.0028	-0.2178	-0.2948	0.09215		APOC1
SERBP1	26135	1	67944943	association only	1C		2b			2	suggestive	SERBP1	1	0.0001274		SERBP1	217725_x_at	-0.0584	-1.3882	-2.0554	-0.5943	1.02408		SERBP1
ANKRD13C	81573	1	70737024	association only	1D		2c			2		ANKRD13C		.		ANKRD13C	.	.	.	.	.	.		ANKRD13C
SORT1	6272	1	109620053	eQTL only	1E				2	2		SORT1				SORT1	212807_s_at	0.3317	-0.7295	-0.2309	-0.7536	0.345575		SORT1	1	rs646776	SORT1	5.2e-88	Y	Liver(Greenawalt),Liver(Schroder),Liver(UChicago),Liver(UWash),	SameSNP
KCNA10	3744	1	111078854	association only	1F		2b			2		KCNA10		.		KCNA10	208560_at	1.1579	-0.0941	-0.3406	0.4709	0.298525		KCNA10
CST4	1472	20	23649458	association only	20B		2a			2		CST4		.		CST4	206994_at	-0.1088	0.2822	1.2894	0.8694	0.58305		CST4
TMPRSS6	164656	22	37505552	association only	22A		2b			2		TMPRSS6		.		TMPRSS6	214955_at	0.6107	-0.3715	-1.0208	-0.1628	0.2361		TMPRSS6
ZNF385B	151126	2	180377300	association only	2G		7		2	2		ZNF385B		.		ZNF385B	.	.	.	.	.	.		ZNF385B
FOXP1	27086	3	71517750	association only	3E		2b			2		FOXP1		.		FOXP1	.	.	.	.	.	.		FOXP1
RNF175	285533	4	154644537	assoc and eQTL	4J		6	2		2		RNF175		.		RNF175	.	.	.	.	.	.		RNF175	1	rs1598632	RNF175	2.75e-11	Y	CD4+lymph,Blood,Lymph	0.351
SFRP2	6423	4	154714161	association only	4J		2b			2		SFRP2		.		SFRP2	.	.	.	.	.	.		SFRP2
DST	667	6	56420538	assoc and eQTL	6E		4	2		2		DST		.		DST	215016_x_at	-0.3752	0.97	0.9514	1.0665	0.653175		DST	1	rs11758339	DST	2.1e-07	N	Lung	0.797
DCBLD1	285761	6	117817775	association only	6I		2b			2		DCBLD1		7.646e-05		DCBLD1	.	.	.	.	.	.		DCBLD1
MUC12	10071	7	100634476	association only	7C		7	2		2		MUC12		1.443e-05		MUC12	.	.	.	.	.	.		MUC12
NCRNA00208	83655	8	11486026	association only	8B		2b			2		NCRNA00208		.		NCRNA00208	.	.	.	.	.	.		NCRNA00208
DLC1	10395	8	13349640	association only	8C		7		2	2		DLC1		0.0001934		DLC1	210762_s_at	0.9213	-0.7633	-0.3647	-1.0274	0.308525		DLC1
CD517544		8	13394011	eQTL only	8C				2	2		CD517544				CD517544	.	.	.	.	.	.		CD517544	0	rs6994000	CD517544	8.89e-13	Y	PrefrontalCortexEurAmerican(Kleinman)	SameSNP
LYZ	4069	12	69715745	assoc and eQTL	12F		1f		1	1		LYZ		3.287e-05		LYZ	213975_s_at	-0.4164	-0.7509	0.1202	-0.4081	0.3638		LYZ	1	rs11177644	LYZ	8.63e-216	N	Monocytes	0.114
DZIP1	22873	13	96300872	assoc and eQTL	13E		6		1	1		DZIP1		9.522e-06		DZIP1	204556_s_at	-0.1711	-1.3898	-0.4396	-0.6199	0.6551		DZIP1	1	rs816142	DZIP1	2.9e-05	Y	Peripheral artery plaque,Prefrontal cortex (all samples),	SameSNP
UGGT2	55757	13	96546377	association only	13E		1f		1	1		UGGT2		1.188e-05		UGGT2	218801_at	-0.1235	0.2842	1.2568	0.3761	0.4484		UGGT2
BAG5	9529	14	104028069	assoc and eQTL	14E		4		1	1		BAG5		.		BAG5	202985_s_at	0.1868	-0.8661	-0.7553	-0.7746	0.5523		BAG5	1	rs12897511	BAG5	4.92e-38	Y	LCL in asthmatics (Liang 1kg),LCL (Mangravita unpubl.),Cerebellum,Monocytes,Temporal cortex	SNP not in older HapMap builds AND/OR distance >500kb
KLC1	3831	14	104083457	assoc and eQTL	14E		5		1	1		KLC1		4.302e-05		KLC1	212877_at	-1.1403	0.7824	-0.4734	-0.7463	0.3944		KLC1	1	rs752624	KLC1	<2E-16	Y	Lung,Lymph,	0.259
APOPT1	84334	14	104029378	association only	14E		2b	2	1	1		APOPT1		5.966e-05		APOPT1	.	.	.	.	.	.		APOPT1
FAM154B	283726	15	82574879	association only	15C		1c	1	3	1		FAM154B		.		FAM154B	.	.	.	.	.	.		FAM154B
AP3S2	10239	15	90371171	assoc and eQTL	15D		1f			1		AP3S2		2.097e-05		AP3S2	202398_at	0.4944	0.1029	0.2374	-0.9817	0.03675		AP3S2	1	rs11639336	AP3S2	4.2e-31	Y	LCL,Cerebellum (Alzheimer's),Cerebellum (Huntington's),Prefrontal cortex (Huntington's),Visual cortex (all samples)	SameSNP
PDPK1	5170	16	2645965	association only	16A		1f			1		PDPK1	4	1.149e-05		PDPK1	221244_s_at	1.3074	-0.0359	-0.3307	0.373	0.32845		PDPK1
CCDC40	55036	17	78065594	association only	17D		1f		1	1		CCDC40		0.0001733		CCDC40	220592_at	1.0914	0.3677	-0.2967	0.255	0.35435		CCDC40
TOMM40	10452	19	45395619	assoc and eQTL	19A		1f			1	suggestive	TOMM40		1.648e-11		TOMM40	202264_s_at	0.3379	-1.8416	-1.9665	-0.4807	0.987725		TOMM40	1	rs2075650	TOMM40	4.58e-08	Y	omental,SubCutAdipose(Greenawalt),	SameSNP
APOE	348	19	45412079	assoc and eQTL	19A		5	1		1	yes	APOE	10	3.106e-17		APOE	203381_s_at	2.2755	-0.1789	0.0895	0.0142	0.550075		APOE	1	rs6857	APOE	5.73e-06	Y	Liver(UChicago),Subc adipose (MuTHER),	SameSNP
CELSR2	1952	1	109818530	assoc and eQTL	1E		1f		1	1		CELSR2		6.698e-07		CELSR2	204029_at	0.2536	-0.7461	-0.8014	-0.591	0.471225		CELSR2	1	rs646776	CELSR2	6.27e-68	Y	Liver(Greenawalt),Liver(UChicago),Liver(UWash),Liver(Greenawalt),SchadtLiver	SameSNP
CST3	1471	20	23636830	assoc and eQTL	20B		5		1	1		CST3	2	8.628e-05		CST3	201360_at	0.7071	0.5472	0.6093	0.4978	0.59035		CST3	1	rs35782710	CST3	1.87e-31	Y	LCL in asthmatics (Liang 1kg),Lung,Subc adipose (MuTHER)	SNP not in older HapMap builds AND/OR distance >500kb
PCMTD1	115294	8	52786791	assoc and eQTL	8E		7		1	1		PCMTD1		.		PCMTD1	.	.	.	.	.	.		PCMTD1	1	rs7465225	PCMTD1	4.9e-06	N	Blood(Fehrmann et al)	0.51
PKHD1L1	93035	8	110402456	assoc and eQTL	8H		6		1	1		PKHD1L1		0.0001475		PKHD1L1	.	.	.	.	.	.		PKHD1L1	1	rs35211678	PKHD1L1	1.88e-95	Y	LCL in asthmatics (Liang 1kg),BcellsTransformed_HapMapCHB,BcellsTransformed_HapMapCEU,BcellsTransformed_HapMapJPT,LCL,LCL (Mangravita unpubl.),LCL (MuTHER),Lymph,	SNP not in older HapMap builds AND/OR distance >500kb
ENY2	56943	8	110347402	association only	8H		1f		1	1		ENY2		8.872e-05		ENY2	218482_at	-0.4671	-0.8309	-0.4966	-0.2155	0.502525		ENY2
