# Supplementary material for: Pharmacogenetic meta-analysis of genome-wide association studies of LDL cholesterol response to statins
Source: Nat Commun. 2014 Oct 28;5:5068. doi: 10.1038/ncomms6068 (PMC4220464; doi:10.1038/ncomms6068)
Supplement: Supplementary Data 4 — GeneGo custom network of known statin interacting genes [file ncomms6068-s5.xlsx]

## Sheet: Supp data file 4
Supplementary data file 4: GeneGo custom network of known statin interacting genes
GeneGo Network Object "FROM"	Object Type	GeneGo Network Object "TO"	Object Type	Effect	Mechanism	Link Info	References
PPAR-alpha	Transcription factor	c-Fos	Transcription factor	Inhibition	Binding	Mutation of the AP-1 site, located at -81 in the MMP-12 promoter region relative to the transcription start site, followed by transfection analysis, gel shift and ChIP experiments revealed that the inhibitory effect of GW 647 was the consequence of the protein-protein interaction between GW 647-activated PPAR-alpha and c-Fos or c-Jun transcription factors, leading to inhibition of their binding t…	18823978
A2M receptor	Generic receptor	LPL	Generic binding protein	Inhibition	Transport	A2M receptor internalizes LPL	14701798;20936779
MMP-2	Metalloprotease	APOE	Receptor ligand	Unspecified	Cleavage	pro-MMP-2 forms a stable complex with APOE.	15713888;18655030
A2M receptor	Generic receptor	LIPC (HL)	Generic binding protein	Inhibition	Transport	A2M receptor binds and internalyzes LIPC (HL)	7721852;8725146;14701798
p38alpha (MAPK14)	Protein kinase	Rabenosyn-5	Generic binding protein	Activation	Phosphorylation	P38alpha (MAPK14) phosphorylates Rabenosyn-5 and increases its activity.	16138080
STAT1	Transcription factor	Heme oxygenase 1	Generic enzyme	Activation	Transcription regulation	STAT1 binds to gene Heme oxygenase 1 promoter and activates Heme oxygenase 1 expression.	10893216
PPAR-alpha	Transcription factor	HMDH	Generic enzyme	Activation	Transcription regulation	PPAR{alpha} binding to regions linked to LPIN1, AGPAT9 and HMGCR was confirmed by normal ChIP and qPCR.	15238219;15878692;20110263
KLF2	Transcription factor	Connexin 37	Generic channel	Activation	Transcription regulation	Simvastatin induces KLF2 recruitment to the Cx37 gene promoter.	22659288
Connexin 37	Generic channel	eNOS	Generic enzyme	Inhibition	Binding	interaction with Cx37 decreases the activity of eNOS in a specific way.	20081116
PXR	Transcription factor	CD36	Generic receptor	Activation	Transcription regulation	CD36 is a shared target of LXR, PXR, and PPAR-gamma. The network of CD36 regulation by LXR, PXR, and PPAR-gamma establishes this free fatty acid transporter as a common target of orphan nuclear receptors in their mediation of lipid homeostasis.	16556603;18242221;19436068;19471024;21295138
c-Fos	Transcription factor	RANKL(TNFSF11)	Receptor ligand	Activation	Transcription regulation	T cell activation induces c-Fos and NF-kB (p50) binding at the Rankl TSS and enhancer regions.	21487009
eNOS	Generic enzyme	HDAC2	Generic enzyme	Inhibition	S-nitrosylation	eNOS s-nitrosylates and inhibits HDAC2 .
A2M receptor	Generic receptor	MMP-9	Metalloprotease	Inhibition	Binding	A2M receptor interacts with MMP-9.	11279011;16609063;16672230;20936779
PXR	Transcription factor	CYP3A7	Generic enzyme	Activation	Transcription regulation	PXR and CAR responsive enhancer is located approximately 8 kb upstream of the proximal CYP3A7 promoter. PXR is a strong activator of CYP3A7 but only in the presence of the XREM.	11162490;14977869
MMP-9	Metalloprotease	TIMP2	Generic binding protein	Inhibition	Cleavage	MMP-9 cleaves on TIMP2 and inhibits its activity.	18596065
APOE	Receptor ligand	PLTP	Generic binding protein	Activation	Binding	APOE physically interacts with PLTP.	11854286;12810820;20666409
Caspase-3	Generic protease	eNOS	Generic enzyme	Inhibition	Cleavage	procaspase-3 antibodies effectively coprecipitated nNOS or endothelial NOS (eNOS) from HEK-293 cells expressing nNOS or eNOS.	12893946;16195740
CD36	Generic receptor	LDL	Receptor ligand	Inhibition	Binding	CD36 is a scavenger receptor for oxidized LDL	9555943;11001066;15037193;18713619
PPAR-alpha	Transcription factor	CYP3A4	Generic enzyme	Activation	Transcription regulation	PPAR-alpha activates transcription of CYP3A4 .
Caspase-3	Generic protease	Brca1	Generic binding protein	Activation	Cleavage	Caspase-3 cleaves on Brca1 to produce another active polypeptide.	12149654
PXR	Transcription factor	PPAR-alpha	Transcription factor	Activation	Binding	PXR binds to PPAR-alpha and induces PPAR-alpha transcriptional activity.	18055466
SREBP1 precursor	Generic binding protein	S14 protein	Generic binding protein	Activation	Transcription regulation	SREBP1 precursor activates transcription of S14 protein .
Caspase-3	Generic protease	MDR1	Transporter	Inhibition	Cleavage	Caspase-3 cleaves on MDR1 and inhibits its activity.	16526059
MMP-9	Metalloprotease	MMP-13	Metalloprotease	Activation	Binding	MMP-9 physically interacts with MMP-13 and increases its activity.	17322299
MMP-13	Metalloprotease	Osteoprotegerin	Generic receptor	Unspecified	Cleavage	Osteoprotegerin is a substrate for MMP-13.	21784845
RanBPM	Protein	Dopamine D1A receptor	GPCR	Inhibition	Binding	RanBP9 and RanBP10 associate with the D1 receptor and decrease D1 receptor signaling.	20395553
Heme oxygenase 1	Generic enzyme	MMP-9	Metalloprotease	Inhibition	Transcription regulation	Heme oxygenase 1 co-inhibits transcription of MMP-9 .
MEK1(MAP2K1)	Protein kinase	c-Fos	Transcription factor	Unspecified	Transcription regulation	MEK1(MAP2K1) co-regulates transcription of c-Fos .
PXR	Transcription factor	ABCC4	Generic channel	Activation	Transcription regulation	PXR binding to ABCC4 promoter region was confirmed by ChIP-qPCR assays in human hepatocytes.	19129222;21319202
LDL	Receptor ligand	OLR1	Generic receptor	Activation	Binding	Our findings are confirmed by the binding and uptake of ONOO--treated LDL to LOX-1, CD36, and SR-A receptors.	9052782;11256994;15695803;18713619
VLDL	Receptor ligand	LDL	Receptor ligand	Inhibition	Binding	VLDL interacts with LDL and inhibits it	11374854;12240702;16389067
Caspase-3	Generic protease	CGI-55	Generic binding protein	Unspecified	Cleavage	CGI-55 (SERBP1) is substrate of Caspase-3.	17728405
STAT1	Transcription factor	APOE	Receptor ligand	Unspecified	Transcription regulation	STAT1 can bind to gene APOE promoter.	15181251;21372127
APOA5	Transporter	LPL	Generic binding protein	Activation	Binding	APOA5 reduces triglyceride levels by guiding VLDL and chylomicrons to proteoglycan-bound LPL for lipolysis. This guiding is ineffective in the absence of APOC2.	15090553;15591215;15774484
PDK (PDPK1)	Protein kinase	MEK1(MAP2K1)	Protein kinase	Activation	Phosphorylation	PDK (PDPK1) phosphorylates MEK1(MAP2K1) and increases its activity.	15175348
Brca1	Generic binding protein	IGF-1 receptor	Receptor with enzyme activity	Inhibition	Transcription regulation	Brca1 inhibits transcription of IGF-1 receptor .	12508239;14710355;16815029;17766039
STAT1	Transcription factor	CYP2D6	Generic enzyme	Unspecified	Transcription regulation	CYP2D6 was identificated as STAT1 transcription target by chromatin immunoprecipitation and ChIP on chip analysis.	16319195
c-Fos	Transcription factor	MMP-2	Metalloprotease	Activation	Transcription regulation	c-Fos binds to the promoter region of MMP-2 and stimulates its expression	11739475;15777790
MMP-14	Metalloprotease	APOE	Receptor ligand	Inhibition	Cleavage	apoE is one of the preferred substrates of MMP-14 among plasma proteins. In the presence of MMP-14, the 34 kDa apoE protein was digested into fragments with the molecular masses of 28, 23, 21, and 11 kDa at early time points. And then, 21 and 11 kDa bands were accumulated. Upon digestion with MMP-14, apoE loses its ability to suppress the platelet-derived growth factor-induced migration of rat va…	15450852;18655030
HDAC2	Generic enzyme	MDR1	Transporter	Unspecified	Transcription regulation	HDAC2 co-regulates transcription of MDR1 .
p38alpha (MAPK14)	Protein kinase	ZNRF2	Generic enzyme	Unspecified	Phosphorylation	p38alpha (MAPK14) phosphorylates ZNRF2 .
PPAR-alpha	Transcription factor	IL-4	Receptor ligand	Activation	Transcription regulation	PPARalpha binds to the IL-4 promoter in the presence of steroid receptor coactivator-1 and PPARalpha can directly transactivate the IL-4 gene.	19299749
HDAC2	Generic enzyme	c-Fos	Transcription factor	Inhibition	Transcription regulation	HDAC2 coregulates and inhibits c-Fos promoter.	16427017;18754010;19424149;21441990
APOE	Receptor ligand	LPL	Generic binding protein	Inhibition	Binding	APOE inhibits LPL enzymatic activity	12782148
PLTP	Generic binding protein	ABCA1	Ligand-gated ion channel	Activation	Binding	PLTP physically interacts with ABCA1 and increases its activity.	14559902
HDAC2	Generic enzyme	MMP-9	Metalloprotease	Unspecified	Transcription regulation	HDAC2 binds to the distal MMP-9 promoter region.	12431981
PKC-beta	Protein kinase	Dopamine D2 receptor	GPCR	Inhibition	Phosphorylation	PKC-beta phosphorylates Dopamine D2 receptor and decreases its activity.	15347675
MMP-2	Metalloprotease	MMP-13	Metalloprotease	Activation	Cleavage	MMP-2 cleaves MMP-13 to produce active truncated protein	15000152;15781314;17182928
TIMP2	Generic binding protein	MMP-9	Metalloprotease	Inhibition	Binding	TIMP2 interacts with MMP-9 and inhibits it	9368077;10860814;17848556
PPAR-alpha	Transcription factor	PXR	Transcription factor	Activation	Transcription regulation	PPAR-alpha increases PXR mRNA expression.	16243957;17426115
ACES	Generic enzyme	PKC-beta	Protein kinase	Activation	Binding	ACES physically interacts with PKC-beta and increases its activity.	12509514
APOE	Receptor ligand	LIPC (HL)	Generic binding protein	Activation	Binding	APOE physically interacts with LIPC (HL) and increases its activity.	15379569
STAT1	Transcription factor	RANKL(TNFSF11)	Receptor ligand	Activation	Transcription regulation	Western blot analysis confirmed that siRNA suppression of STAT-1 significantly decreased (3.2-fold) RANKL expression and promoter activity in FGF-2 stimulated cells. Chromatin immunoprecipitation (ChIP) assay revealed STAT-1 binding to putative motif located far upstream (-8 kb) in the hRANKL gene promoter region.	19556344
Bcl-3	Transcription factor	PPAR-alpha	Transcription factor	Activation	Binding	GST pull-down assays confirmed that Bcl3 bound directly to PPARalpha, and that this interaction is not influenced by addition of ETYA, a synthetic PPARalphaligand	19451226
MMP-14	Metalloprotease	Alpha-synuclein	Generic binding protein	Unspecified	Cleavage	MMP-14 cleaves Alpha-synuclein.	15863497
Caspase-3	Generic protease	PDK (PDPK1)	Protein kinase	Unspecified	Cleavage	PDK is a substrate of Caspase-3.	21368862
p38alpha (MAPK14)	Protein kinase	Caspase-3	Generic protease	Inhibition	Phosphorylation	p38-MAPK can directly phosphorylate at Ser150 and inhibit the activity of caspase-3 and thereby hinder neutrophil apoptosis.	14970175
APOE	Receptor ligand	SR-BI	Generic receptor	Activation	Binding	APOE3 increases HDL binding to SRBI and selective uptake of Cholesterol ester.	11564739;11861652;12138091;12671027;16185081
p38alpha (MAPK14)	Protein kinase	Rictor	Generic binding protein	Unspecified	Phosphorylation	p38 can phosphorylate Rictor protein.	19720745
ER81	Transcription factor	MMP-13	Metalloprotease	Activation	Transcription regulation	ER81 increases MMP-13 mRNA expression.	17505060;20357122
Caspase-3	Generic protease	STAT1	Transcription factor	Inhibition	Cleavage	Caspase-3 cleaves on STAT1 and inhibits its activity.	9535846;16024814;17085014
STAT1	Transcription factor	SOAT1	Generic enzyme	Activation	Transcription regulation	STAT1 can bind to gene SOAT1 promoter and activates SOAT1 expression.	11399774
IL-2R beta chain	Generic receptor	STAT1	Transcription factor	Activation	Binding	IL-2R beta chain binds to and activates STAT1 .	10602027;16189514
PPAR-alpha	Transcription factor	CYP7A1	Generic enzyme	Inhibition	Transcription regulation	HLXRalpha/mPPARalpha heterodimer interacts with the human CYP7A1 Site I at a site that is homologous to the murine Site I LPRE. The inhibition of the human CYP7A1 gene promoter in response to fibrates and 25-HC requires the formation of the hLXRalpha/mPPARalpha heterodimer on the CYP7A1 Site I LPRE.	12117567;14960721;15777286;17255113;17660447;21194565;21319202
MMP-2	Metalloprotease	Cystatin C	Generic binding protein	Unspecified	Cleavage	MMP-2 cleaves Cystatin C.	17908800;20305284
STAT1	Transcription factor	LPL	Generic binding protein	Inhibition	Transcription regulation	STAT1 can bind to gene LPL promoter and suppress LPL expression.	12859963
A2M receptor	Generic receptor	TIMP2	Generic binding protein	Inhibition	Binding	A2M receptor physically interacts with TIMP2 and decreases its activity.	15489233
MMP-2	Metalloprotease	MMP-9	Metalloprotease	Activation	Binding	MMP-2 interacts with MMP-9 and activates it	12901881;17182928
Bcl-3	Transcription factor	iNOS	Generic enzyme	Activation	Transcription regulation	Bcl-3 coregulates and activates iNOS promoter.	17641044
PPAR-alpha	Transcription factor	Heme oxygenase 1	Generic enzyme	Activation	Transcription regulation	PPAR-alpha binds to gene Heme oxygenase 1 promoter and activates Heme oxygenase 1 expression.	15576629;17413033
STAT1	Transcription factor	PPAR-alpha	Transcription factor	Unspecified	Transcription regulation	PPAR-alpha was identificated as STAT1 transcription target by chromatin immunoprecipitation and ChIP on chip analysis.	16319195
PPAR-alpha	Transcription factor	FDFT1	Generic enzyme	Activation	Transcription regulation	PPAR-alpha activates transcription of FDFT1 .
PPAR-alpha	Transcription factor	ABCG2	Generic channel	Activation	Transcription regulation	PPAR-alpha increases ABCG2 mRNA expression.	17978498;22266374
E2F6	Transcription factor	c-Fos	Transcription factor	Unspecified	Transcription regulation	E2F6 binds to the promoter of the c-Fos gene.	11491305
MMP-9	Metalloprotease	Alpha-synuclein	Generic binding protein	Unspecified	Cleavage	MMP-9 cleaves Alpha-synuclein.	15863497
TIMP2	Generic binding protein	MMP-14	Metalloprotease	Activation	Binding	TIMP2 physically interacts with MMP-14 and increases its activity towards MMP-2.	9422744;9422789;9724659;10766841;11178970;12004057;12630911;14729066;16609063;17991754;20936779
eNOS	Generic enzyme	Connexin 37	Generic channel	Activation	Binding	eNOS interacts with Connexin 37 and eNOS could modify Connexin 37 properties.	20081116
Connexin 37	Generic channel	Connexin 37	Generic channel	Activation	Binding	Connexin 37 interacts with Connexin 37 and activates it	10751679;15473861
CD63	Protein	MMP-14	Metalloprotease	Inhibition	Binding	CD63 was identified as MMP-14/MT1-MMP associated protein.	12705901;19432894
Brca1	Generic binding protein	UGT1A9	Generic enzyme	Activation	Transcription regulation	BRCA1 binds to the XRE-containing promoter region of UGT1A1, UGT1A9, and NRF2 and regulates their promoter reporter activities in an XRE-dependent manner.	21507987
E2F6	Transcription factor	ABCC4	Generic channel	Unspecified	Transcription regulation	ABCC4 was identificated as E2F6 transcription target by ChIP on chip analysis.	17908821
PPAR-alpha	Transcription factor	CD36	Generic receptor	Activation	Transcription regulation	ACOX1, SULT2A1, ACADL, CD36, IGFBP1 and G0S2 genes showed GW7647-induced PPARalpha binding to their promoter.	16515687;17426115;19933841;20110263
Bcl-3	Transcription factor	STAT1	Transcription factor	Inhibition	Binding	Bcl-3 physically interacts with STAT1 and decreases its activity.	16306601
PCSK9	Generic protease	LDLR	Generic receptor	Inhibition	Cleavage	Biochemical analysis revealed that the LDLR extracellular domain interacted directly with secreted PCSK9; thus, overexpression of the LDLR extracellular domain was able to attenuate the reduction of cell surface LDLR levels by secreted PCSK9.	17012247;17080197;17435765;17449864;17452316;18039658;18250299;18354137;18675252;18753623;19196236;21692990;22081141
iNOS	Generic enzyme	COX-2 (PTGS2)	Generic enzyme	Activation	Binding	Atorvastatin-induced cardioprotection is mediated by increasing inducible nitric oxide synthase and consequent S-nitrosylation of cyclooxygenase-2.	12738234;16339820;16373578
c-Fos	Transcription factor	COX-2 (PTGS2)	Generic enzyme	Activation	Transcription regulation	o,p'-DDT (dichlorodiphenyltrichloroethane) markedly enhances the binding of AP-1 (c-Fos and c-Jun) and CREB to COX-2 promoter, thus activating COX-2 expression.	9620167;10809726;10842315;11092885;11278336;11901151;14742695;15772294;17556653;18192694;18840457;19821778;19825968
MEK1(MAP2K1)	Protein kinase	PPAR-alpha	Transcription factor	Inhibition	Binding	MEK1 Inhibits Cardiac PPARa Activity by Direct Interaction and Prevents Its Nuclear Localization.	22723831
MMP-2	Metalloprotease	Ephrin-B receptor 1	Receptor with enzyme activity	Unspecified	Cleavage	MMP-2 proteolytically cleaves Ephrin-B receptor 1. Glu412 in the S2 subsite of the MMP-2 is a key residue in conferring hydrolysis of selective substrates.	12591933
c-Fos	Transcription factor	LDLR	Generic receptor	Unspecified	Transcription regulation	c-Fos probably regulates transcription of LDLR.	10073576
c-Fos	Transcription factor	MDR1	Transporter	Activation	Transcription regulation	C-Fos can bind to gene MDR1 promoter.	10026303
STAT1	Transcription factor	MMP-9	Metalloprotease	Inhibition	Transcription regulation	STAT1 inhibits expression of MMP	11673527;15894584;17934481;19965686
A2M receptor	Generic receptor	MMP-2	Metalloprotease	Inhibition	Binding	A2M receptor binds to and inhibits MMP-2 .	15489233;16609063
APOA5	Transporter	A2M receptor	Generic receptor	Activation	Binding	APOA5 binds to A2M receptor and stimulates its activity.	17326667
MMP-14	Metalloprotease	BCAM	Generic receptor	Unspecified	Cleavage	BCAM is cleaved by MT1-MMP as revealed by using an immunoprecipitation and western blot assays in human A431 cells.	19667067;21346732
MMP-2	Metalloprotease	Cathepsin B	Generic protease	Unspecified	Cleavage	MMP-2-dependent cleavage of Cathepsin B was identified by iTRAQ proteomics analysis.	17200105;20208520
APOC1	Transporter	LCAT	Generic enzyme	Activation	Binding	APOC1 physically interacts with LCAT and increases its activity.	14592855
PPAR-alpha	Transcription factor	CYP3A5	Generic enzyme	Inhibition	Transcription regulation	PPAR-alpha binds to gene CYP3A5 promoter.	20865777
LDLR	Generic receptor	LDL	Receptor ligand	Unspecified	Transport	LDL particles is taken up significantly by LDLR	11374859;18713619
p90RSK3(RPS6KA2)	Protein kinase	Rictor	Generic binding protein	Unspecified	Phosphorylation	RSK can phosphorylate Rictor protein.	19720745
p38alpha (MAPK14)	Protein kinase	c-Fos	Transcription factor	Activation	Phosphorylation	P38alpha (MAPK14) phosphorylates c-Fos and increases its activity.	15708845;17689131
MMP-14	Metalloprotease	RANKL(TNFSF11)	Receptor ligand	Activation	Cleavage	MMP-14 cleaves on RANKL(TNFSF11) to produce another active polypeptide.	17018528;17652963
MMP-2	Metalloprotease	Alpha-synuclein	Generic binding protein	Unspecified	Cleavage	MMP-2 cleaves Alpha-synuclein.	15863497
Caspase-3	Generic protease	PDI	Generic enzyme	Inhibition	Cleavage	PDI is cleaved by caspase-3 and -7 in vitro. In addition, in vivo experiment showed that it is cleaved during etoposide-induced apoptosis in HL-60 cells.	17978580
HDAC2	Generic enzyme	CYP7A1	Generic enzyme	Inhibition	Transcription regulation	HDAC2 coregulates and inhibits CYP7A1 promoter.	17145766
MMP-14	Metalloprotease	Cyr61	Receptor ligand	Unspecified	Cleavage	22859368.	22859368
LDL	Receptor ligand	LDLR	Generic receptor	Activation	Binding	LDL by binding to its cognate LDL receptor induces autophosphorylation of VEGFR1	18059310
IGF-1 receptor	Receptor with enzyme activity	Nectin-2	Generic receptor	Unspecified	Phosphorylation	Nectin-2 is a possible substrate of IGF-1 receptor.	21940666
Brca1	Generic binding protein	UGT1A1	Generic enzyme	Activation	Transcription regulation	BRCA1 binds to the XRE-containing promoter region of UGT1A1, UGT1A9, and NRF2 and regulates their promoter reporter activities in an XRE-dependent manner.	21507987
PPAR-alpha	Transcription factor	SREBP1 precursor	Generic binding protein	Activation	Transcription regulation	SREBP-1c mRNA expression was downregulated in PPARa-null mice in comparison with their corresponding WT animals.	8608944;12730331;15238219;15777286;15878692;19039651;21540177
c-Fos	Transcription factor	Heme oxygenase 1	Generic enzyme	Unspecified	Transcription regulation	C-Fos can bind to gene Heme oxygenase 1 promoter.	10022513;17420218
MMP-26	Metalloprotease	MMP-9	Metalloprotease	Activation	Cleavage	MMP-26 cleaves and activates MMP-9 .	10987280;12586837;15781314
APOE	Receptor ligand	A2M receptor	Generic receptor	Activation	Binding	The binding of apolipoprotein E to LRP-1 inhibits smooth muscle cell migration via protein kinase A activation.	2266137;7615159;9124278;10815129;11421580;15863833;16401069;17288987;17341585
APOE	Receptor ligand	LDLR	Generic receptor	Activation	Binding	ApoE binds to the LDL receptor.	10075730;10357834;10889196;11067868;11890675;12036962;16630895;16725309;17234631;17923100
c-Fos	Transcription factor	MMP-9	Metalloprotease	Activation	Transcription regulation	c-Fos binds to promoter and activates expression of MMP-9.	11739475;12032150;14677173;15169910;15777790;18028425;18041768;18345028;21496113;21940623
c-Fos	Transcription factor	VEGF-D	Receptor ligand	Activation	Transcription regulation	VEGF-D is induced by c-fos, and its high expression in embryonic lung suggests a role in lung development.	8876195;9435229;11940508;14668816
c-Fos	Transcription factor	MMP-13	Metalloprotease	Activation	Transcription regulation	c-Fos can bind to gene MMP-13 promoter.	9334186;9553127;10779518;11069886;11469472;15084595;17179173;17550983;18258475;18511550;22102411;22128168
PXR	Transcription factor	CYP7A1	Generic enzyme	Inhibition	Transcription regulation	Ligand-activated PXR interferes with HNF-4 signaling by targeting the common coactivator PGC-1, which underlies physiologically relevant inhibitory cross-talk between drug metabolism and cholesterol/glucose metabolism through the Cyp7A1 inhibition.	11248085;12705905;15322103;15331348;15456840;18668429
Caspase-3	Generic protease	Caspase-3	Generic protease	Activation	Cleavage	Caspase-3 cleaves Caspase-3.	8665848;11714276;15664982;21757759
PDK (PDPK1)	Protein kinase	PDK (PDPK1)	Protein kinase	Inhibition	Phosphorylation	PDK (PDPK1) phosphorylates and inhibits PDK (PDPK1)	11357143;12177059
STAT1	Transcription factor	STAT1	Transcription factor	Activation	Binding	STAT1 interacts with STAT1 and activates it	8608222;9535918;10582086;11080165;15284440;15780933
c-Fos	Transcription factor	c-Fos	Transcription factor	Activation	Transcription regulation	C-Fos can bind to gene c-Fos promoter and suppress c-Fos expression.	2498806
p38alpha (MAPK14)	Protein kinase	STAT1	Transcription factor	Activation	Phosphorylation	p38alpha phosphorylates Stat1 and increases Stat1 binding activity.	10201984;10570180;11226159;12429724;12686553;12748197;12748293;14748743;16099987;17085014;17481747
Dopamine D1A receptor	GPCR	Ionotropic glutamate receptor	Ligand-gated ion channel	Inhibition	Binding	Dopamine D1A receptor physically interacts with Ionotropic glutamate receptor and decreases its activity.	12408866
STAT1	Transcription factor	Caspase-3	Generic protease	Activation	Transcription regulation	STAT1 activates transcription of Caspase-3 .	9374464;10692450;17085014;17934481
IGF-1 receptor	Receptor with enzyme activity	IGF-1 receptor	Receptor with enzyme activity	Activation	Phosphorylation	IGF-1 receptor phosphorylates and activates IGF-1 receptor	9202243;12746903
PXR	Transcription factor	UGT1A1	Generic enzyme	Activation	Transcription regulation	Dexamethasone effectively enhanced CAR/PXR-mediated transactivation of the 290-bp distal enhancer module in HepG2 cells and CV-1 cells in the presence of exogenously expressed GR and glucocorticoid receptor-interacting protein 1 (GRIP1).	1555560;12181440;12566446;12644700;14977869;15104253;15557560;16399345;16855052;17220560;18668429;19427329;21295138
p38alpha (MAPK14)	Protein kinase	PPAR-alpha	Transcription factor	Activation	Phosphorylation	p38alpha (MAPK14) probably phosphorylates PPAR-alpha.	11577087;11717147;15780600;17570479;21167873
TIMP2	Generic binding protein	MMP-13	Metalloprotease	Inhibition	Binding	TIMP2 interacts with MMP-13 and inhibits it	8576151;11823524
MMP-14	Metalloprotease	MMP-13	Metalloprotease	Activation	Cleavage	In addition to proMMP-2, both proMMP-13 and proMMP-8 are MT1-MMP substrates, indicating involvement of this enzyme in multiple zymogen activation pathways.	8663255;11903048;12459476;15000152;15212936;16951049;17050376;17182928;17322299;17702616
Bcl-3	Transcription factor	c-Fos	Transcription factor	Activation	Binding	Bcl-3 physically interacts with c-Fos and increases its activity.	10497212
STAT1	Transcription factor	c-Fos	Transcription factor	Activation	Transcription regulation	STAT1 binds to gene c-Fos promoter and increases c-Fos expression.	7508925;7515493;7865211;8874187;9492014;9531298;10891373;12788789;14607923;15649407;16781847;17558387;21723864
STAT1	Transcription factor	MMP-13	Metalloprotease	Unspecified	Transcription regulation	STAT1 can bind to gene MMP-13 promoter and suppress MMP-13 expression.	10645003;19014879
PXR	Transcription factor	MDR1	Transporter	Activation	Transcription regulation	The mechanism of the rifampicin-induced increase in MDR1 expression is a direct transcriptional activation of the MDR1 gene by the nuclear receptor PXR (Geick et al., 2001), also called SXR in humans.	11329060;12181440;12822739;14674787;14705863;15456840;18668429;19558188;19835554
PXR	Transcription factor	CYP2C9	Generic enzyme	Activation	Transcription regulation	Dexamethasone and rifampicin (hPXR agonists) increase Cyp2C9 expression in time-dependent manner.	11181490;11679585;12181452;12573484;15919766;16749864;19558188;21292004;21295138
Osteoprotegerin	Generic receptor	RANKL(TNFSF11)	Receptor ligand	Inhibition	Binding	Osteoprotegerin binds RANKL to prevent association with its receptor RANK and inhibit osteoclast-mediated bone resorption.	1650717;9520411;9790989;10423033;10801112;11117729;11961535;12101070;12221720;12498383;12748652;14741739;15280347;15546140;15785827;16188502;16200575;16240334;16313349;16413220;16491292;16828054;17169261;17173497;17214836;17530461;17562649;17702740;19344283;19398882;19724159;20714810
c-Fos	Transcription factor	iNOS	Generic enzyme	Inhibition	Transcription regulation	c-Fos inhibits transcription of iNOS .	9776360;14565925
STAT1	Transcription factor	iNOS	Generic enzyme	Activation	Transcription regulation	STAT1 binds to gene iNOS promoter and activates iNOS expression.	9776360;9820155;10506184;10882409;10930443;11310846;11438703;11976279;12527810;12586443;12667213;12788789;12902503;12917669;14722242;15107292;15128825;15464038;16164013;16318585;16380292;16709859;17085014;17158780;17558387;17689680;18656624;20637660;20889505;22025054
STAT1	Transcription factor	IGF-1 receptor	Receptor with enzyme activity	Inhibition	Transcription regulation	STAT1 inhibits transcription of IGF-1 receptor .	9920898;15055356;16815029
Brca1	Generic binding protein	STAT1	Transcription factor	Activation	Binding	Brca1 physically interacts with STAT1 and increases its activity.	10792030;12017556;14748743;16529541;16713569;16998500;17374731
Cystatin C	Generic binding protein	Cathepsin B	Generic protease	Inhibition	Binding	Cystatin C physically interacts with Cathepsin B and decreases its activity.	1996959;7890620;8014475;8155656;8718861;9310336;9480898;10445041;11115496;14503883
LDLR	Generic receptor	LPL	Generic binding protein	Inhibition	Binding	LPL binding to LDL receptors	10209655
LIPC (HL)	Generic binding protein	LDLR	Generic receptor	Activation	Binding	LIPC (HL) physically interacts with LDLR and increases its activity.	15017363
MMP-14	Metalloprotease	MMP-2	Metalloprotease	Activation	Cleavage	ProMMP-2 is a cellular substrate for MMP-14. It is activated upon cleavage by MMP-14 and it is secreted out of cells as an active proteinase.	7559440;7721107;8663332;9422744;9853262;10642509;10766841;11161720;11178970;11716070;12004057;12360192;12630911;14505115;14572669;14583471;14645246;15000152;15118097;15381707;16244876;16609063;16951049;17050376;17158888;17182928;17182933;17609667;17702616;18073413;19123976;19735728
E2F6	Transcription factor	Brca1	Generic binding protein	Inhibition	Transcription regulation	E2F6 inhibits transcription of Brca1 .	12909625;17096023
STAT1	Transcription factor	Bcl-3	Transcription factor	Activation	Transcription regulation	STAT1 binds to gene Bcl-3 promoter and activates Bcl-3 expression.	10361130
MMP-13	Metalloprotease	MMP-9	Metalloprotease	Activation	Cleavage	MMP-13 cleaves MMP-9 to produce active truncated protein	9346290;15000152;15212936;16951049;17182928;17322299;17848556
MMP-14	Metalloprotease	A2M receptor	Generic receptor	Unspecified	Cleavage	MT1-MMP promotes vascular smooth muscle dedifferentiation through LRP1 processing.	14645246;15781320;19066283;20936779
TIMP2	Generic binding protein	MMP-2	Metalloprotease	Inhibition	Binding	Progelatinase A binds to C-terminal Domain Mutants to TIMP2.	9182583;9410885;9422744;9837731;9933646;10991943;11823524;12032297;12374789;12630911;14572669;15252025;15781314;16244876;16609063;16777853;20148894;20936779
PDK (PDPK1)	Protein kinase	p90RSK3(RPS6KA2)	Protein kinase	Activation	Phosphorylation	PDK (PDPK1) phosphorylates p90RSK3(RPS6KA2) and increases its activity.	15632195
PXR	Transcription factor	CYP3A4	Generic enzyme	Activation	Transcription regulation	PXR activates transcription of CYP3A4.	11181490;11248086;12065438;12372848;12695340;12822739;15100175;15466163;15496645;15761118;16219912;16220113;16381673;16513849;16547076;16819505;16877263;17035600;17279585;17305497;17451886;17764444;17936931;17998298;18268015;18332086;18347084;18668429;18765524;18971317;19074998;21295138;21319202
p38alpha (MAPK14)	Protein kinase	p38alpha (MAPK14)	Protein kinase	Activation	Phosphorylation	P38alpha (MAPK14) phosphorylates p38alpha (MAPK14) and increases its activity.	11847341
KLF2	Transcription factor	eNOS	Generic enzyme	Activation	Transcription regulation	In untreated cells, anti-KLF2 antibody did not precipitate the two first CACCC regions in the eNOS promoter more efficiently than control IgG. However after induction of KLF2 by simvastatin, both CACCC sites were more abundant in the precipitate of the KLF2 antibody.	15136591;15735666;15878865;15988006;16416260;16738003;17585076;22659288;23002242
VLDL	Receptor ligand	CD36	Generic receptor	Activation	Binding	VLDL physically interacts with CD36 and increases its activity.	9555943
Dopamine D1A receptor	GPCR	Dopamine D2 receptor	GPCR	Activation	Binding	Dopamine D1A receptor interacts with Dopamine D2 receptor.	15159403;15923381;16109836;16846218;17194762;19948956
MMP-14	Metalloprotease	NEPH2	Generic binding protein	Unspecified	Cleavage	MMP-14 cleaves NEPH2.	15843475
